# Supplementary material for: Comparative analyses of chloroplast genomes from 22 Lythraceae species: inferences for phylogenetic relationships and genome evolution within Myrtales
Source: BMC Plant Biol. 2019 Jun 26;19:281. doi: 10.1186/s12870-019-1870-3 (PMC6595698; doi:10.1186/s12870-019-1870-3)
Supplement: Supplementary file 1 — Table S1. The genes having intron in the 22 Lythraceae chloroplast genomes. (XLSX 50 kb) [file 12870_2019_1870_MOESM1_ESM.xlsx]

## Sheet: L.excelsa
	Additional file 1: The genes having intron in the 22 Lythraceae chloroplast genomes
	gene	location	ExonI(bp)	intronI(bp)	ExonII(bp)	intronII(bp)	ExonIII(bp)
	rps16	LSC	227	837	40
	rpoC1	LSC	1608	738	432
	atpF	LSC	410	773	145
	petB	LSC	6	764	642
	petD	LSC	8	745	475
	ndhB	IR	756	684	777
	ndhA	SSC	540	1043	551
	rpl16	LSC	399	904	9
	rps12*	LSC	114		26	546	231
	ycf3	LSC	153	751	230	746	124
	clpP	LSC	228	592	292	831	71
	trnK-UUU	LSC	35	2495	37
	trnL-UAA	LSC	37	527	50
	trnV-UAC	LSC	37	597	38
	trnI-GAU	IR	42	892	35
	trnA-UGC	IR	38	690	35
	trnG-UCC	LSC	123	635	49
	rps12 gene is trans-spliced gene with the two duplicated 3’ end exons in IR regions and 5’ end exon in the LSC region

## Sheet: L.limii
	gene	location	ExonI(bp)	intronI(bp)	ExonII(bp)	intronII(bp)	ExonIII(bp)
	rps16	LSC	227	837	45
	rpoC1	LSC	1608	739	432
	atpF	LSC	410	773	145
	petB	LSC	6	764	642
	petD	LSC	8	725	475
	ndhB	IR	756	683	777
	ndhA	SSC	540	1040	551
	rpl16	LSC	399	905	9
	rps12*	LSC	114		27	546	231
	ycf3	LSC	153	753	230	745	125
	clpP	LSC	228	597	292	832	71
	trnK-UUU	LSC	35	2494	37
	trnL-UAA	LSC	37	527	50
	trnV-UAC	LSC	37	597	38
	trnI-GAU	IR	42	892	35
	trnA-UGC	IR	38	690	35
	trnG-UCC	LSC	23	735	49
	rps12 gene is trans-spliced gene with the two duplicated 3’ end exons in IR regions and 5’ end exon in the LSC region

## Sheet: L.villosa
	gene	location	ExonI(bp)	intronI(bp)	ExonII(bp)	intronII(bp)	ExonIII(bp)
	rps16	LSC	227	864	40
	rpoC1	LSC	1617	768	441
	atpF	LSC	410	745	145
	petB	LSC	6	788	642
	petD	LSC	8	761	475
	ndhB	IR	756	675	777
	ndhA	SSC	540	1043	551
	rpl16	LSC	399	1025	9
	rps12*	LSC	114		27	545	231
	ycf3	LSC	153	779	230	760	124
	clpP	LSC	228	568	292	899	71
	trnK-UUU	LSC	35	2521	37
	trnL-UAA	LSC	37	523	50
	trnV-UAC	LSC	37	603	38
	trnI-GAU	IR	42	936	35
	trnA-UGC	IR	38	804	35
	trnG-UCC	LSC	23	727	49
	rps12 gene is trans-spliced gene with the two duplicated 3’ end exons in IR regions and 5’ end exon in the LSC region

## Sheet: L.siamica
	gene	location	ExonI(bp)	intronI(bp)	ExonII(bp)	intronII(bp)	ExonIII(bp)
	rps16	LSC	227	826	40
	rpoC1	LSC	1608	744	432
	atpF	LSC	410	771	145
	petB	LSC	6	774	642
	petD	LSC	8	733	475
	ndhB	IR	756	684	777
	ndhA	SSC	540	1040	551
	rpl16	LSC	399	904	9
	rps12*	LSC	114		27	546	231
	ycf3	LSC	153	751	230	745	124
	clpP	LSC	228	590	292	826	71
	trnK-UUU	LSC	35	2491	32
	trnL-UAA	LSC	37	529	50
	trnV-UAC	LSC	37	597	38
	trnI-GAU	IR	42	863	35
	trnA-UGC	IR	38	813	35
	trnG-UCC	LSC	23	736	49
	rps12 gene is trans-spliced gene with the two duplicated 3’ end exons in IR regions and 5’ end exon in the LSC region

## Sheet: L.tomentosa
	gene	location	ExonI(bp)	intronI(bp)	ExonII(bp)	intronII(bp)	ExonIII(bp)
	rps16	LSC	227	826	40
	rpoC1	LSC	1608	744	432
	atpF	LSC	410	768	145
	petB	LSC	6	772	642
	petD	LSC	8	732	475
	ndhB	IR	756	683	777
	ndhA	SSC	540	1040	551
	rpl16	LSC	399	892	9
	rps12*	LSC	114		27	546	231
	ycf3	LSC	153	751	230	745	124
	clpP	LSC	228	590	292	833	71
	trnK-UUU	LSC	35	2486	37
	trnL-UAA	LSC	37	527	50
	trnV-UAC	LSC	37	597	38
	trnI-GAU	IR	42	857	35
	trnA-UGC	IR	38	817	35
	trnG-UCC	LSC	23	735	49
	rps12 gene is trans-spliced gene with the two duplicated 3’ end exons in IR regions and 5’ end exon in the LSC region

## Sheet: L.venusta
	gene	location	ExonI(bp)	intronI(bp)	ExonII(bp)	intronII(bp)	ExonIII(bp)
	rps16	LSC	227	826	39
	rpoC1	LSC	1608	744	432
	atpF	LSC	410	771	145
	petB	LSC	6	772	642
	petD	LSC	8	733	475
	ndhB	IR	756	684	777
	ndhA	SSC	540	1040	551
	rpl16	LSC	399	905	9
	rps12*	LSC	114		27	546	231
	ycf3	LSC	153	751	230	745	124
	clpP	LSC	228	590	292	826	71
	trnK-UUU	LSC	35	2491	37
	trnL-UAA	LSC	37	529	50
	trnV-UAC	LSC	37	597	38
	trnI-GAU	IR	42	863	35
	trnA-UGC	IR	38	813	35
	trnG-UCC	LSC	23	736	49
	rps12 gene is trans-spliced gene with the two duplicated 3’ end exons in IR regions and 5’ end exon in the LSC region

## Sheet: L.calyculata
	gene	location	ExonI(bp)	intronI(bp)	ExonII(bp)	intronII(bp)	ExonIII(bp)
	rps16	LSC	227	826	31
	rpoC1	LSC	1608	744	432
	atpF	LSC	410	768	145
	petB	LSC	6	773	642
	petD	LSC	8	732	475
	ndhB	IR	756	683	777
	ndhA	SSC	540	1041	551
	rpl16	LSC	399	891	9
	rps12*	LSC	114		27	546	231
	ycf3	LSC	153	751	230	745	124
	clpP	LSC	228	590	297	828	71
	trnK-UUU	LSC	35	2486	37
	trnL-UAA	LSC	37	527	50
	trnV-UAC	LSC	37	597	38
	trnI-GAU	IR	42	857	35
	trnA-UGC	IR	38	817	35
	trnG-UCC	LSC	23	735	49
	rps12 gene is trans-spliced gene with the two duplicated 3’ end exons in IR regions and 5’ end exon in the LSC region

## Sheet: L.fauriei
gene	location	ExonI(bp)	intronI(bp)	ExonII(bp)	intronII(bp)	ExonIII(bp)
rps16	LSC	227	837	40
rpoC1	LSC	1608	739	453
atpF	LSC	410	774	145
petB	LSC	6	765	642
petD	LSC	8	725	475
ndhB	IR	756	684	777
ndhA	SSC	540	1041	552
rpl16	LSC	399	904	9
rps12*	LSC	114		27	546	231
ycf3	LSC	153	752	228	746	126
clpP	LSC	228	591	291	834	69
trnK-UUU	LSC	35	2495	37
trnL-UAA	LSC	37	527	50
trnV-UAC	LSC	37	597	38
trnI-GAU	IR	42	936	35
trnA-UGC	IR	38	814	35
trnG-UCC	LSC
rps12 gene is trans-spliced gene with the two duplicated 3’ end exons in IR regions and 5’ end exon in the LSC region

## Sheet: L.floribunda
	gene	location	ExonI(bp)	intronI(bp)	ExonII(bp)	intronII(bp)	ExonIII(bp)
	rps16	LSC	227	826	40
	rpoC1	LSC	1608	744	432
	atpF	LSC	410	768	145
	petB	LSC	6	798	642
	petD	LSC	8	732	475
	ndhB	IR	756	683	777
	ndhA	SSC	540	1061	531
	rpl16	LSC	399	892	9
	rps12*	LSC	114		27	546	231
	ycf3	LSC	153	747	230	745	124
	clpP	LSC	228	590	292	833	71
	trnK-UUU	LSC	35	2486	37
	trnL-UAA	LSC	37	527	50
	trnV-UAC	LSC	37	597	38
	trnI-GAU	IR	42	945	35
	trnA-UGC	IR	38	811	35
	trnG-UCC	LSC
	rps12 gene is trans-spliced gene with the two duplicated 3’ end exons in IR regions and 5’ end exon in the LSC region

## Sheet: L.guilinensis
	gene	location	ExonI(bp)	intronI(bp)	ExonII(bp)	intronII(bp)	ExonIII(bp)
	rps16	LSC	227	837	40
	rpoC1	LSC	1610	738	430
	atpF	LSC	410	773	145
	petB	LSC	6	764	642
	petD	LSC	8	725	475
	ndhB	IR	756	684	777
	ndhA	SSC	540	1042	552
	rpl16	LSC	399	903	9
	rps12*	LSC	114		27	546	231
	ycf3	LSC	153	751	230	746	124
	clpP	LSC	228	592	292	831	71
	trnK-UUU	LSC	35	2496	37
	trnL-UAA	LSC	37	527	50
	trnV-UAC	LSC	37	597	38
	trnI-GAU	IR	42	944	35
	trnA-UGC	IR	38	690	35
	trnG-UCC	LSC
	rps12 gene is trans-spliced gene with the two duplicated 3’ end exons in IR regions and 5’ end exon in the LSC region

[truncated: 11 more sheets: L. indica, L.speciosa, L.subcostata, L.intermedia, Duabanga grandiflora, Trapa natans, Lythrum salicaria, Lawsonia inermis, Punica granatum, Woodfordia fruticosa, Rotala rotundifolia]
