# Supplementary material for: Comparative analyses of chloroplast genomes from 22 Lythraceae species: inferences for phylogenetic relationships and genome evolution within Myrtales
Source: BMC Plant Biol. 2019 Jun 26;19:281. doi: 10.1186/s12870-019-1870-3 (PMC6595698; doi:10.1186/s12870-019-1870-3)
Supplement: Supplementary file 2 — Table S2. Codon usage and codon-anticodon recognition pattern of 22 Lythraceae species. (XLSX 117 kb) [file 12870_2019_1870_MOESM2_ESM.xlsx]

## Sheet: Lagerstroemia fauriei 
Additional file 2 Codon usage and codon-anticodon recognition pattern of Lagerstroemia fauriei
Amino acid	Codon	No	RSCUa	The codon frequency per amino acid(%)	tRNA	Amino acid	Codon	No	RSCUa	The codon frequency per amino acid(%)	tRNA
Ala	GCU	495	1.664	41.5966		Pro	CCA	332	1.222	30.5428	trnP-UGG
Ala	GCG	144	0.484	12.1008		Pro	CCC	209	0.769	19.2272
Ala	GCC	204	0.686	17.1429		Pro	CCU	380	1.398	34.9586
Ala	GCA	347	1.166	29.1597	trnA-UGCb	Pro	CCG	166	0.611	15.2714
Cys	UGU	245	1.283	64.1361		Gln	CAA	582	1.365	68.2298	trnQ-UUG
Cys	UGC	137	0.717	35.8639	trnC-GCA	Gln	CAG	271	0.635	31.7702
Asp	GAU	604	1.473	73.6585		Arg	AGA	475	1.34	32.1816	trnR-UCU
Asp	GAC	216	0.527	26.3415	trnD-GUC	Arg	AGG	234	0.66	15.8537
Glu	GAG	330	0.558	27.9188		Arg	CGA	290	1.512	19.6477
Glu	GAA	852	1.442	72.0812	trnE-UUC	Arg	CGC	104	0.542	7.04607
Phe	UUU	961	1.165	58.2424		Arg	CGG	150	0.782	10.1626
Phe	UUC	689	0.835	41.7576	trnF-GAA	Arg	CGU	223	1.163	15.1084	trnR-ACG
Gly	GGU	515	1.245	31.1366		Ser	AGC	148	0.628	7.79768	trnS-GCU
Gly	GGG	350	0.846	21.1608		Ser	AGU	323	1.372	17.0179
Gly	GGC	184	0.445	11.1245	trnG-GCC	Ser	UCA	421	1.18	22.1812	trnS-UGA
Gly	GGA	605	1.463	36.578	trnG-UCC	Ser	UCC	320	0.897	16.8599	trnS-GGA
His	CAC	185	0.604	30.1794	trnH-GUG	Ser	UCG	205	0.575	10.8008
His	CAU	428	1.396	69.8206		Ser	UCU	481	1.348	25.3425
Ile	AUU	1001	1.179	39.3166		Thr	ACC	238	0.787	19.6694	trnT-GGU
Ile	AUA	871	1.026	34.2105		Thr	ACA	389	1.286	32.1488	trnT-UGU
Ile	AUC	674	0.794	26.4729	trnI-GAUb	Thr	ACG	160	0.529	13.2231
Lys	AAA	1081	1.339	66.935	trnK-UUUb	Thr	ACU	423	1.398	34.9587
Lys	AAG	534	0.661	33.065		Val	GUU	499	1.336	33.4003	trnV-AAC
Leu	CUA	488	1.235	16.1003	trnL-UAG	Val	GUG	226	0.605	15.1272
Leu	CUC	261	0.661	8.61102		Val	GUC	213	0.57	14.257	trnV-GAC
Leu	CUG	267	0.676	8.80897		Val	GUA	556	1.489	37.2155
Leu	CUU	564	1.428	18.6077		Trp	UGG	510	1	100	trnW-CCA
Leu	UUA	830	1.144	27.3837	trnL-UAA	Tyr	UAC	311	0.616	30.7921	trnY-GUA
Leu	UUG	621	0.856	20.4883	trnL-CAA	Tyr	UAU	699	1.384	69.2079
Met	AUG	732	1	100	trnfM-CAU	Stop*	UGA	289	0.934	31.1422
Asn	AAC	388	0.645	32.2259	trnN-GUU	Stop*	UAG	321	1.038	34.5905
Asn	AAU	816	1.355	67.7741		Stop*	UAA	318	1.028	34.2672
	aRelative synonymous codon usage; bintron-containing tRNA genes. *Stop codon.

## Sheet: Lagerstroemia floribunda
Additional file 2 Codon usage and codon-anticodon recognition pattern of the Lagerstroemia floribunda chloroplast genome.
Amino acid	Codon	No	RSCUa	The codon frequency per amino acid(%)	tRNA	Amino acid	Codon	No	RSCUa	The codon frequency per amino acid(%)	tRNA
Ala	GCU	640	1.808	45.1977		Pro	CCA	328	1.178	29.4434	trnP-UGG
Ala	GCG	152	0.429	10.7345		Pro	CCC	227	0.815	20.377
Ala	GCC	229	0.647	16.1723		Pro	CCU	434	1.558	38.9587
Ala	GCA	395	1.116	27.8955	trnA-UGCb	Pro	CCG	125	0.449	11.2208
Cys	UGU	224	1.464	73.2026		Gln	CAA	717	1.527	76.3578	trnQ-UUG
Cys	UGC	82	0.536	26.7974	trnC-GCA	Gln	CAG	222	0.473	23.6422
Asp	GAU	898	1.602	80.107		Arg	AGA	508	1.492	31.1465	trnR-UCU
Asp	GAC	223	0.398	19.893	trnD-GUC	Arg	AGG	173	0.508	10.607
Glu	GAG	371	0.509	25.4633		Arg	CGA	387	1.629	23.7278
Glu	GAA	1086	1.491	74.5367	trnE-UUC	Arg	CGC	102	0.429	6.25383
Phe	UUU	979	1.286	64.3233		Arg	CGG	114	0.48	6.98958
Phe	UUC	543	0.714	35.6767	trnF-GAA	Arg	CGU	347	1.461	21.2753	trnR-ACG
Gly	GGU	585	1.294	32.3383		Ser	AGC	127	0.466	6.10871	trnS-GCU
Gly	GGG	314	0.694	17.3577		Ser	AGU	418	1.534	20.1058
Gly	GGC	181	0.4	10.0055		Ser	UCA	407	1.061	19.5767	trnS-UGA
Gly	GGA	729	1.612	40.2985	trnG-UCC	Ser	UCC	342	0.892	16.4502	trnS-GGA
His	CAC	156	0.49	24.4898	trnH-GUG	Ser	UCG	191	0.498	9.18711
His	CAU	481	1.51	75.5102		Ser	UCU	594	1.549	28.5714
Ile	AUU	1113	1.448	48.2654		Thr	ACC	263	0.762	19.058	trnT-GGU
Ile	AUA	718	0.934	31.1362	trnI-UAU	Thr	ACA	417	1.209	30.2174	trnT-UGU
Ile	AUC	475	0.618	20.5984	trnI-GAUb	Thr	ACG	161	0.467	11.6667
Lys	AAA	1095	1.481	74.0365	trnK-UUUb	Thr	ACU	539	1.562	39.058
Lys	AAG	384	0.519	25.9635		Val	GUU	534	1.47	36.7515	trnV-AAC
Leu	CUA	397	1.157	13.9201	trnL-UAG	Val	GUG	190	0.523	13.0764
Leu	CUC	196	0.571	6.87237		Val	GUC	193	0.531	13.2829	trnV-GAC
Leu	CUG	182	0.53	6.38149		Val	GUA	536	1.476	36.8892
Leu	CUU	598	1.742	20.9677		Trp	UGG	482	1	100	trnW-CCA
Leu	UUA	900	1.217	31.5568	trnL-UAA	Tyr	UAC	194	0.388	19.4	trnY-GUA
Leu	UUG	579	0.783	20.3015	trnL-CAA	Tyr	UAU	806	1.612	80.6
Met	AUG	632	1	100	trnfM-CAU	Stop*	UGA	18	0.635	21.1765
Asn	AAC	297	0.452	22.5856	trnN-GUU	Stop*	UAG	19	0.671	22.3529
Asn	AAU	1018	1.548	77.4144		Stop*	UAA	48	1.694	56.4706
	aRelative synonymous codon usage; bintron-containing tRNA genes. *Stop codon.

## Sheet: Lagerstroemia guilinensis 
Additional file 2 Codon usage and codon-anticodon recognition pattern of Lagerstroemia guilinensis
Amino acid	Codon	No	RSCUa	The codon frequency per amino acid(%)	tRNA	Amino acid	Codon	No	RSCUa	The codon frequency per amino acid(%)	tRNA
Ala	GCU	634	1.792	44.8057		Pro	CCA	327	1.171	29.2748	trnP-UGG
Ala	GCG	157	0.444	11.0954		Pro	CCC	227	0.813	20.3223
Ala	GCC	232	0.656	16.3958		Pro	CCU	436	1.561	39.0331
Ala	GCA	392	1.108	27.7032	trnA-UGCb	Pro	CCG	127	0.455	11.3697
Cys	UGU	227	1.465	73.2258		Gln	CAA	723	1.525	76.2658	trnQ-UUG
Cys	UGC	83	0.535	26.7742	trnC-GCA	Gln	CAG	225	0.475	23.7342
Asp	GAU	897	1.595	79.7333		Arg	AGA	509	1.488	31.1315	trnR-UCU
Asp	GAC	228	0.405	20.2667	trnD-GUC	Arg	AGG	175	0.512	10.7034
Glu	GAG	374	0.511	25.529		Arg	CGA	380	1.598	23.2416
Glu	GAA	1091	1.489	74.471	trnE-UUC	Arg	CGC	105	0.442	6.42202
Phe	UUU	985	1.292	64.5902		Arg	CGG	116	0.488	7.0948
Phe	UUC	540	0.708	35.4098	trnF-GAA	Arg	CGU	350	1.472	21.4067	trnR-ACG
Gly	GGU	577	1.277	31.9314		Ser	AGC	125	0.46	5.99233	trnS-GCU
Gly	GGG	312	0.691	17.2662		Ser	AGU	419	1.54	20.0863
Gly	GGC	185	0.41	10.238		Ser	UCA	408	1.058	19.559	trnS-UGA
Gly	GGA	733	1.623	40.5645	trnG-UCC	Ser	UCC	336	0.872	16.1074	trnS-GGA
His	CAC	154	0.484	24.2138	trnH-GUG	Ser	UCG	197	0.511	9.44391
His	CAU	482	1.516	75.7862		Ser	UCU	601	1.559	28.8111
Ile	AUU	1113	1.439	47.9741		Thr	ACC	262	0.764	19.1101	trnT-GGU
Ile	AUA	738	0.954	31.8103	trnI-UAU	Thr	ACA	409	1.193	29.8322	trnT-UGU
Ile	AUC	469	0.606	20.2155	trnI-GAUb	Thr	ACG	162	0.473	11.8162
Lys	AAA	1108	1.483	74.1633	trnK-UUUb	Thr	ACU	538	1.57	39.2414
Lys	AAG	386	0.517	25.8367		Val	GUU	544	1.491	37.2858	trnV-AAC
Leu	CUA	401	1.164	13.9721	trnL-UAG	Val	GUG	187	0.513	12.817
Leu	CUC	194	0.563	6.75958		Val	GUC	193	0.529	13.2282	trnV-GAC
Leu	CUG	178	0.517	6.20209		Val	GUA	535	1.467	36.669
Leu	CUU	605	1.756	21.0801		Trp	UGG	481	1	100	trnW-CCA
Leu	UUA	912	1.223	31.777	trnL-UAA	Tyr	UAC	197	0.394	19.6803	trnY-GUA
Leu	UUG	580	0.777	20.2091	trnL-CAA	Tyr	UAU	804	1.606	80.3197
Met	AUG	635	1	100	trnfM-CAU	Stop*	UGA	17	0.6	20
Asn	AAC	301	0.454	22.6998	trnN-GUU	Stop*	UAG	20	0.706	23.5294
Asn	AAU	1025	1.546	77.3002		Stop*	UAA	48	1.694	56.4706
	aRelative synonymous codon usage; bintron-containing tRNA genes. *Stop codon.

## Sheet: Lagerstroemia indica
Additional file 2 Codon usage and codon-anticodon recognition pattern of Lagerstroemia indica
Amino acid	Codon	No	RSCUa	The codon frequency per amino acid(%)	tRNA	Amino acid	Codon	No	RSCUa	The codon frequency per amino acid(%)	tRNA
Ala	GCU	618	1.79	44.7502		Pro	CCA	305	1.159	28.9649	trnP-UGG
Ala	GCG	153	0.443	11.0789		Pro	CCC	206	0.783	19.5632
Ala	GCC	231	0.669	16.727		Pro	CCU	422	1.603	40.076
Ala	GCA	379	1.098	27.4439	trnA-UGCb	Pro	CCG	120	0.456	11.396
Cys	UGU	217	1.456	72.8188		Gln	CAA	649	1.497	74.8558	trnQ-UUG
Cys	UGC	81	0.544	27.1812	trnC-GCA	Gln	CAG	218	0.503	25.1442
Asp	GAU	809	1.589	79.4695		Arg	AGA	445	1.452	29.3342	trnR-UCU
Asp	GAC	209	0.411	20.5305	trnD-GUC	Arg	AGG	168	0.548	11.0745
Glu	GAG	348	0.535	26.7487		Arg	CGA	356	1.575	23.4674
Glu	GAA	953	1.465	73.2513	trnE-UUC	Arg	CGC	104	0.46	6.85564
Phe	UUU	883	1.275	63.7545		Arg	CGG	114	0.504	7.51483
Phe	UUC	502	0.725	36.2455	trnF-GAA	Arg	CGU	330	1.46	21.7535	trnR-ACG
Gly	GGU	559	1.27	31.7433		Ser	AGC	124	0.475	6.30722	trnS-GCU
Gly	GGG	315	0.716	17.8876		Ser	AGU	398	1.525	20.2442
Gly	GGC	181	0.411	10.2783		Ser	UCA	376	1.042	19.1251	trnS-UGA
Gly	GGA	706	1.604	40.0909	trnG-UCC	Ser	UCC	316	0.875	16.0732	trnS-GGA
His	CAC	152	0.501	25.0412	trnH-GUG	Ser	UCG	183	0.507	9.30824
His	CAU	455	1.499	74.9588		Ser	UCU	569	1.576	28.942
Ile	AUU	1030	1.461	48.6998		Thr	ACC	247	0.772	19.2969	trnT-GGU
Ile	AUA	647	0.918	30.591	trnI-UAU	Thr	ACA	378	1.181	29.5312	trnT-UGU
Ile	AUC	438	0.621	20.7092	trnI-GAUb	Thr	ACG	154	0.481	12.0312
Lys	AAA	900	1.466	73.2899	trnK-UUUb	Thr	ACU	501	1.566	39.1406
Lys	AAG	328	0.534	26.7101		Val	GUU	515	1.476	36.8911	trnV-AAC
Leu	CUA	371	1.149	13.9055	trnL-UAG	Val	GUG	186	0.533	13.3238
Leu	CUC	193	0.598	7.23388		Val	GUC	181	0.519	12.9656	trnV-GAC
Leu	CUG	163	0.505	6.10945		Val	GUA	514	1.473	36.8195
Leu	CUU	565	1.749	21.1769		Trp	UGG	451	1	100	trnW-CCA
Leu	UUA	842	1.224	31.5592	trnL-UAA	Tyr	UAC	183	0.397	19.8267	trnY-GUA
Leu	UUG	534	0.776	20.015	trnL-CAA	Tyr	UAU	740	1.603	80.1733
Met	AUG	600	1	100	trnfM-CAU	Stop*	UGA	18	0.628	20.9302
Asn	AAC	272	0.466	23.3076	trnN-GUU	Stop*	UAG	19	0.663	22.093
Asn	AAU	895	1.534	76.6924		Stop*	UAA	49	1.709	56.9767
	aRelative synonymous codon usage; bintron-containing tRNA genes. *Stop codon.

## Sheet: Lagerstroemia intermedia
Additional file 2 Codon usage and codon-anticodon recognition pattern of Lagerstroemia intermedia
Amino acid	Codon	No	RSCUa	The codon frequency per amino acid(%)	tRNA	Amino acid	Codon	No	RSCUa	The codon frequency per amino acid(%)	tRNA
Ala	GCU	600	1.809	45.2148		Pro	CCA	335	1.224	30.5936	trnP-UGG
Ala	GCG	154	0.464	11.6051		Pro	CCC	229	0.837	20.9132
Ala	GCC	213	0.642	16.0512		Pro	CCU	409	1.494	37.3516
Ala	GCA	360	1.085	27.1289	trnA-UGCb	Pro	CCG	122	0.446	11.1416
Cys	UGU	243	1.405	70.2312		Gln	CAA	708	1.537	76.873	trnQ-UUG
Cys	UGC	103	0.595	29.7688	trnC-GCA	Gln	CAG	213	0.463	23.127
Asp	GAU	802	1.59	79.4846		Arg	AGA	500	1.447	31.407	trnR-UCU
Asp	GAC	207	0.41	20.5154	trnD-GUC	Arg	AGG	191	0.553	11.9975
Glu	GAG	329	0.487	24.3523		Arg	CGA	362	1.607	22.7387
Glu	GAA	1022	1.513	75.6477	trnE-UUC	Arg	CGC	97	0.431	6.09296
Phe	UUU	987	1.289	64.4677		Arg	CGG	112	0.497	7.03518
Phe	UUC	544	0.711	35.5323	trnF-GAA	Arg	CGU	330	1.465	20.7286	trnR-ACG
Gly	GGU	556	1.28	31.9908		Ser	AGC	153	0.537	7.52953	trnS-GCU
Gly	GGG	301	0.693	17.3188		Ser	AGU	417	1.463	20.5217
Gly	GGC	194	0.446	11.1623		Ser	UCA	333	0.911	16.3878	trnS-UGA
Gly	GGA	687	1.581	39.5282	trnG-UCC	Ser	UCC	355	0.971	17.4705	trnS-GGA
His	CAC	161	0.5	25	trnH-GUG	Ser	UCG	197	0.539	9.69488
His	CAU	483	1.5	75		Ser	UCU	577	1.579	28.3957
Ile	AUU	1111	1.416	47.1963		Thr	ACC	273	0.816	20.4036	trnT-GGU
Ile	AUA	710	0.905	30.1614	trnI-UAU	Thr	ACA	381	1.139	28.4753	trnT-UGU
Ile	AUC	533	0.679	22.6423	trnI-GAUb	Thr	ACG	167	0.499	12.4813
Lys	AAA	1002	1.447	72.3466	trnK-UUUb	Thr	ACU	517	1.546	38.6398
Lys	AAG	383	0.553	27.6534		Val	GUU	528	1.506	37.6605	trnV-AAC
Leu	CUA	333	1.023	12.3516	trnL-UAG	Val	GUG	175	0.499	12.4822
Leu	CUC	210	0.645	7.78932		Val	GUC	194	0.553	13.8374	trnV-GAC
Leu	CUG	176	0.541	6.52819		Val	GUA	505	1.441	36.02
Leu	CUU	583	1.791	21.6246		Trp	UGG	451	1	100	trnW-CCA
Leu	UUA	820	1.176	30.4154	trnL-UAA	Tyr	UAC	214	0.431	21.5726	trnY-GUA
Leu	UUG	574	0.824	21.2908	trnL-CAA	Tyr	UAU	778	1.569	78.4274
Met	AUG	607	1	100	trnfM-CAU	Stop*	UGA	83	0.896	29.8561
Asn	AAC	286	0.455	22.7707	trnN-GUU	Stop*	UAG	75	0.809	26.9784
Asn	AAU	970	1.545	77.2293		Stop*	UAA	120	1.295	43.1655
	aRelative synonymous codon usage; bintron-containing tRNA genes. *Stop codon.

## Sheet: Lagerstroemia limii
Additional file 2 Codon usage and codon-anticodon recognition pattern of Lagerstroemia limii
Amino acid	Codon	No	RSCUa	The codon frequency per amino acid(%)	tRNA	Amino acid	Codon	No	RSCUa	The codon frequency per amino acid(%)	tRNA
Ala	GCU	600	1.794	44.843		Pro	CCA	336	1.221	30.5177	trnP-UGG
Ala	GCG	155	0.463	11.5845		Pro	CCC	230	0.836	20.8901
Ala	GCC	215	0.643	16.0688		Pro	CCU	410	1.49	37.2389
Ala	GCA	368	1.1	27.5037	trnA-UGCb	Pro	CCG	125	0.454	11.3533
Cys	UGU	241	1.389	69.4524		Gln	CAA	699	1.531	76.5608	trnQ-UUG
Cys	UGC	106	0.611	30.5476	trnC-GCA	Gln	CAG	214	0.469	23.4392
Asp	GAU	808	1.586	79.2934		Arg	AGA	496	1.442	31.2146	trnR-UCU
Asp	GAC	211	0.414	20.7066	trnD-GUC	Arg	AGG	192	0.558	12.0831
Glu	GAG	331	0.491	24.5367		Arg	CGA	358	1.589	22.5299
Glu	GAA	1018	1.509	75.4633	trnE-UUC	Arg	CGC	98	0.435	6.1674
Phe	UUU	991	1.293	64.6445		Arg	CGG	113	0.502	7.11139
Phe	UUC	542	0.707	35.3555	trnF-GAA	Arg	CGU	332	1.474	20.8936	trnR-ACG
Gly	GGU	553	1.273	31.8182		Ser	AGC	152	0.535	7.484	trnS-GCU
Gly	GGG	298	0.686	17.1461		Ser	AGU	416	1.465	20.4825
Gly	GGC	195	0.449	11.2198		Ser	UCA	327	0.894	16.1004	trnS-UGA
Gly	GGA	692	1.593	39.8159	trnG-UCC	Ser	UCC	357	0.976	17.5775	trnS-GGA
His	CAC	160	0.5	25	trnH-GUG	Ser	UCG	202	0.552	9.94584
His	CAU	480	1.5	75		Ser	UCU	577	1.578	28.4097
Ile	AUU	1110	1.414	47.1338		Thr	ACC	274	0.823	20.586	trnT-GGU
Ile	AUA	720	0.917	30.5732	trnI-UAU	Thr	ACA	374	1.124	28.0992	trnT-UGU
Ile	AUC	525	0.669	22.293	trnI-GAUb	Thr	ACG	166	0.499	12.4718
Lys	AAA	1014	1.458	72.8972	trnK-UUUb	Thr	ACU	517	1.554	38.843
Lys	AAG	377	0.542	27.1028		Val	GUU	533	1.519	37.963	trnV-AAC
Leu	CUA	335	1.024	12.435	trnL-UAG	Val	GUG	175	0.499	12.4644
Leu	CUC	211	0.645	7.83222		Val	GUC	195	0.556	13.8889	trnV-GAC
Leu	CUG	178	0.544	6.60728		Val	GUA	501	1.427	35.6838
Leu	CUU	584	1.786	21.6778		Trp	UGG	451	1	100	trnW-CCA
Leu	UUA	818	1.18	30.3638	trnL-UAA	Tyr	UAC	213	0.432	21.6024	trnY-GUA
Leu	UUG	568	0.82	21.0839	trnL-CAA	Tyr	UAU	773	1.568	78.3976
Met	AUG	607	1	100	trnfM-CAU	Stop*	UGA	82	0.882	29.3907
Asn	AAC	289	0.457	22.8639	trnN-GUU	Stop*	UAG	76	0.817	27.2401
Asn	AAU	975	1.543	77.1361		Stop*	UAA	121	1.301	43.3692
	aRelative synonymous codon usage; bintron-containing tRNA genes. *Stop codon.

## Sheet: Lagerstroemia siamica
Additional file 2 Codon usage and codon-anticodon recognition pattern of Lagerstroemia siamica
Amino acid	Codon	No	RSCUa	The codon frequency per amino acid(%)	tRNA	Amino acid	Codon	No	RSCUa	The codon frequency per amino acid(%)	tRNA
Ala	GCU	600	1.807	45.1807		Pro	CCA	333	1.216	30.411	trnP-UGG
Ala	GCG	153	0.461	11.5211		Pro	CCC	229	0.837	20.9132
Ala	GCC	214	0.645	16.1145		Pro	CCU	410	1.498	37.4429
Ala	GCA	361	1.087	27.1837	trnA-UGCb	Pro	CCG	123	0.449	11.2329
Cys	UGU	242	1.403	70.1449		Gln	CAA	709	1.54	76.9815	trnQ-UUG
Cys	UGC	103	0.597	29.8551	trnC-GCA	Gln	CAG	212	0.46	23.0185
Asp	GAU	805	1.591	79.5455		Arg	AGA	496	1.444	31.2736	trnR-UCU
Asp	GAC	207	0.409	20.4545	trnD-GUC	Arg	AGG	191	0.556	12.0429
Glu	GAG	331	0.489	24.4642		Arg	CGA	361	1.606	22.7617
Glu	GAA	1022	1.511	75.5358	trnE-UUC	Arg	CGC	96	0.427	6.05296
Phe	UUU	990	1.291	64.5372		Arg	CGG	111	0.494	6.99874
Phe	UUC	544	0.709	35.4628	trnF-GAA	Arg	CGU	331	1.473	20.8701	trnR-ACG
Gly	GGU	558	1.283	32.0874		Ser	AGC	153	0.537	7.52582	trnS-GCU
Gly	GGG	299	0.688	17.1938		Ser	AGU	417	1.463	20.5116
Gly	GGC	193	0.444	11.0983		Ser	UCA	334	0.913	16.4289	trnS-UGA
Gly	GGA	689	1.585	39.6205	trnG-UCC	Ser	UCC	355	0.971	17.4619	trnS-GGA
His	CAC	160	0.498	24.9221	trnH-GUG	Ser	UCG	198	0.541	9.7393
His	CAU	482	1.502	75.0779		Ser	UCU	576	1.575	28.3325
Ile	AUU	1110	1.415	47.1738		Thr	ACC	272	0.811	20.2834	trnT-GGU
Ile	AUA	709	0.904	30.1317	trnI-UAU	Thr	ACA	385	1.148	28.7099	trnT-UGU
Ile	AUC	534	0.681	22.6944	trnI-GAUb	Thr	ACG	167	0.498	12.4534
Lys	AAA	1002	1.449	72.4512	trnK-UUUb	Thr	ACU	517	1.542	38.5533
Lys	AAG	381	0.551	27.5488		Val	GUU	529	1.507	37.6781	trnV-AAC
Leu	CUA	331	1.018	12.2774	trnL-UAG	Val	GUG	175	0.499	12.4644
Leu	CUC	211	0.649	7.82641		Val	GUC	195	0.556	13.8889	trnV-GAC
Leu	CUG	176	0.541	6.52819		Val	GUA	505	1.439	35.9687
Leu	CUU	583	1.792	21.6246		Trp	UGG	451	1	100	trnW-CCA
Leu	UUA	823	1.18	30.5267	trnL-UAA	Tyr	UAC	214	0.431	21.5726	trnY-GUA
Leu	UUG	572	0.82	21.2166	trnL-CAA	Tyr	UAU	778	1.569	78.4274
Met	AUG	607	1	100	trnfM-CAU	Stop*	UGA	82	0.885	29.4964
Asn	AAC	287	0.456	22.7959	trnN-GUU	Stop*	UAG	75	0.809	26.9784
Asn	AAU	972	1.544	77.2041		Stop*	UAA	121	1.306	43.5252
	aRelative synonymous codon usage; bintron-containing tRNA genes. *Stop codon.

## Sheet: Lagerstroemia speciosa
Additional file 2 Codon usage and codon-anticodon recognition pattern of Lagerstroemia speciosa
Amino acid	Codon	No	RSCUa	The codon frequency per amino acid(%)	tRNA	Amino acid	Codon	No	RSCUa	The codon frequency per amino acid(%)	tRNA
Ala	GCU	638	1.811	45.2803		Pro	CCA	325	1.168	29.2004	trnP-UGG
Ala	GCG	153	0.434	10.8588		Pro	CCC	230	0.827	20.6649
Ala	GCC	231	0.656	16.3946		Pro	CCU	436	1.567	39.1734
Ala	GCA	387	1.099	27.4663	trnA-UGCb	Pro	CCG	122	0.438	10.9614
Cys	UGU	229	1.477	73.871		Gln	CAA	727	1.529	76.4458	trnQ-UUG
Cys	UGC	81	0.523	26.129	trnC-GCA	Gln	CAG	224	0.471	23.5542
Asp	GAU	900	1.604	80.2139		Arg	AGA	508	1.485	31.1084	trnR-UCU
Asp	GAC	222	0.396	19.7861	trnD-GUC	Arg	AGG	176	0.515	10.7777
Glu	GAG	370	0.507	25.3251		Arg	CGA	384	1.619	23.515
Glu	GAA	1091	1.493	74.6749	trnE-UUC	Arg	CGC	102	0.43	6.24617
Phe	UUU	978	1.287	64.3421		Arg	CGG	115	0.485	7.04225
Phe	UUC	542	0.713	35.6579	trnF-GAA	Arg	CGU	348	1.467	21.3105	trnR-ACG
Gly	GGU	587	1.3	32.5028		Ser	AGC	125	0.458	5.98372	trnS-GCU
Gly	GGG	311	0.689	17.2204		Ser	AGU	421	1.542	20.1532
Gly	GGC	179	0.396	9.91141		Ser	UCA	413	1.071	19.7702	trnS-UGA
Gly	GGA	729	1.615	40.3654	trnG-UCC	Ser	UCC	337	0.874	16.1321	trnS-GGA
His	CAC	153	0.48	23.9812	trnH-GUG	Ser	UCG	190	0.493	9.09526
His	CAU	485	1.52	76.0188		Ser	UCU	603	1.563	28.8655
Ile	AUU	1117	1.442	48.0637		Thr	ACC	258	0.752	18.8047	trnT-GGU
Ile	AUA	729	0.941	31.3683	trnI-UAU	Thr	ACA	415	1.21	30.2478	trnT-UGU
Ile	AUC	478	0.617	20.568	trnI-GAUb	Thr	ACG	160	0.466	11.6618
Lys	AAA	1104	1.483	74.1437	trnK-UUUb	Thr	ACU	539	1.571	39.2857
Lys	AAG	385	0.517	25.8563		Val	GUU	543	1.486	37.1409	trnV-AAC
Leu	CUA	397	1.158	13.8279	trnL-UAG	Val	GUG	186	0.509	12.7223
Leu	CUC	192	0.56	6.68757		Val	GUC	195	0.534	13.3379	trnV-GAC
Leu	CUG	176	0.513	6.13027		Val	GUA	538	1.472	36.7989
Leu	CUU	606	1.768	21.1076		Trp	UGG	482	1	100	trnW-CCA
Leu	UUA	918	1.224	31.9749	trnL-UAA	Tyr	UAC	197	0.392	19.602	trnY-GUA
Leu	UUG	582	0.776	20.2717	trnL-CAA	Tyr	UAU	808	1.608	80.398
Met	AUG	634	1	100	trnfM-CAU	Stop*	UGA	17	0.6	20
Asn	AAC	299	0.451	22.532	trnN-GUU	Stop*	UAG	19	0.671	22.3529
Asn	AAU	1028	1.549	77.468		Stop*	UAA	49	1.729	57.6471
	aRelative synonymous codon usage; bintron-containing tRNA genes. *Stop codon.

## Sheet: Lagerstroemia subcostata
Additional file 2 Codon usage and codon-anticodon recognition pattern ofLagerstroemia subcostata
Amino acid	Codon	No	RSCUa	The codon frequency per amino acid(%)	tRNA	Amino acid	Codon	No	RSCUa	The codon frequency per amino acid(%)	tRNA
Ala	GCU	575	1.783	44.5736		Pro	CCA	332	1.243	31.0861	trnP-UGG
Ala	GCG	150	0.465	11.6279		Pro	CCC	220	0.824	20.5993
Ala	GCC	209	0.648	16.2016		Pro	CCU	396	1.483	37.0787
Ala	GCA	356	1.104	27.5969	trnA-UGCb	Pro	CCG	120	0.449	11.236
Cys	UGU	239	1.398	69.883		Gln	CAA	686	1.53	76.4771	trnQ-UUG
Cys	UGC	103	0.602	30.117	trnC-GCA	Gln	CAG	211	0.47	23.5229
Asp	GAU	786	1.589	79.4742		Arg	AGA	486	1.44	31.1938	trnR-UCU
Asp	GAC	203	0.411	20.5258	trnD-GUC	Arg	AGG	189	0.56	12.1309
Glu	GAG	329	0.497	24.8489		Arg	CGA	356	1.613	22.8498
Glu	GAA	995	1.503	75.1511	trnE-UUC	Arg	CGC	97	0.439	6.22593
Phe	UUU	955	1.286	64.3098		Arg	CGG	112	0.507	7.1887
Phe	UUC	530	0.714	35.6902	trnF-GAA	Arg	CGU	318	1.441	20.4108	trnR-ACG
Gly	GGU	528	1.267	31.6737		Ser	AGC	147	0.534	7.39809	trnS-GCU
Gly	GGG	288	0.691	17.2765		Ser	AGU	404	1.466	20.3322
Gly	GGC	185	0.444	11.0978		Ser	UCA	316	0.88	15.9034	trnS-UGA
Gly	GGA	666	1.598	39.952	trnG-UCC	Ser	UCC	355	0.989	17.8661	trnS-GGA
His	CAC	159	0.507	25.3589	trnH-GUG	Ser	UCG	201	0.56	10.1158
His	CAU	468	1.493	74.6411		Ser	UCU	564	1.571	28.3845
Ile	AUU	1087	1.41	47.0156		Thr	ACC	269	0.826	20.6605	trnT-GGU
Ile	AUA	711	0.923	30.7526	trnI-UAU	Thr	ACA	366	1.124	28.1106	trnT-UGU
Ile	AUC	514	0.667	22.2318	trnI-GAUb	Thr	ACG	166	0.51	12.7496
Lys	AAA	994	1.452	72.6077	trnK-UUUb	Thr	ACU	501	1.539	38.4793
Lys	AAG	375	0.548	27.3923		Val	GUU	511	1.514	37.8519	trnV-AAC
Leu	CUA	329	1.022	12.4763	trnL-UAG	Val	GUG	168	0.498	12.4444
Leu	CUC	210	0.652	7.96359		Val	GUC	184	0.545	13.6296	trnV-GAC
Leu	CUG	175	0.543	6.63633		Val	GUA	487	1.443	36.0741
Leu	CUU	574	1.783	21.7672		Trp	UGG	432	1	100	trnW-CCA
Leu	UUA	796	1.18	30.1858	trnL-UAA	Tyr	UAC	208	0.432	21.5768	trnY-GUA
Leu	UUG	553	0.82	20.9708	trnL-CAA	Tyr	UAU	756	1.568	78.4232
Met	AUG	591	1	100	trnfM-CAU	Stop*	UGA	80	0.87	28.9855
Asn	AAC	287	0.461	23.0337	trnN-GUU	Stop*	UAG	76	0.826	27.5362
Asn	AAU	959	1.539	76.9663		Stop*	UAA	120	1.304	43.4783
	aRelative synonymous codon usage; bintron-containing tRNA genes. *Stop codon.

## Sheet: Lagerstroemia tomentosa
Additional file 2 Codon usage and codon-anticodon recognition pattern of Lagerstroemia tomentosa
Amino acid	Codon	No	RSCUa	The codon frequency per amino acid(%)	tRNA	Amino acid	Codon	No	RSCUa	The codon frequency per amino acid(%)	tRNA
Ala	GCU	605	1.811	45.2844		Pro	CCA	339	1.238	30.9589	trnP-UGG
Ala	GCG	153	0.458	11.4521		Pro	CCC	226	0.826	20.6393
Ala	GCC	213	0.638	15.9431		Pro	CCU	408	1.49	37.2603
Ala	GCA	365	1.093	27.3204	trnA-UGCb	Pro	CCG	122	0.446	11.1416
Cys	UGU	239	1.39	69.4767		Gln	CAA	699	1.535	76.7289	trnQ-UUG
Cys	UGC	105	0.61	30.5233	trnC-GCA	Gln	CAG	212	0.465	23.2711
Asp	GAU	806	1.585	79.2527		Arg	AGA	497	1.447	31.3565	trnR-UCU
Asp	GAC	211	0.415	20.7473	trnD-GUC	Arg	AGG	190	0.553	11.9874
Glu	GAG	333	0.491	24.5575		Arg	CGA	361	1.608	22.776
Glu	GAA	1023	1.509	75.4425	trnE-UUC	Arg	CGC	96	0.428	6.05678
Phe	UUU	990	1.292	64.6214		Arg	CGG	111	0.494	7.00315
Phe	UUC	542	0.708	35.3786	trnF-GAA	Arg	CGU	330	1.47	20.8202	trnR-ACG
Gly	GGU	557	1.281	32.0299		Ser	AGC	154	0.542	7.58995	trnS-GCU
Gly	GGG	302	0.695	17.3663		Ser	AGU	414	1.458	20.4041
Gly	GGC	193	0.444	11.0983		Ser	UCA	327	0.895	16.1163	trnS-UGA
Gly	GGA	687	1.58	39.5055	trnG-UCC	Ser	UCC	363	0.994	17.8906	trnS-GGA
His	CAC	161	0.501	25.0389	trnH-GUG	Ser	UCG	200	0.548	9.85707
His	CAU	482	1.499	74.9611		Ser	UCU	571	1.563	28.1419
Ile	AUU	1110	1.416	47.214		Thr	ACC	274	0.814	20.3566	trnT-GGU
Ile	AUA	706	0.901	30.0298	trnI-UAU	Thr	ACA	386	1.147	28.6776	trnT-UGU
Ile	AUC	535	0.683	22.7563	trnI-GAUb	Thr	ACG	169	0.502	12.5557
Lys	AAA	1005	1.449	72.4585	trnK-UUUb	Thr	ACU	517	1.536	38.4101
Lys	AAG	382	0.551	27.5415		Val	GUU	526	1.499	37.4644	trnV-AAC
Leu	CUA	335	1.024	12.4212	trnL-UAG	Val	GUG	178	0.507	12.6781
Leu	CUC	215	0.657	7.97182		Val	GUC	196	0.558	13.9601	trnV-GAC
Leu	CUG	180	0.55	6.67408		Val	GUA	504	1.436	35.8974
Leu	CUU	579	1.769	21.4683		Trp	UGG	451	1	100	trnW-CCA
Leu	UUA	813	1.171	30.1446	trnL-UAA	Tyr	UAC	213	0.43	21.5152	trnY-GUA
Leu	UUG	575	0.829	21.32	trnL-CAA	Tyr	UAU	777	1.57	78.4848
Met	AUG	608	1	100	trnfM-CAU	Stop*	UGA	82	0.885	29.4964
Asn	AAC	287	0.457	22.8685	trnN-GUU	Stop*	UAG	75	0.809	26.9784
Asn	AAU	968	1.543	77.1315		Stop*	UAA	121	1.306	43.5252
	aRelative synonymous codon usage; bintron-containing tRNA genes. *Stop codon.

[truncated: 11 more sheets: Lagerstroemia venusa, Duabanga grandiflora, Trapa natans, Lythrum salicaria, Lawsonia intermis, Punica granatum, Woodfordia fruticosa, Rotala rotundifolia, Lagerstroemia calyculata, Lagerstroemia excelsa, Lagerstroemia villosa]
