# Supplementary material for: Comparative analyses of chloroplast genomes from 22 Lythraceae species: inferences for phylogenetic relationships and genome evolution within Myrtales
Source: BMC Plant Biol. 2019 Jun 26;19:281. doi: 10.1186/s12870-019-1870-3 (PMC6595698; doi:10.1186/s12870-019-1870-3)
Supplement: Supplementary file 3 — Table S3. The rates of Ka、Ks and Ka/Ks of 77 genes among 22 Lythraceae species. (XLSX 1497 kb) [file 12870_2019_1870_MOESM3_ESM.xlsx]

## Sheet: Sheet1
		Additional file 3 The rates of Ka、Ks and Ka/Ks of 77 genes among 22 Lythraceae species
		Sequence 1	Sequence 2	Ks	Ka	length(bp)	Ka/ks	Average
		atpA_Lagerstroemia excelsa	atpA_Lagerstroemia limii	0	0.0009	1524	/	0.1209
		atpA_Lagerstroemia excelsa	atpA_Lagerstroemia siamica	0.0298	0.0052	1524	0.174497
		atpA_Lagerstroemia excelsa	atpA_Duabanga grandiflora	0.0449	0.0048	1524	0.106904
		atpA_Lagerstroemia excelsa	atpA_Trapa natans	0.1127	0.0074	1524	0.065661
		atpA_Lagerstroemia excelsa	atpA_Lythrum salicaria	0.0564	0.011	1524	0.195035
		atpA_Lagerstroemia excelsa	atpA_Lawsonia intermis	0.068	0.0066	1524	0.0970588
		atpA_Lagerstroemia excelsa	atpA_Punica granatum	0.0536	0.0074	1524	0.13806
		atpA_Lagerstroemia excelsa	atpA_Woodfordia fruticosa	0.0826	0.0066	1524	0.0799031
		atpA_Lagerstroemia excelsa	atpA_Rotala rotundifolia	0.068	0.0066	1524	0.0970588
		atpA_Lagerstroemia excelsa	atpA_Lagerstroemia tomentosa	0.0215	0.0017	1524	0.0790698
		atpA_Lagerstroemia excelsa	atpA_Lagerstroemia venusa	0.0298	0.0061	1524	0.204698
		atpA_Lagerstroemia excelsa	atpA_Lagerstroemia calyculata	0.0215	0.0017	1524	0.0790698
		atpA_Lagerstroemia excelsa	atpA_Lagerstroemia fauriei	0	0.0009	1524	/
		atpA_Lagerstroemia excelsa	atpA_Lagerstroemia floribunda	0.0215	0.0017	1524	0.0790698
		atpA_Lagerstroemia excelsa	atpA_Lagerstroemia guilinensis	0	0	1524	/
		atpA_Lagerstroemia excelsa	atpA_Lagerstroemia indica	0	0	1524	/
		atpA_Lagerstroemia excelsa	atpA_Lagerstroemia speciosa	0.0298	0.0061	1524	0.204698
		atpA_Lagerstroemia excelsa	atpA_Lagerstroemia intermedia	0.0298	0.0052	1524	0.174497
		atpA_Lagerstroemia excelsa	atpA_Lagerstroemia subcostata	0	0.0009	1524	/
		atpA_Lagerstroemia excelsa	atpA_Lagerstroemia villosa	0.1969	0.0208	1524	0.105637
		atpA_Lagerstroemia excelsa	atpA_Heimi myrtifolia	0.0854	0.0092	1524	0.107728
		atpA_Lagerstroemia limii	atpA_Lagerstroemia siamica	0.0298	0.0061	1524	0.204698
		atpA_Lagerstroemia limii	atpA_Duabanga grandiflora	0.045	0.0057	1524	0.126667
		atpA_Lagerstroemia limii	atpA_Trapa natans	0.1097	0.0083	1524	0.0756609
		atpA_Lagerstroemia limii	atpA_Lythrum salicaria	0.0564	0.0119	1524	0.210993
		atpA_Lagerstroemia limii	atpA_Lawsonia intermis	0.068	0.0074	1524	0.108824
		atpA_Lagerstroemia limii	atpA_Punica granatum	0.0536	0.0083	1524	0.154851
		atpA_Lagerstroemia limii	atpA_Woodfordia fruticosa	0.0827	0.0074	1524	0.08948
		atpA_Lagerstroemia limii	atpA_Rotala rotundifolia	0.068	0.0074	1524	0.108824
		atpA_Lagerstroemia limii	atpA_Lagerstroemia tomentosa	0.0215	0.0026	1524	0.12093
		atpA_Lagerstroemia limii	atpA_Lagerstroemia venusa	0.0298	0.007	1524	0.234899
		atpA_Lagerstroemia limii	atpA_Lagerstroemia calyculata	0.0215	0.0026	1524	0.12093
		atpA_Lagerstroemia limii	atpA_Lagerstroemia fauriei	0	0	1524	/
		atpA_Lagerstroemia limii	atpA_Lagerstroemia floribunda	0.0215	0.0026	1524	0.12093
		atpA_Lagerstroemia limii	atpA_Lagerstroemia guilinensis	0	0.0009	1524	/
		atpA_Lagerstroemia limii	atpA_Lagerstroemia indica	0	0.0009	1524	/
		atpA_Lagerstroemia limii	atpA_Lagerstroemia speciosa	0.0298	0.007	1524	0.234899
		atpA_Lagerstroemia limii	atpA_Lagerstroemia intermedia	0.0298	0.0061	1524	0.204698
		atpA_Lagerstroemia limii	atpA_Lagerstroemia subcostata	0	0	1524	/
		atpA_Lagerstroemia limii	atpA_Lagerstroemia villosa	0.197	0.0217	1524	0.110152
		atpA_Lagerstroemia limii	atpA_Heimi myrtifolia	0.0855	0.0101	1524	0.118129
		atpA_Lagerstroemia siamica	atpA_Duabanga grandiflora	0.0593	0.0066	1524	0.111298
		atpA_Lagerstroemia siamica	atpA_Trapa natans	0.1319	0.0066	1524	0.0500379
		atpA_Lagerstroemia siamica	atpA_Lythrum salicaria	0.071	0.011	1524	0.15493
		atpA_Lagerstroemia siamica	atpA_Lawsonia intermis	0.0889	0.0066	1524	0.0742407
		atpA_Lagerstroemia siamica	atpA_Punica granatum	0.074	0.0092	1524	0.124324
		atpA_Lagerstroemia siamica	atpA_Woodfordia fruticosa	0.1009	0.0083	1524	0.0822597
		atpA_Lagerstroemia siamica	atpA_Rotala rotundifolia	0.0889	0.0066	1524	0.0742407
		atpA_Lagerstroemia siamica	atpA_Lagerstroemia tomentosa	0.0134	0.0035	1524	0.261194
		atpA_Lagerstroemia siamica	atpA_Lagerstroemia venusa	0	0.0009	1524	/
		atpA_Lagerstroemia siamica	atpA_Lagerstroemia calyculata	0.0134	0.0035	1524	0.261194
		atpA_Lagerstroemia siamica	atpA_Lagerstroemia fauriei	0.0298	0.0061	1524	0.204698
		atpA_Lagerstroemia siamica	atpA_Lagerstroemia floribunda	0.0134	0.0035	1524	0.261194
		atpA_Lagerstroemia siamica	atpA_Lagerstroemia guilinensis	0.0298	0.0052	1524	0.174497
		atpA_Lagerstroemia siamica	atpA_Lagerstroemia indica	0.0298	0.0052	1524	0.174497
		atpA_Lagerstroemia siamica	atpA_Lagerstroemia speciosa	0	0.0009	1524	/
		atpA_Lagerstroemia siamica	atpA_Lagerstroemia intermedia	0	0	1524	/
		atpA_Lagerstroemia siamica	atpA_Lagerstroemia subcostata	0.0298	0.0061	1524	0.204698
		atpA_Lagerstroemia siamica	atpA_Lagerstroemia villosa	0.208	0.0226	1524	0.108654
		atpA_Lagerstroemia siamica	atpA_Heimi myrtifolia	0.1007	0.011	1524	0.109235
		atpA_Duabanga grandiflora	atpA_Trapa natans	0.1266	0.0053	1524	0.0418641
		atpA_Duabanga grandiflora	atpA_Lythrum salicaria	0.0664	0.0097	1524	0.146084
		atpA_Duabanga grandiflora	atpA_Lawsonia intermis	0.0811	0.0053	1524	0.0653514
		atpA_Duabanga grandiflora	atpA_Punica granatum	0.0693	0.007	1524	0.10101
		atpA_Duabanga grandiflora	atpA_Woodfordia fruticosa	0.099	0.0053	1524	0.0535354
		atpA_Duabanga grandiflora	atpA_Rotala rotundifolia	0.0811	0.0053	1524	0.0653514
		atpA_Duabanga grandiflora	atpA_Lagerstroemia tomentosa	0.0506	0.0031	1524	0.0612648
		atpA_Duabanga grandiflora	atpA_Lagerstroemia venusa	0.0593	0.0074	1524	0.124789
		atpA_Duabanga grandiflora	atpA_Lagerstroemia calyculata	0.0506	0.0031	1524	0.0612648
		atpA_Duabanga grandiflora	atpA_Lagerstroemia fauriei	0.045	0.0057	1524	0.126667
		atpA_Duabanga grandiflora	atpA_Lagerstroemia floribunda	0.0506	0.0031	1524	0.0612648
		atpA_Duabanga grandiflora	atpA_Lagerstroemia guilinensis	0.0449	0.0048	1524	0.106904
		atpA_Duabanga grandiflora	atpA_Lagerstroemia indica	0.0449	0.0048	1524	0.106904
		atpA_Duabanga grandiflora	atpA_Lagerstroemia speciosa	0.0593	0.0074	1524	0.124789
		atpA_Duabanga grandiflora	atpA_Lagerstroemia intermedia	0.0593	0.0066	1524	0.111298
		atpA_Duabanga grandiflora	atpA_Lagerstroemia subcostata	0.045	0.0057	1524	0.126667
		atpA_Duabanga grandiflora	atpA_Lagerstroemia villosa	0.2124	0.0195	1524	0.0918079
		atpA_Duabanga grandiflora	atpA_Heimi myrtifolia	0.0958	0.0079	1524	0.0824635
		atpA_Trapa natans	atpA_Lythrum salicaria	0.1254	0.0066	1524	0.0526316
		atpA_Trapa natans	atpA_Lawsonia intermis	0.1366	0.0035	1524	0.0256223
		atpA_Trapa natans	atpA_Punica granatum	0.1286	0.0074	1524	0.0575428
		atpA_Trapa natans	atpA_Woodfordia fruticosa	0.1543	0.0057	1524	0.036941
		atpA_Trapa natans	atpA_Rotala rotundifolia	0.1366	0.0035	1524	0.0256223
		atpA_Trapa natans	atpA_Lagerstroemia tomentosa	0.1221	0.0048	1524	0.039312
		atpA_Trapa natans	atpA_Lagerstroemia venusa	0.1319	0.0074	1524	0.0561031
		atpA_Trapa natans	atpA_Lagerstroemia calyculata	0.1221	0.0048	1524	0.039312
		atpA_Trapa natans	atpA_Lagerstroemia fauriei	0.1097	0.0083	1524	0.0756609
		atpA_Trapa natans	atpA_Lagerstroemia floribunda	0.1221	0.0048	1524	0.039312
		atpA_Trapa natans	atpA_Lagerstroemia guilinensis	0.1127	0.0074	1524	0.065661
		atpA_Trapa natans	atpA_Lagerstroemia indica	0.1127	0.0074	1524	0.065661
		atpA_Trapa natans	atpA_Lagerstroemia speciosa	0.1319	0.0074	1524	0.0561031
		atpA_Trapa natans	atpA_Lagerstroemia intermedia	0.1319	0.0066	1524	0.0500379
		atpA_Trapa natans	atpA_Lagerstroemia subcostata	0.1097	0.0083	1524	0.0756609
		atpA_Trapa natans	atpA_Lagerstroemia villosa	0.2659	0.0199	1524	0.0748402
		atpA_Trapa natans	atpA_Heimi myrtifolia	0.1443	0.0083	1524	0.0575191
		atpA_Lythrum salicaria	atpA_Lawsonia intermis	0.0813	0.0079	1524	0.097171
		atpA_Lythrum salicaria	atpA_Punica granatum	0.0608	0.0079	1524	0.129934
		atpA_Lythrum salicaria	atpA_Woodfordia fruticosa	0.0902	0.0079	1524	0.0875831
		atpA_Lythrum salicaria	atpA_Rotala rotundifolia	0.0813	0.0079	1524	0.097171
		atpA_Lythrum salicaria	atpA_Lagerstroemia tomentosa	0.0622	0.0092	1524	0.14791
		atpA_Lythrum salicaria	atpA_Lagerstroemia venusa	0.0711	0.0119	1524	0.16737
		atpA_Lythrum salicaria	atpA_Lagerstroemia calyculata	0.0622	0.0092	1524	0.14791
		atpA_Lythrum salicaria	atpA_Lagerstroemia fauriei	0.0564	0.0119	1524	0.210993
		atpA_Lythrum salicaria	atpA_Lagerstroemia floribunda	0.0622	0.0092	1524	0.14791
		atpA_Lythrum salicaria	atpA_Lagerstroemia guilinensis	0.0564	0.011	1524	0.195035
		atpA_Lythrum salicaria	atpA_Lagerstroemia indica	0.0564	0.011	1524	0.195035
		atpA_Lythrum salicaria	atpA_Lagerstroemia speciosa	0.0711	0.0119	1524	0.16737
		atpA_Lythrum salicaria	atpA_Lagerstroemia intermedia	0.071	0.011	1524	0.15493
		atpA_Lythrum salicaria	atpA_Lagerstroemia subcostata	0.0564	0.0119	1524	0.210993
		atpA_Lythrum salicaria	atpA_Lagerstroemia villosa	0.1991	0.0221	1524	0.110999
		atpA_Lythrum salicaria	atpA_Heimi myrtifolia	0.0871	0.0088	1524	0.101033
		atpA_Lawsonia intermis	atpA_Punica granatum	0.0784	0.0052	1524	0.0663265
		atpA_Lawsonia intermis	atpA_Woodfordia fruticosa	0.1024	0.0035	1524	0.0341797
		atpA_Lawsonia intermis	atpA_Rotala rotundifolia	0	0	1524	/
		atpA_Lawsonia intermis	atpA_Lagerstroemia tomentosa	0.0797	0.0048	1524	0.0602258
		atpA_Lawsonia intermis	atpA_Lagerstroemia venusa	0.0889	0.0074	1524	0.0832396
		atpA_Lawsonia intermis	atpA_Lagerstroemia calyculata	0.0797	0.0048	1524	0.0602258
		atpA_Lawsonia intermis	atpA_Lagerstroemia fauriei	0.068	0.0074	1524	0.108824
		atpA_Lawsonia intermis	atpA_Lagerstroemia floribunda	0.0797	0.0048	1524	0.0602258
		atpA_Lawsonia intermis	atpA_Lagerstroemia guilinensis	0.068	0.0066	1524	0.0970588
		atpA_Lawsonia intermis	atpA_Lagerstroemia indica	0.068	0.0066	1524	0.0970588
		atpA_Lawsonia intermis	atpA_Lagerstroemia speciosa	0.0889	0.0074	1524	0.0832396
		atpA_Lawsonia intermis	atpA_Lagerstroemia intermedia	0.0889	0.0066	1524	0.0742407
		atpA_Lawsonia intermis	atpA_Lagerstroemia subcostata	0.068	0.0074	1524	0.108824
		atpA_Lawsonia intermis	atpA_Lagerstroemia villosa	0.2311	0.0176	1524	0.0761575
		atpA_Lawsonia intermis	atpA_Heimi myrtifolia	0.1022	0.0079	1524	0.0772994
		atpA_Punica granatum	atpA_Woodfordia fruticosa	0.0523	0.0035	1524	0.0669216
		atpA_Punica granatum	atpA_Rotala rotundifolia	0.0784	0.0052	1524	0.0663265
		atpA_Punica granatum	atpA_Lagerstroemia tomentosa	0.0651	0.0057	1524	0.0875576
		atpA_Punica granatum	atpA_Lagerstroemia venusa	0.074	0.0101	1524	0.136486
		atpA_Punica granatum	atpA_Lagerstroemia calyculata	0.0651	0.0057	1524	0.0875576
		atpA_Punica granatum	atpA_Lagerstroemia fauriei	0.0536	0.0083	1524	0.154851
		atpA_Punica granatum	atpA_Lagerstroemia floribunda	0.0651	0.0057	1524	0.0875576
		atpA_Punica granatum	atpA_Lagerstroemia guilinensis	0.0536	0.0074	1524	0.13806
		atpA_Punica granatum	atpA_Lagerstroemia indica	0.0536	0.0074	1524	0.13806
		atpA_Punica granatum	atpA_Lagerstroemia speciosa	0.074	0.0101	1524	0.136486
		atpA_Punica granatum	atpA_Lagerstroemia intermedia	0.074	0.0092	1524	0.124324
		atpA_Punica granatum	atpA_Lagerstroemia subcostata	0.0536	0.0083	1524	0.154851
		atpA_Punica granatum	atpA_Lagerstroemia villosa	0.1958	0.0176	1524	0.0898876
		atpA_Punica granatum	atpA_Heimi myrtifolia	0.0695	0.0079	1524	0.113669
		atpA_Woodfordia fruticosa	atpA_Rotala rotundifolia	0.1024	0.0035	1524	0.0341797
		atpA_Woodfordia fruticosa	atpA_Lagerstroemia tomentosa	0.0946	0.0048	1524	0.05074
		atpA_Woodfordia fruticosa	atpA_Lagerstroemia venusa	0.101	0.0092	1524	0.0910891
		atpA_Woodfordia fruticosa	atpA_Lagerstroemia calyculata	0.0946	0.0048	1524	0.05074
		atpA_Woodfordia fruticosa	atpA_Lagerstroemia fauriei	0.0827	0.0074	1524	0.08948
		atpA_Woodfordia fruticosa	atpA_Lagerstroemia floribunda	0.0946	0.0048	1524	0.05074
		atpA_Woodfordia fruticosa	atpA_Lagerstroemia guilinensis	0.0826	0.0066	1524	0.0799031
		atpA_Woodfordia fruticosa	atpA_Lagerstroemia indica	0.0826	0.0066	1524	0.0799031
		atpA_Woodfordia fruticosa	atpA_Lagerstroemia speciosa	0.101	0.0092	1524	0.0910891
		atpA_Woodfordia fruticosa	atpA_Lagerstroemia intermedia	0.1009	0.0083	1524	0.0822597
		atpA_Woodfordia fruticosa	atpA_Lagerstroemia subcostata	0.0827	0.0074	1524	0.08948
		atpA_Woodfordia fruticosa	atpA_Lagerstroemia villosa	0.2274	0.0159	1524	0.0699208
		atpA_Woodfordia fruticosa	atpA_Heimi myrtifolia	0.0961	0.0061	1524	0.0634755
		atpA_Rotala rotundifolia	atpA_Lagerstroemia tomentosa	0.0797	0.0048	1524	0.0602258
		atpA_Rotala rotundifolia	atpA_Lagerstroemia venusa	0.0889	0.0074	1524	0.0832396
		atpA_Rotala rotundifolia	atpA_Lagerstroemia calyculata	0.0797	0.0048	1524	0.0602258
		atpA_Rotala rotundifolia	atpA_Lagerstroemia fauriei	0.068	0.0074	1524	0.108824
		atpA_Rotala rotundifolia	atpA_Lagerstroemia floribunda	0.0797	0.0048	1524	0.0602258
		atpA_Rotala rotundifolia	atpA_Lagerstroemia guilinensis	0.068	0.0066	1524	0.0970588
		atpA_Rotala rotundifolia	atpA_Lagerstroemia indica	0.068	0.0066	1524	0.0970588
		atpA_Rotala rotundifolia	atpA_Lagerstroemia speciosa	0.0889	0.0074	1524	0.0832396
		atpA_Rotala rotundifolia	atpA_Lagerstroemia intermedia	0.0889	0.0066	1524	0.0742407
		atpA_Rotala rotundifolia	atpA_Lagerstroemia subcostata	0.068	0.0074	1524	0.108824
		atpA_Rotala rotundifolia	atpA_Lagerstroemia villosa	0.2311	0.0176	1524	0.0761575
		atpA_Rotala rotundifolia	atpA_Heimi myrtifolia	0.1022	0.0079	1524	0.0772994
		atpA_Lagerstroemia tomentosa	atpA_Lagerstroemia venusa	0.0134	0.0044	1524	0.328358
		atpA_Lagerstroemia tomentosa	atpA_Lagerstroemia calyculata	0	0	1524	/
		atpA_Lagerstroemia tomentosa	atpA_Lagerstroemia fauriei	0.0215	0.0026	1524	0.12093
		atpA_Lagerstroemia tomentosa	atpA_Lagerstroemia floribunda	0	0	1524	/
		atpA_Lagerstroemia tomentosa	atpA_Lagerstroemia guilinensis	0.0215	0.0017	1524	0.0790698
		atpA_Lagerstroemia tomentosa	atpA_Lagerstroemia indica	0.0215	0.0017	1524	0.0790698
		atpA_Lagerstroemia tomentosa	atpA_Lagerstroemia speciosa	0.0134	0.0044	1524	0.328358
		atpA_Lagerstroemia tomentosa	atpA_Lagerstroemia intermedia	0.0134	0.0035	1524	0.261194
		atpA_Lagerstroemia tomentosa	atpA_Lagerstroemia subcostata	0.0215	0.0026	1524	0.12093
		atpA_Lagerstroemia tomentosa	atpA_Lagerstroemia villosa	0.2074	0.019	1524	0.0916104
		atpA_Lagerstroemia tomentosa	atpA_Heimi myrtifolia	0.0914	0.0075	1524	0.0820569
		atpA_Lagerstroemia venusa	atpA_Lagerstroemia calyculata	0.0134	0.0044	1524	0.328358
		atpA_Lagerstroemia venusa	atpA_Lagerstroemia fauriei	0.0298	0.007	1524	0.234899
		atpA_Lagerstroemia venusa	atpA_Lagerstroemia floribunda	0.0134	0.0044	1524	0.328358
		atpA_Lagerstroemia venusa	atpA_Lagerstroemia guilinensis	0.0298	0.0061	1524	0.204698
		atpA_Lagerstroemia venusa	atpA_Lagerstroemia indica	0.0298	0.0061	1524	0.204698
		atpA_Lagerstroemia venusa	atpA_Lagerstroemia speciosa	0	0	1524	/
		atpA_Lagerstroemia venusa	atpA_Lagerstroemia intermedia	0	0.0009	1524	/
		atpA_Lagerstroemia venusa	atpA_Lagerstroemia subcostata	0.0298	0.007	1524	0.234899
		atpA_Lagerstroemia venusa	atpA_Lagerstroemia villosa	0.2081	0.0235	1524	0.112926
		atpA_Lagerstroemia venusa	atpA_Heimi myrtifolia	0.1008	0.0119	1524	0.118056
		atpA_Lagerstroemia calyculata	atpA_Lagerstroemia fauriei	0.0215	0.0026	1524	0.12093
		atpA_Lagerstroemia calyculata	atpA_Lagerstroemia floribunda	0	0	1524	/
		atpA_Lagerstroemia calyculata	atpA_Lagerstroemia guilinensis	0.0215	0.0017	1524	0.0790698
		atpA_Lagerstroemia calyculata	atpA_Lagerstroemia indica	0.0215	0.0017	1524	0.0790698
		atpA_Lagerstroemia calyculata	atpA_Lagerstroemia speciosa	0.0134	0.0044	1524	0.328358
		atpA_Lagerstroemia calyculata	atpA_Lagerstroemia intermedia	0.0134	0.0035	1524	0.261194
		atpA_Lagerstroemia calyculata	atpA_Lagerstroemia subcostata	0.0215	0.0026	1524	0.12093
		atpA_Lagerstroemia calyculata	atpA_Lagerstroemia villosa	0.2074	0.019	1524	0.0916104
		atpA_Lagerstroemia calyculata	atpA_Heimi myrtifolia	0.0914	0.0075	1524	0.0820569
		atpA_Lagerstroemia fauriei	atpA_Lagerstroemia floribunda	0.0215	0.0026	1524	0.12093
		atpA_Lagerstroemia fauriei	atpA_Lagerstroemia guilinensis	0	0.0009	1524	/
		atpA_Lagerstroemia fauriei	atpA_Lagerstroemia indica	0	0.0009	1524	/
		atpA_Lagerstroemia fauriei	atpA_Lagerstroemia speciosa	0.0298	0.007	1524	0.234899
		atpA_Lagerstroemia fauriei	atpA_Lagerstroemia intermedia	0.0298	0.0061	1524	0.204698
		atpA_Lagerstroemia fauriei	atpA_Lagerstroemia subcostata	0	0	1524	/
		atpA_Lagerstroemia fauriei	atpA_Lagerstroemia villosa	0.197	0.0217	1524	0.110152
		atpA_Lagerstroemia fauriei	atpA_Heimi myrtifolia	0.0855	0.0101	1524	0.118129
		atpA_Lagerstroemia floribunda	atpA_Lagerstroemia guilinensis	0.0215	0.0017	1524	0.0790698
		atpA_Lagerstroemia floribunda	atpA_Lagerstroemia indica	0.0215	0.0017	1524	0.0790698
		atpA_Lagerstroemia floribunda	atpA_Lagerstroemia speciosa	0.0134	0.0044	1524	0.328358
		atpA_Lagerstroemia floribunda	atpA_Lagerstroemia intermedia	0.0134	0.0035	1524	0.261194
		atpA_Lagerstroemia floribunda	atpA_Lagerstroemia subcostata	0.0215	0.0026	1524	0.12093
		atpA_Lagerstroemia floribunda	atpA_Lagerstroemia villosa	0.2074	0.019	1524	0.0916104
		atpA_Lagerstroemia floribunda	atpA_Heimi myrtifolia	0.0914	0.0075	1524	0.0820569
		atpA_Lagerstroemia guilinensis	atpA_Lagerstroemia indica	0	0	1524	/
		atpA_Lagerstroemia guilinensis	atpA_Lagerstroemia speciosa	0.0298	0.0061	1524	0.204698
		atpA_Lagerstroemia guilinensis	atpA_Lagerstroemia intermedia	0.0298	0.0052	1524	0.174497
		atpA_Lagerstroemia guilinensis	atpA_Lagerstroemia subcostata	0	0.0009	1524	/
		atpA_Lagerstroemia guilinensis	atpA_Lagerstroemia villosa	0.1969	0.0208	1524	0.105637
		atpA_Lagerstroemia guilinensis	atpA_Heimi myrtifolia	0.0854	0.0092	1524	0.107728
		atpA_Lagerstroemia indica	atpA_Lagerstroemia speciosa	0.0298	0.0061	1524	0.204698
		atpA_Lagerstroemia indica	atpA_Lagerstroemia intermedia	0.0298	0.0052	1524	0.174497
		atpA_Lagerstroemia indica	atpA_Lagerstroemia subcostata	0	0.0009	1524	/
		atpA_Lagerstroemia indica	atpA_Lagerstroemia villosa	0.1969	0.0208	1524	0.105637
		atpA_Lagerstroemia indica	atpA_Heimi myrtifolia	0.0854	0.0092	1524	0.107728
		atpA_Lagerstroemia speciosa	atpA_Lagerstroemia intermedia	0	0.0009	1524	/
		atpA_Lagerstroemia speciosa	atpA_Lagerstroemia subcostata	0.0298	0.007	1524	0.234899
		atpA_Lagerstroemia speciosa	atpA_Lagerstroemia villosa	0.2081	0.0235	1524	0.112926
		atpA_Lagerstroemia speciosa	atpA_Heimi myrtifolia	0.1008	0.0119	1524	0.118056
		atpA_Lagerstroemia intermedia	atpA_Lagerstroemia subcostata	0.0298	0.0061	1524	0.204698
		atpA_Lagerstroemia intermedia	atpA_Lagerstroemia villosa	0.208	0.0226	1524	0.108654
		atpA_Lagerstroemia intermedia	atpA_Heimi myrtifolia	0.1007	0.011	1524	0.109235
		atpA_Lagerstroemia subcostata	atpA_Lagerstroemia villosa	0.197	0.0217	1524	0.110152
		atpA_Lagerstroemia subcostata	atpA_Heimi myrtifolia	0.0855	0.0101	1524	0.118129
		atpA_Lagerstroemia villosa	atpA_Heimi myrtifolia	0.2192	0.0196	1524	0.0894161
		atpB_Lagerstroemia excelsa	atpB_Lagerstroemia limii	0	0	1497	/	0.0802
		atpB_Lagerstroemia excelsa	atpB_Lagerstroemia siamica	0.0054	0		0
		atpB_Lagerstroemia excelsa	atpB_Duabanga grandiflora	0.0108	0		0
		atpB_Lagerstroemia excelsa	atpB_Trapa natans	0.1035	0.0018		0.0173913
		atpB_Lagerstroemia excelsa	atpB_Lythrum salicaria	0.0471	0.0027		0.0573248
		atpB_Lagerstroemia excelsa	atpB_Lawsonia intermis	0.0357	0.0009		0.0252101
		atpB_Lagerstroemia excelsa	atpB_Punica granatum	0.0527	0.0045		0.085389
		atpB_Lagerstroemia excelsa	atpB_Woodfordia fruticosa	0.0671	0.0018		0.0268256
		atpB_Lagerstroemia excelsa	atpB_Rotala rotundifolia	0.0357	0.0009		0.0252101
		atpB_Lagerstroemia excelsa	atpB_Lagerstroemia tomentosa	0.0027	0.0009		0.333333
		atpB_Lagerstroemia excelsa	atpB_Lagerstroemia venusa	0.0054	0		0
		atpB_Lagerstroemia excelsa	atpB_Lagerstroemia calyculata	0.0027	0.0009		0.333333
		atpB_Lagerstroemia excelsa	atpB_Lagerstroemia fauriei	0	0		/
		atpB_Lagerstroemia excelsa	atpB_Lagerstroemia floribunda	0.0027	0.0009		0.333333
		atpB_Lagerstroemia excelsa	atpB_Lagerstroemia guilinensis	0	0		/
		atpB_Lagerstroemia excelsa	atpB_Lagerstroemia indica	0	0		/
		atpB_Lagerstroemia excelsa	atpB_Lagerstroemia speciosa	0.0054	0		0
		atpB_Lagerstroemia excelsa	atpB_Lagerstroemia intermedia	0.0054	0		0
		atpB_Lagerstroemia excelsa	atpB_Lagerstroemia subcostata	0	0		/
		atpB_Lagerstroemia excelsa	atpB_Lagerstroemia villosa	0.1948	0.0054		0.0277207
		atpB_Lagerstroemia excelsa	atpB_Heimi myrtifolia	0.0586	0.0018		0.0307167
		atpB_Lagerstroemia limii	atpB_Lagerstroemia siamica	0.0054	0		0
		atpB_Lagerstroemia limii	atpB_Duabanga grandiflora	0.0108	0		0
		atpB_Lagerstroemia limii	atpB_Trapa natans	0.1035	0.0018		0.0173913
		atpB_Lagerstroemia limii	atpB_Lythrum salicaria	0.0471	0.0027		0.0573248
		atpB_Lagerstroemia limii	atpB_Lawsonia intermis	0.0357	0.0009		0.0252101
		atpB_Lagerstroemia limii	atpB_Punica granatum	0.0527	0.0045		0.085389
		atpB_Lagerstroemia limii	atpB_Woodfordia fruticosa	0.0671	0.0018		0.0268256
		atpB_Lagerstroemia limii	atpB_Rotala rotundifolia	0.0357	0.0009		0.0252101
		atpB_Lagerstroemia limii	atpB_Lagerstroemia tomentosa	0.0027	0.0009		0.333333
		atpB_Lagerstroemia limii	atpB_Lagerstroemia venusa	0.0054	0		0
		atpB_Lagerstroemia limii	atpB_Lagerstroemia calyculata	0.0027	0.0009		0.333333
		atpB_Lagerstroemia limii	atpB_Lagerstroemia fauriei	0	0		/
		atpB_Lagerstroemia limii	atpB_Lagerstroemia floribunda	0.0027	0.0009		0.333333
		atpB_Lagerstroemia limii	atpB_Lagerstroemia guilinensis	0	0		/
		atpB_Lagerstroemia limii	atpB_Lagerstroemia indica	0	0		/
		atpB_Lagerstroemia limii	atpB_Lagerstroemia speciosa	0.0054	0		0
		atpB_Lagerstroemia limii	atpB_Lagerstroemia intermedia	0.0054	0		0
		atpB_Lagerstroemia limii	atpB_Lagerstroemia subcostata	0	0		/
		atpB_Lagerstroemia limii	atpB_Lagerstroemia villosa	0.1948	0.0054		0.0277207
		atpB_Lagerstroemia limii	atpB_Heimi myrtifolia	0.0586	0.0018		0.0307167
		atpB_Lagerstroemia siamica	atpB_Duabanga grandiflora	0.0108	0		0
		atpB_Lagerstroemia siamica	atpB_Trapa natans	0.1035	0.0018		0.0173913
		atpB_Lagerstroemia siamica	atpB_Lythrum salicaria	0.0414	0.0027		0.0652174
		atpB_Lagerstroemia siamica	atpB_Lawsonia intermis	0.0301	0.0009		0.0299003
		atpB_Lagerstroemia siamica	atpB_Punica granatum	0.0469	0.0045		0.0959488
		atpB_Lagerstroemia siamica	atpB_Woodfordia fruticosa	0.0613	0.0018		0.0293638
		atpB_Lagerstroemia siamica	atpB_Rotala rotundifolia	0.0301	0.0009		0.0299003
		atpB_Lagerstroemia siamica	atpB_Lagerstroemia tomentosa	0.0027	0.0009		0.333333
		atpB_Lagerstroemia siamica	atpB_Lagerstroemia venusa	0	0		/
		atpB_Lagerstroemia siamica	atpB_Lagerstroemia calyculata	0.0027	0.0009		0.333333
		atpB_Lagerstroemia siamica	atpB_Lagerstroemia fauriei	0.0054	0		0
		atpB_Lagerstroemia siamica	atpB_Lagerstroemia floribunda	0.0027	0.0009		0.333333
		atpB_Lagerstroemia siamica	atpB_Lagerstroemia guilinensis	0.0054	0		0
		atpB_Lagerstroemia siamica	atpB_Lagerstroemia indica	0.0054	0		0
		atpB_Lagerstroemia siamica	atpB_Lagerstroemia speciosa	0	0		/
		atpB_Lagerstroemia siamica	atpB_Lagerstroemia intermedia	0	0		/
		atpB_Lagerstroemia siamica	atpB_Lagerstroemia subcostata	0.0054	0		0
		atpB_Lagerstroemia siamica	atpB_Lagerstroemia villosa	0.1879	0.0054		0.0287387
		atpB_Lagerstroemia siamica	atpB_Heimi myrtifolia	0.0528	0.0018		0.0340909
		atpB_Duabanga grandiflora	atpB_Trapa natans	0.1097	0.0018		0.0164084
		atpB_Duabanga grandiflora	atpB_Lythrum salicaria	0.047	0.0027		0.0574468
		atpB_Duabanga grandiflora	atpB_Lawsonia intermis	0.0357	0.0009		0.0252101
		atpB_Duabanga grandiflora	atpB_Punica granatum	0.0526	0.0045		0.0855513
		atpB_Duabanga grandiflora	atpB_Woodfordia fruticosa	0.0671	0.0018		0.0268256
		atpB_Duabanga grandiflora	atpB_Rotala rotundifolia	0.0357	0.0009		0.0252101
		atpB_Duabanga grandiflora	atpB_Lagerstroemia tomentosa	0.0081	0.0009		0.111111
		atpB_Duabanga grandiflora	atpB_Lagerstroemia venusa	0.0108	0		0
		atpB_Duabanga grandiflora	atpB_Lagerstroemia calyculata	0.0081	0.0009		0.111111
		atpB_Duabanga grandiflora	atpB_Lagerstroemia fauriei	0.0108	0		0
		atpB_Duabanga grandiflora	atpB_Lagerstroemia floribunda	0.0081	0.0009		0.111111
		atpB_Duabanga grandiflora	atpB_Lagerstroemia guilinensis	0.0108	0		0
		atpB_Duabanga grandiflora	atpB_Lagerstroemia indica	0.0108	0		0
		atpB_Duabanga grandiflora	atpB_Lagerstroemia speciosa	0.0108	0		0
		atpB_Duabanga grandiflora	atpB_Lagerstroemia intermedia	0.0108	0		0
		atpB_Duabanga grandiflora	atpB_Lagerstroemia subcostata	0.0108	0		0
		atpB_Duabanga grandiflora	atpB_Lagerstroemia villosa	0.1947	0.0054		0.027735
		atpB_Duabanga grandiflora	atpB_Heimi myrtifolia	0.0528	0.0018		0.0340909
		atpB_Trapa natans	atpB_Lythrum salicaria	0.1449	0.0045		0.0310559
		atpB_Trapa natans	atpB_Lawsonia intermis	0.1223	0.0027		0.0220769
		atpB_Trapa natans	atpB_Punica granatum	0.1445	0.0072		0.049827
		atpB_Trapa natans	atpB_Woodfordia fruticosa	0.1607	0.0036		0.022402
		atpB_Trapa natans	atpB_Rotala rotundifolia	0.1223	0.0027		0.0220769
		atpB_Trapa natans	atpB_Lagerstroemia tomentosa	0.1005	0.0009		0.00895522
		atpB_Trapa natans	atpB_Lagerstroemia venusa	0.1035	0.0018		0.0173913
		atpB_Trapa natans	atpB_Lagerstroemia calyculata	0.1005	0.0009		0.00895522
		atpB_Trapa natans	atpB_Lagerstroemia fauriei	0.1035	0.0018		0.0173913
		atpB_Trapa natans	atpB_Lagerstroemia floribunda	0.1005	0.0009		0.00895522
		atpB_Trapa natans	atpB_Lagerstroemia guilinensis	0.1035	0.0018		0.0173913
		atpB_Trapa natans	atpB_Lagerstroemia indica	0.1035	0.0018		0.0173913
		atpB_Trapa natans	atpB_Lagerstroemia speciosa	0.1035	0.0018		0.0173913
		atpB_Trapa natans	atpB_Lagerstroemia intermedia	0.1035	0.0018		0.0173913
		atpB_Trapa natans	atpB_Lagerstroemia subcostata	0.1035	0.0018		0.0173913
		atpB_Trapa natans	atpB_Lagerstroemia villosa	0.284	0.0072		0.0253521
		atpB_Trapa natans	atpB_Heimi myrtifolia	0.1515	0.0036		0.0237624
		atpB_Lythrum salicaria	atpB_Lawsonia intermis	0.0471	0.0036		0.0764331
		atpB_Lythrum salicaria	atpB_Punica granatum	0.0556	0.0072		0.129496
		atpB_Lythrum salicaria	atpB_Woodfordia fruticosa	0.0819	0.0045		0.0549451
		atpB_Lythrum salicaria	atpB_Rotala rotundifolia	0.0471	0.0036		0.0764331
		atpB_Lythrum salicaria	atpB_Lagerstroemia tomentosa	0.0442	0.0036		0.081448
		atpB_Lythrum salicaria	atpB_Lagerstroemia venusa	0.0414	0.0027		0.0652174
		atpB_Lythrum salicaria	atpB_Lagerstroemia calyculata	0.0442	0.0036		0.081448
		atpB_Lythrum salicaria	atpB_Lagerstroemia fauriei	0.0471	0.0027		0.0573248
		atpB_Lythrum salicaria	atpB_Lagerstroemia floribunda	0.0442	0.0036		0.081448
		atpB_Lythrum salicaria	atpB_Lagerstroemia guilinensis	0.0471	0.0027		0.0573248
		atpB_Lythrum salicaria	atpB_Lagerstroemia indica	0.0471	0.0027		0.0573248
		atpB_Lythrum salicaria	atpB_Lagerstroemia speciosa	0.0414	0.0027		0.0652174
		atpB_Lythrum salicaria	atpB_Lagerstroemia intermedia	0.0414	0.0027		0.0652174
		atpB_Lythrum salicaria	atpB_Lagerstroemia subcostata	0.0471	0.0027		0.0573248
		atpB_Lythrum salicaria	atpB_Lagerstroemia villosa	0.2126	0.0081		0.0380997
		atpB_Lythrum salicaria	atpB_Heimi myrtifolia	0.0733	0.0045		0.0613915
		atpB_Lawsonia intermis	atpB_Punica granatum	0.047	0.0054		0.114894
		atpB_Lawsonia intermis	atpB_Woodfordia fruticosa	0.07	0.0027		0.0385714
		atpB_Lawsonia intermis	atpB_Rotala rotundifolia	0	0		/
		atpB_Lawsonia intermis	atpB_Lagerstroemia tomentosa	0.0329	0.0018		0.0547112
		atpB_Lawsonia intermis	atpB_Lagerstroemia venusa	0.0301	0.0009		0.0299003
		atpB_Lawsonia intermis	atpB_Lagerstroemia calyculata	0.0329	0.0018		0.0547112
		atpB_Lawsonia intermis	atpB_Lagerstroemia fauriei	0.0357	0.0009		0.0252101
		atpB_Lawsonia intermis	atpB_Lagerstroemia floribunda	0.0329	0.0018		0.0547112
		atpB_Lawsonia intermis	atpB_Lagerstroemia guilinensis	0.0357	0.0009		0.0252101
		atpB_Lawsonia intermis	atpB_Lagerstroemia indica	0.0357	0.0009		0.0252101
		atpB_Lawsonia intermis	atpB_Lagerstroemia speciosa	0.0301	0.0009		0.0299003
		atpB_Lawsonia intermis	atpB_Lagerstroemia intermedia	0.0301	0.0009		0.0299003
		atpB_Lawsonia intermis	atpB_Lagerstroemia subcostata	0.0357	0.0009		0.0252101
		atpB_Lawsonia intermis	atpB_Lagerstroemia villosa	0.1915	0.0063		0.0328982
		atpB_Lawsonia intermis	atpB_Heimi myrtifolia	0.0557	0.0027		0.048474
		atpB_Punica granatum	atpB_Woodfordia fruticosa	0.0383	0.0027		0.0704961
		atpB_Punica granatum	atpB_Rotala rotundifolia	0.047	0.0054		0.114894
		atpB_Punica granatum	atpB_Lagerstroemia tomentosa	0.0498	0.0054		0.108434
		atpB_Punica granatum	atpB_Lagerstroemia venusa	0.0469	0.0045		0.0959488
		atpB_Punica granatum	atpB_Lagerstroemia calyculata	0.0498	0.0054		0.108434
		atpB_Punica granatum	atpB_Lagerstroemia fauriei	0.0527	0.0045		0.085389
		atpB_Punica granatum	atpB_Lagerstroemia floribunda	0.0498	0.0054		0.108434
		atpB_Punica granatum	atpB_Lagerstroemia guilinensis	0.0527	0.0045		0.085389
		atpB_Punica granatum	atpB_Lagerstroemia indica	0.0527	0.0045		0.085389
		atpB_Punica granatum	atpB_Lagerstroemia speciosa	0.0469	0.0045		0.0959488
		atpB_Punica granatum	atpB_Lagerstroemia intermedia	0.0469	0.0045		0.0959488
		atpB_Punica granatum	atpB_Lagerstroemia subcostata	0.0527	0.0045		0.085389
		atpB_Punica granatum	atpB_Lagerstroemia villosa	0.1858	0.0104		0.0559742
		atpB_Punica granatum	atpB_Heimi myrtifolia	0.047	0.0063		0.134043
		atpB_Woodfordia fruticosa	atpB_Rotala rotundifolia	0.07	0.0027		0.0385714
		atpB_Woodfordia fruticosa	atpB_Lagerstroemia tomentosa	0.0642	0.0027		0.0420561
		atpB_Woodfordia fruticosa	atpB_Lagerstroemia venusa	0.0613	0.0018		0.0293638
		atpB_Woodfordia fruticosa	atpB_Lagerstroemia calyculata	0.0642	0.0027		0.0420561
		atpB_Woodfordia fruticosa	atpB_Lagerstroemia fauriei	0.0671	0.0018		0.0268256
		atpB_Woodfordia fruticosa	atpB_Lagerstroemia floribunda	0.0642	0.0027		0.0420561
		atpB_Woodfordia fruticosa	atpB_Lagerstroemia guilinensis	0.0671	0.0018		0.0268256
		atpB_Woodfordia fruticosa	atpB_Lagerstroemia indica	0.0671	0.0018		0.0268256
		atpB_Woodfordia fruticosa	atpB_Lagerstroemia speciosa	0.0613	0.0018		0.0293638
		atpB_Woodfordia fruticosa	atpB_Lagerstroemia intermedia	0.0613	0.0018		0.0293638
		atpB_Woodfordia fruticosa	atpB_Lagerstroemia subcostata	0.0671	0.0018		0.0268256
		atpB_Woodfordia fruticosa	atpB_Lagerstroemia villosa	0.2171	0.0076		0.0350069
		atpB_Woodfordia fruticosa	atpB_Heimi myrtifolia	0.0642	0.0036		0.0560748
		atpB_Rotala rotundifolia	atpB_Lagerstroemia tomentosa	0.0329	0.0018		0.0547112
		atpB_Rotala rotundifolia	atpB_Lagerstroemia venusa	0.0301	0.0009		0.0299003
		atpB_Rotala rotundifolia	atpB_Lagerstroemia calyculata	0.0329	0.0018		0.0547112
		atpB_Rotala rotundifolia	atpB_Lagerstroemia fauriei	0.0357	0.0009		0.0252101
		atpB_Rotala rotundifolia	atpB_Lagerstroemia floribunda	0.0329	0.0018		0.0547112
		atpB_Rotala rotundifolia	atpB_Lagerstroemia guilinensis	0.0357	0.0009		0.0252101
		atpB_Rotala rotundifolia	atpB_Lagerstroemia indica	0.0357	0.0009		0.0252101
		atpB_Rotala rotundifolia	atpB_Lagerstroemia speciosa	0.0301	0.0009		0.0299003
		atpB_Rotala rotundifolia	atpB_Lagerstroemia intermedia	0.0301	0.0009		0.0299003
		atpB_Rotala rotundifolia	atpB_Lagerstroemia subcostata	0.0357	0.0009		0.0252101
		atpB_Rotala rotundifolia	atpB_Lagerstroemia villosa	0.1915	0.0063		0.0328982
		atpB_Rotala rotundifolia	atpB_Heimi myrtifolia	0.0557	0.0027		0.048474
		atpB_Lagerstroemia tomentosa	atpB_Lagerstroemia venusa	0.0027	0.0009		0.333333
		atpB_Lagerstroemia tomentosa	atpB_Lagerstroemia calyculata	0	0		/
		atpB_Lagerstroemia tomentosa	atpB_Lagerstroemia fauriei	0.0027	0.0009		0.333333
		atpB_Lagerstroemia tomentosa	atpB_Lagerstroemia floribunda	0	0		/
		atpB_Lagerstroemia tomentosa	atpB_Lagerstroemia guilinensis	0.0027	0.0009		0.333333
		atpB_Lagerstroemia tomentosa	atpB_Lagerstroemia indica	0.0027	0.0009		0.333333
		atpB_Lagerstroemia tomentosa	atpB_Lagerstroemia speciosa	0.0027	0.0009		0.333333
		atpB_Lagerstroemia tomentosa	atpB_Lagerstroemia intermedia	0.0027	0.0009		0.333333
		atpB_Lagerstroemia tomentosa	atpB_Lagerstroemia subcostata	0.0027	0.0009		0.333333
		atpB_Lagerstroemia tomentosa	atpB_Lagerstroemia villosa	0.1914	0.0063		0.0329154
		atpB_Lagerstroemia tomentosa	atpB_Heimi myrtifolia	0.0557	0.0027		0.048474
		atpB_Lagerstroemia venusa	atpB_Lagerstroemia calyculata	0.0027	0.0009		0.333333
		atpB_Lagerstroemia venusa	atpB_Lagerstroemia fauriei	0.0054	0		0
		atpB_Lagerstroemia venusa	atpB_Lagerstroemia floribunda	0.0027	0.0009		0.333333
		atpB_Lagerstroemia venusa	atpB_Lagerstroemia guilinensis	0.0054	0		0
		atpB_Lagerstroemia venusa	atpB_Lagerstroemia indica	0.0054	0		0
		atpB_Lagerstroemia venusa	atpB_Lagerstroemia speciosa	0	0		/
		atpB_Lagerstroemia venusa	atpB_Lagerstroemia intermedia	0	0		/
		atpB_Lagerstroemia venusa	atpB_Lagerstroemia subcostata	0.0054	0		0
		atpB_Lagerstroemia venusa	atpB_Lagerstroemia villosa	0.1879	0.0054		0.0287387
		atpB_Lagerstroemia venusa	atpB_Heimi myrtifolia	0.0528	0.0018		0.0340909
		atpB_Lagerstroemia calyculata	atpB_Lagerstroemia fauriei	0.0027	0.0009		0.333333
		atpB_Lagerstroemia calyculata	atpB_Lagerstroemia floribunda	0	0		/
		atpB_Lagerstroemia calyculata	atpB_Lagerstroemia guilinensis	0.0027	0.0009		0.333333
		atpB_Lagerstroemia calyculata	atpB_Lagerstroemia indica	0.0027	0.0009		0.333333
		atpB_Lagerstroemia calyculata	atpB_Lagerstroemia speciosa	0.0027	0.0009		0.333333
		atpB_Lagerstroemia calyculata	atpB_Lagerstroemia intermedia	0.0027	0.0009		0.333333
		atpB_Lagerstroemia calyculata	atpB_Lagerstroemia subcostata	0.0027	0.0009		0.333333
		atpB_Lagerstroemia calyculata	atpB_Lagerstroemia villosa	0.1914	0.0063		0.0329154
		atpB_Lagerstroemia calyculata	atpB_Heimi myrtifolia	0.0557	0.0027		0.048474
		atpB_Lagerstroemia fauriei	atpB_Lagerstroemia floribunda	0.0027	0.0009		0.333333
		atpB_Lagerstroemia fauriei	atpB_Lagerstroemia guilinensis	0	0		/
		atpB_Lagerstroemia fauriei	atpB_Lagerstroemia indica	0	0		/
		atpB_Lagerstroemia fauriei	atpB_Lagerstroemia speciosa	0.0054	0		0
		atpB_Lagerstroemia fauriei	atpB_Lagerstroemia intermedia	0.0054	0		0
		atpB_Lagerstroemia fauriei	atpB_Lagerstroemia subcostata	0	0		/
		atpB_Lagerstroemia fauriei	atpB_Lagerstroemia villosa	0.1948	0.0054		0.0277207
		atpB_Lagerstroemia fauriei	atpB_Heimi myrtifolia	0.0586	0.0018		0.0307167
		atpB_Lagerstroemia floribunda	atpB_Lagerstroemia guilinensis	0.0027	0.0009		0.333333
		atpB_Lagerstroemia floribunda	atpB_Lagerstroemia indica	0.0027	0.0009		0.333333
		atpB_Lagerstroemia floribunda	atpB_Lagerstroemia speciosa	0.0027	0.0009		0.333333
		atpB_Lagerstroemia floribunda	atpB_Lagerstroemia intermedia	0.0027	0.0009		0.333333
		atpB_Lagerstroemia floribunda	atpB_Lagerstroemia subcostata	0.0027	0.0009		0.333333
		atpB_Lagerstroemia floribunda	atpB_Lagerstroemia villosa	0.1914	0.0063		0.0329154
		atpB_Lagerstroemia floribunda	atpB_Heimi myrtifolia	0.0557	0.0027		0.048474
		atpB_Lagerstroemia guilinensis	atpB_Lagerstroemia indica	0	0		/
		atpB_Lagerstroemia guilinensis	atpB_Lagerstroemia speciosa	0.0054	0		0
		atpB_Lagerstroemia guilinensis	atpB_Lagerstroemia intermedia	0.0054	0		0
		atpB_Lagerstroemia guilinensis	atpB_Lagerstroemia subcostata	0	0		/
		atpB_Lagerstroemia guilinensis	atpB_Lagerstroemia villosa	0.1948	0.0054		0.0277207
		atpB_Lagerstroemia guilinensis	atpB_Heimi myrtifolia	0.0586	0.0018		0.0307167
		atpB_Lagerstroemia indica	atpB_Lagerstroemia speciosa	0.0054	0		0
		atpB_Lagerstroemia indica	atpB_Lagerstroemia intermedia	0.0054	0		0
		atpB_Lagerstroemia indica	atpB_Lagerstroemia subcostata	0	0		/
		atpB_Lagerstroemia indica	atpB_Lagerstroemia villosa	0.1948	0.0054		0.0277207
		atpB_Lagerstroemia indica	atpB_Heimi myrtifolia	0.0586	0.0018		0.0307167
		atpB_Lagerstroemia speciosa	atpB_Lagerstroemia intermedia	0	0		/
		atpB_Lagerstroemia speciosa	atpB_Lagerstroemia subcostata	0.0054	0		0
		atpB_Lagerstroemia speciosa	atpB_Lagerstroemia villosa	0.1879	0.0054		0.0287387
		atpB_Lagerstroemia speciosa	atpB_Heimi myrtifolia	0.0528	0.0018		0.0340909
		atpB_Lagerstroemia intermedia	atpB_Lagerstroemia subcostata	0.0054	0		0
		atpB_Lagerstroemia intermedia	atpB_Lagerstroemia villosa	0.1879	0.0054		0.0287387
		atpB_Lagerstroemia intermedia	atpB_Heimi myrtifolia	0.0528	0.0018		0.0340909
		atpB_Lagerstroemia subcostata	atpB_Lagerstroemia villosa	0.1948	0.0054		0.0277207
		atpB_Lagerstroemia subcostata	atpB_Heimi myrtifolia	0.0586	0.0018		0.0307167
		atpB_Lagerstroemia villosa	atpB_Heimi myrtifolia	0.1968	0.0085		0.0431911
		atpE_Lagerstroemia excelsa	atpE_Lagerstroemia limii	0	0	402	/	0.2621
		atpE_Lagerstroemia excelsa	atpE_Lagerstroemia siamica	0	0		/
		atpE_Lagerstroemia excelsa	atpE_Duabanga grandiflora	0.021	0.0066		0.314286
		atpE_Lagerstroemia excelsa	atpE_Trapa natans	0.0826	0.0218		0.263923
		atpE_Lagerstroemia excelsa	atpE_Lythrum salicaria	0.0318	0.0133		0.418239
		atpE_Lagerstroemia excelsa	atpE_Lawsonia intermis	0.1001	0.0033		0.032967
		atpE_Lagerstroemia excelsa	atpE_Punica granatum	0.0318	0.01		0.314465
		atpE_Lagerstroemia excelsa	atpE_Woodfordia fruticosa	0.0318	0.01		0.314465
		atpE_Lagerstroemia excelsa	atpE_Rotala rotundifolia	0.1001	0.0033		0.032967
		atpE_Lagerstroemia excelsa	atpE_Lagerstroemia tomentosa	0	0.0033		/
		atpE_Lagerstroemia excelsa	atpE_Lagerstroemia venusa	0	0		/
		atpE_Lagerstroemia excelsa	atpE_Lagerstroemia calyculata	0	0.0033		/
		atpE_Lagerstroemia excelsa	atpE_Lagerstroemia fauriei	0	0		/
		atpE_Lagerstroemia excelsa	atpE_Lagerstroemia floribunda	0	0.0033		/
		atpE_Lagerstroemia excelsa	atpE_Lagerstroemia guilinensis	0	0		/
		atpE_Lagerstroemia excelsa	atpE_Lagerstroemia indica	0	0		/
		atpE_Lagerstroemia excelsa	atpE_Lagerstroemia speciosa	0	0		/
		atpE_Lagerstroemia excelsa	atpE_Lagerstroemia intermedia	0	0		/
		atpE_Lagerstroemia excelsa	atpE_Lagerstroemia subcostata	0	0		/
		atpE_Lagerstroemia excelsa	atpE_Lagerstroemia villosa	0.1109	0.027		0.243463
		atpE_Lagerstroemia excelsa	atpE_Heimi myrtifolia	0.0429	0.0133		0.310023
		atpE_Lagerstroemia limii	atpE_Lagerstroemia siamica	0	0		/
		atpE_Lagerstroemia limii	atpE_Duabanga grandiflora	0.021	0.0066		0.314286
		atpE_Lagerstroemia limii	atpE_Trapa natans	0.0826	0.0218		0.263923
		atpE_Lagerstroemia limii	atpE_Lythrum salicaria	0.0318	0.0133		0.418239
		atpE_Lagerstroemia limii	atpE_Lawsonia intermis	0.1001	0.0033		0.032967
		atpE_Lagerstroemia limii	atpE_Punica granatum	0.0318	0.01		0.314465
		atpE_Lagerstroemia limii	atpE_Woodfordia fruticosa	0.0318	0.01		0.314465
		atpE_Lagerstroemia limii	atpE_Rotala rotundifolia	0.1001	0.0033		0.032967
		atpE_Lagerstroemia limii	atpE_Lagerstroemia tomentosa	0	0.0033		/
		atpE_Lagerstroemia limii	atpE_Lagerstroemia venusa	0	0		/
		atpE_Lagerstroemia limii	atpE_Lagerstroemia calyculata	0	0.0033		/
		atpE_Lagerstroemia limii	atpE_Lagerstroemia fauriei	0	0		/
		atpE_Lagerstroemia limii	atpE_Lagerstroemia floribunda	0	0.0033		/
		atpE_Lagerstroemia limii	atpE_Lagerstroemia guilinensis	0	0		/
		atpE_Lagerstroemia limii	atpE_Lagerstroemia indica	0	0		/
		atpE_Lagerstroemia limii	atpE_Lagerstroemia speciosa	0	0		/
		atpE_Lagerstroemia limii	atpE_Lagerstroemia intermedia	0	0		/
		atpE_Lagerstroemia limii	atpE_Lagerstroemia subcostata	0	0		/
		atpE_Lagerstroemia limii	atpE_Lagerstroemia villosa	0.1109	0.027		0.243463
		atpE_Lagerstroemia limii	atpE_Heimi myrtifolia	0.0429	0.0133		0.310023
		atpE_Lagerstroemia siamica	atpE_Duabanga grandiflora	0.021	0.0066		0.314286
		atpE_Lagerstroemia siamica	atpE_Trapa natans	0.0826	0.0218		0.263923
		atpE_Lagerstroemia siamica	atpE_Lythrum salicaria	0.0318	0.0133		0.418239
		atpE_Lagerstroemia siamica	atpE_Lawsonia intermis	0.1001	0.0033		0.032967
		atpE_Lagerstroemia siamica	atpE_Punica granatum	0.0318	0.01		0.314465
		atpE_Lagerstroemia siamica	atpE_Woodfordia fruticosa	0.0318	0.01		0.314465
		atpE_Lagerstroemia siamica	atpE_Rotala rotundifolia	0.1001	0.0033		0.032967
		atpE_Lagerstroemia siamica	atpE_Lagerstroemia tomentosa	0	0.0033		/
		atpE_Lagerstroemia siamica	atpE_Lagerstroemia venusa	0	0		/
		atpE_Lagerstroemia siamica	atpE_Lagerstroemia calyculata	0	0.0033		/
		atpE_Lagerstroemia siamica	atpE_Lagerstroemia fauriei	0	0		/
		atpE_Lagerstroemia siamica	atpE_Lagerstroemia floribunda	0	0.0033		/
		atpE_Lagerstroemia siamica	atpE_Lagerstroemia guilinensis	0	0		/
		atpE_Lagerstroemia siamica	atpE_Lagerstroemia indica	0	0		/
		atpE_Lagerstroemia siamica	atpE_Lagerstroemia speciosa	0	0		/
		atpE_Lagerstroemia siamica	atpE_Lagerstroemia intermedia	0	0		/
		atpE_Lagerstroemia siamica	atpE_Lagerstroemia subcostata	0	0		/
		atpE_Lagerstroemia siamica	atpE_Lagerstroemia villosa	0.1109	0.027		0.243463
		atpE_Lagerstroemia siamica	atpE_Heimi myrtifolia	0.0429	0.0133		0.310023
		atpE_Duabanga grandiflora	atpE_Trapa natans	0.0772	0.0234		0.303109
		atpE_Duabanga grandiflora	atpE_Lythrum salicaria	0.032	0.0133		0.415625
		atpE_Duabanga grandiflora	atpE_Lawsonia intermis	0.1006	0.0033		0.0328032
		atpE_Duabanga grandiflora	atpE_Punica granatum	0.032	0.01		0.3125
		atpE_Duabanga grandiflora	atpE_Woodfordia fruticosa	0.032	0.01		0.3125
		atpE_Duabanga grandiflora	atpE_Rotala rotundifolia	0.1006	0.0033		0.0328032
		atpE_Duabanga grandiflora	atpE_Lagerstroemia tomentosa	0.021	0.01		0.47619
		atpE_Duabanga grandiflora	atpE_Lagerstroemia venusa	0.021	0.0066		0.314286
		atpE_Duabanga grandiflora	atpE_Lagerstroemia calyculata	0.021	0.01		0.47619
		atpE_Duabanga grandiflora	atpE_Lagerstroemia fauriei	0.021	0.0066		0.314286
		atpE_Duabanga grandiflora	atpE_Lagerstroemia floribunda	0.021	0.01		0.47619
		atpE_Duabanga grandiflora	atpE_Lagerstroemia guilinensis	0.021	0.0066		0.314286
		atpE_Duabanga grandiflora	atpE_Lagerstroemia indica	0.021	0.0066		0.314286
		atpE_Duabanga grandiflora	atpE_Lagerstroemia speciosa	0.021	0.0066		0.314286
		atpE_Duabanga grandiflora	atpE_Lagerstroemia intermedia	0.021	0.0066		0.314286
		atpE_Duabanga grandiflora	atpE_Lagerstroemia subcostata	0.021	0.0066		0.314286
		atpE_Duabanga grandiflora	atpE_Lagerstroemia villosa	0.1115	0.0269		0.241256
		atpE_Duabanga grandiflora	atpE_Heimi myrtifolia	0.0432	0.0133		0.30787
		atpE_Trapa natans	atpE_Lythrum salicaria	0.0659	0.0302		0.45827
		atpE_Trapa natans	atpE_Lawsonia intermis	0.1383	0.02		0.144613
		atpE_Trapa natans	atpE_Punica granatum	0.0658	0.0268		0.407295
		atpE_Trapa natans	atpE_Woodfordia fruticosa	0.0658	0.0268		0.407295
		atpE_Trapa natans	atpE_Rotala rotundifolia	0.1383	0.02		0.144613
		atpE_Trapa natans	atpE_Lagerstroemia tomentosa	0.0824	0.0252		0.305825
		atpE_Trapa natans	atpE_Lagerstroemia venusa	0.0826	0.0218		0.263923
		atpE_Trapa natans	atpE_Lagerstroemia calyculata	0.0824	0.0252		0.305825
		atpE_Trapa natans	atpE_Lagerstroemia fauriei	0.0826	0.0218		0.263923
		atpE_Trapa natans	atpE_Lagerstroemia floribunda	0.0824	0.0252		0.305825
		atpE_Trapa natans	atpE_Lagerstroemia guilinensis	0.0826	0.0218		0.263923
		atpE_Trapa natans	atpE_Lagerstroemia indica	0.0826	0.0218		0.263923
		atpE_Trapa natans	atpE_Lagerstroemia speciosa	0.0826	0.0218		0.263923
		atpE_Trapa natans	atpE_Lagerstroemia intermedia	0.0826	0.0218		0.263923
		atpE_Trapa natans	atpE_Lagerstroemia subcostata	0.0826	0.0218		0.263923
		atpE_Trapa natans	atpE_Lagerstroemia villosa	0.1306	0.0424		0.324655
		atpE_Trapa natans	atpE_Heimi myrtifolia	0.0778	0.0302		0.388175
		atpE_Lythrum salicaria	atpE_Lawsonia intermis	0.089	0.0099		0.111236
		atpE_Lythrum salicaria	atpE_Punica granatum	0.0212	0.01		0.471698
		atpE_Lythrum salicaria	atpE_Woodfordia fruticosa	0.0212	0.01		0.471698
		atpE_Lythrum salicaria	atpE_Rotala rotundifolia	0.089	0.0099		0.111236
		atpE_Lythrum salicaria	atpE_Lagerstroemia tomentosa	0.0318	0.0167		0.525157
		atpE_Lythrum salicaria	atpE_Lagerstroemia venusa	0.0318	0.0133		0.418239
		atpE_Lythrum salicaria	atpE_Lagerstroemia calyculata	0.0318	0.0167		0.525157
		atpE_Lythrum salicaria	atpE_Lagerstroemia fauriei	0.0318	0.0133		0.418239
		atpE_Lythrum salicaria	atpE_Lagerstroemia floribunda	0.0318	0.0167		0.525157
		atpE_Lythrum salicaria	atpE_Lagerstroemia guilinensis	0.0318	0.0133		0.418239
		atpE_Lythrum salicaria	atpE_Lagerstroemia indica	0.0318	0.0133		0.418239
		atpE_Lythrum salicaria	atpE_Lagerstroemia speciosa	0.0318	0.0133		0.418239
		atpE_Lythrum salicaria	atpE_Lagerstroemia intermedia	0.0318	0.0133		0.418239
		atpE_Lythrum salicaria	atpE_Lagerstroemia subcostata	0.0318	0.0133		0.418239
		atpE_Lythrum salicaria	atpE_Lagerstroemia villosa	0.0999	0.0303		0.303303
		atpE_Lythrum salicaria	atpE_Heimi myrtifolia	0.0322	0.0166		0.515528
		atpE_Lawsonia intermis	atpE_Punica granatum	0.0889	0.0066		0.0742407
		atpE_Lawsonia intermis	atpE_Woodfordia fruticosa	0.0889	0.0066		0.0742407
		atpE_Lawsonia intermis	atpE_Rotala rotundifolia	0	0		/
		atpE_Lawsonia intermis	atpE_Lagerstroemia tomentosa	0.0999	0.0066		0.0660661
		atpE_Lawsonia intermis	atpE_Lagerstroemia venusa	0.1001	0.0033		0.032967
		atpE_Lawsonia intermis	atpE_Lagerstroemia calyculata	0.0999	0.0066		0.0660661
		atpE_Lawsonia intermis	atpE_Lagerstroemia fauriei	0.1001	0.0033		0.032967
		atpE_Lawsonia intermis	atpE_Lagerstroemia floribunda	0.0999	0.0066		0.0660661
		atpE_Lawsonia intermis	atpE_Lagerstroemia guilinensis	0.1001	0.0033		0.032967
		atpE_Lawsonia intermis	atpE_Lagerstroemia indica	0.1001	0.0033		0.032967
		atpE_Lawsonia intermis	atpE_Lagerstroemia speciosa	0.1001	0.0033		0.032967
		atpE_Lawsonia intermis	atpE_Lagerstroemia intermedia	0.1001	0.0033		0.032967
		atpE_Lawsonia intermis	atpE_Lagerstroemia subcostata	0.1001	0.0033		0.032967
		atpE_Lawsonia intermis	atpE_Lagerstroemia villosa	0.1492	0.0235		0.157507
		atpE_Lawsonia intermis	atpE_Heimi myrtifolia	0.1014	0.0099		0.0976331
		atpE_Punica granatum	atpE_Woodfordia fruticosa	0.0212	0		0
		atpE_Punica granatum	atpE_Rotala rotundifolia	0.0889	0.0066		0.0742407
		atpE_Punica granatum	atpE_Lagerstroemia tomentosa	0.0318	0.0133		0.418239
		atpE_Punica granatum	atpE_Lagerstroemia venusa	0.0318	0.01		0.314465
		atpE_Punica granatum	atpE_Lagerstroemia calyculata	0.0318	0.0133		0.418239
		atpE_Punica granatum	atpE_Lagerstroemia fauriei	0.0318	0.01		0.314465
		atpE_Punica granatum	atpE_Lagerstroemia floribunda	0.0318	0.0133		0.418239
		atpE_Punica granatum	atpE_Lagerstroemia guilinensis	0.0318	0.01		0.314465
		atpE_Punica granatum	atpE_Lagerstroemia indica	0.0318	0.01		0.314465
		atpE_Punica granatum	atpE_Lagerstroemia speciosa	0.0318	0.01		0.314465
		atpE_Punica granatum	atpE_Lagerstroemia intermedia	0.0318	0.01		0.314465
		atpE_Punica granatum	atpE_Lagerstroemia subcostata	0.0318	0.01		0.314465
		atpE_Punica granatum	atpE_Lagerstroemia villosa	0.0998	0.0269		0.269539
		atpE_Punica granatum	atpE_Heimi myrtifolia	0.0322	0.0133		0.413043
		atpE_Woodfordia fruticosa	atpE_Rotala rotundifolia	0.0889	0.0066		0.0742407
		atpE_Woodfordia fruticosa	atpE_Lagerstroemia tomentosa	0.0318	0.0133		0.418239
		atpE_Woodfordia fruticosa	atpE_Lagerstroemia venusa	0.0318	0.01		0.314465
		atpE_Woodfordia fruticosa	atpE_Lagerstroemia calyculata	0.0318	0.0133		0.418239
		atpE_Woodfordia fruticosa	atpE_Lagerstroemia fauriei	0.0318	0.01		0.314465
		atpE_Woodfordia fruticosa	atpE_Lagerstroemia floribunda	0.0318	0.0133		0.418239
		atpE_Woodfordia fruticosa	atpE_Lagerstroemia guilinensis	0.0318	0.01		0.314465
		atpE_Woodfordia fruticosa	atpE_Lagerstroemia indica	0.0318	0.01		0.314465
		atpE_Woodfordia fruticosa	atpE_Lagerstroemia speciosa	0.0318	0.01		0.314465
		atpE_Woodfordia fruticosa	atpE_Lagerstroemia intermedia	0.0318	0.01		0.314465
		atpE_Woodfordia fruticosa	atpE_Lagerstroemia subcostata	0.0318	0.01		0.314465
		atpE_Woodfordia fruticosa	atpE_Lagerstroemia villosa	0.0998	0.0269		0.269539
		atpE_Woodfordia fruticosa	atpE_Heimi myrtifolia	0.0322	0.0133		0.413043
		atpE_Rotala rotundifolia	atpE_Lagerstroemia tomentosa	0.0999	0.0066		0.0660661
		atpE_Rotala rotundifolia	atpE_Lagerstroemia venusa	0.1001	0.0033		0.032967
		atpE_Rotala rotundifolia	atpE_Lagerstroemia calyculata	0.0999	0.0066		0.0660661
		atpE_Rotala rotundifolia	atpE_Lagerstroemia fauriei	0.1001	0.0033		0.032967
		atpE_Rotala rotundifolia	atpE_Lagerstroemia floribunda	0.0999	0.0066		0.0660661
		atpE_Rotala rotundifolia	atpE_Lagerstroemia guilinensis	0.1001	0.0033		0.032967
		atpE_Rotala rotundifolia	atpE_Lagerstroemia indica	0.1001	0.0033		0.032967
		atpE_Rotala rotundifolia	atpE_Lagerstroemia speciosa	0.1001	0.0033		0.032967
		atpE_Rotala rotundifolia	atpE_Lagerstroemia intermedia	0.1001	0.0033		0.032967
		atpE_Rotala rotundifolia	atpE_Lagerstroemia subcostata	0.1001	0.0033		0.032967
		atpE_Rotala rotundifolia	atpE_Lagerstroemia villosa	0.1492	0.0235		0.157507
		atpE_Rotala rotundifolia	atpE_Heimi myrtifolia	0.1014	0.0099		0.0976331
		atpE_Lagerstroemia tomentosa	atpE_Lagerstroemia venusa	0	0.0033		/
		atpE_Lagerstroemia tomentosa	atpE_Lagerstroemia calyculata	0	0		/
		atpE_Lagerstroemia tomentosa	atpE_Lagerstroemia fauriei	0	0.0033		/
		atpE_Lagerstroemia tomentosa	atpE_Lagerstroemia floribunda	0	0		/
		atpE_Lagerstroemia tomentosa	atpE_Lagerstroemia guilinensis	0	0.0033		/
		atpE_Lagerstroemia tomentosa	atpE_Lagerstroemia indica	0	0.0033		/
		atpE_Lagerstroemia tomentosa	atpE_Lagerstroemia speciosa	0	0.0033		/
		atpE_Lagerstroemia tomentosa	atpE_Lagerstroemia intermedia	0	0.0033		/
		atpE_Lagerstroemia tomentosa	atpE_Lagerstroemia subcostata	0	0.0033		/
		atpE_Lagerstroemia tomentosa	atpE_Lagerstroemia villosa	0.1107	0.0304		0.274616
		atpE_Lagerstroemia tomentosa	atpE_Heimi myrtifolia	0.0429	0.0167		0.389277
		atpE_Lagerstroemia venusa	atpE_Lagerstroemia calyculata	0	0.0033		/
		atpE_Lagerstroemia venusa	atpE_Lagerstroemia fauriei	0	0		/
		atpE_Lagerstroemia venusa	atpE_Lagerstroemia floribunda	0	0.0033		/
		atpE_Lagerstroemia venusa	atpE_Lagerstroemia guilinensis	0	0		/
		atpE_Lagerstroemia venusa	atpE_Lagerstroemia indica	0	0		/
		atpE_Lagerstroemia venusa	atpE_Lagerstroemia speciosa	0	0		/
		atpE_Lagerstroemia venusa	atpE_Lagerstroemia intermedia	0	0		/
		atpE_Lagerstroemia venusa	atpE_Lagerstroemia subcostata	0	0		/
		atpE_Lagerstroemia venusa	atpE_Lagerstroemia villosa	0.1109	0.027		0.243463
		atpE_Lagerstroemia venusa	atpE_Heimi myrtifolia	0.0429	0.0133		0.310023
		atpE_Lagerstroemia calyculata	atpE_Lagerstroemia fauriei	0	0.0033		/
		atpE_Lagerstroemia calyculata	atpE_Lagerstroemia floribunda	0	0		/
		atpE_Lagerstroemia calyculata	atpE_Lagerstroemia guilinensis	0	0.0033		/
		atpE_Lagerstroemia calyculata	atpE_Lagerstroemia indica	0	0.0033		/
		atpE_Lagerstroemia calyculata	atpE_Lagerstroemia speciosa	0	0.0033		/
		atpE_Lagerstroemia calyculata	atpE_Lagerstroemia intermedia	0	0.0033		/
		atpE_Lagerstroemia calyculata	atpE_Lagerstroemia subcostata	0	0.0033		/
		atpE_Lagerstroemia calyculata	atpE_Lagerstroemia villosa	0.1107	0.0304		0.274616
		atpE_Lagerstroemia calyculata	atpE_Heimi myrtifolia	0.0429	0.0167		0.389277
		atpE_Lagerstroemia fauriei	atpE_Lagerstroemia floribunda	0	0.0033		/
		atpE_Lagerstroemia fauriei	atpE_Lagerstroemia guilinensis	0	0		/
		atpE_Lagerstroemia fauriei	atpE_Lagerstroemia indica	0	0		/
		atpE_Lagerstroemia fauriei	atpE_Lagerstroemia speciosa	0	0		/
		atpE_Lagerstroemia fauriei	atpE_Lagerstroemia intermedia	0	0		/
		atpE_Lagerstroemia fauriei	atpE_Lagerstroemia subcostata	0	0		/
		atpE_Lagerstroemia fauriei	atpE_Lagerstroemia villosa	0.1109	0.027		0.243463
		atpE_Lagerstroemia fauriei	atpE_Heimi myrtifolia	0.0429	0.0133		0.310023
		atpE_Lagerstroemia floribunda	atpE_Lagerstroemia guilinensis	0	0.0033		/
		atpE_Lagerstroemia floribunda	atpE_Lagerstroemia indica	0	0.0033		/
		atpE_Lagerstroemia floribunda	atpE_Lagerstroemia speciosa	0	0.0033		/
		atpE_Lagerstroemia floribunda	atpE_Lagerstroemia intermedia	0	0.0033		/
		atpE_Lagerstroemia floribunda	atpE_Lagerstroemia subcostata	0	0.0033		/
		atpE_Lagerstroemia floribunda	atpE_Lagerstroemia villosa	0.1107	0.0304		0.274616
		atpE_Lagerstroemia floribunda	atpE_Heimi myrtifolia	0.0429	0.0167		0.389277
		atpE_Lagerstroemia guilinensis	atpE_Lagerstroemia indica	0	0		/
		atpE_Lagerstroemia guilinensis	atpE_Lagerstroemia speciosa	0	0		/
		atpE_Lagerstroemia guilinensis	atpE_Lagerstroemia intermedia	0	0		/
		atpE_Lagerstroemia guilinensis	atpE_Lagerstroemia subcostata	0	0		/
		atpE_Lagerstroemia guilinensis	atpE_Lagerstroemia villosa	0.1109	0.027		0.243463
		atpE_Lagerstroemia guilinensis	atpE_Heimi myrtifolia	0.0429	0.0133		0.310023
		atpE_Lagerstroemia indica	atpE_Lagerstroemia speciosa	0	0		/
		atpE_Lagerstroemia indica	atpE_Lagerstroemia intermedia	0	0		/
		atpE_Lagerstroemia indica	atpE_Lagerstroemia subcostata	0	0		/
		atpE_Lagerstroemia indica	atpE_Lagerstroemia villosa	0.1109	0.027		0.243463
		atpE_Lagerstroemia indica	atpE_Heimi myrtifolia	0.0429	0.0133		0.310023
		atpE_Lagerstroemia speciosa	atpE_Lagerstroemia intermedia	0	0		/
		atpE_Lagerstroemia speciosa	atpE_Lagerstroemia subcostata	0	0		/
		atpE_Lagerstroemia speciosa	atpE_Lagerstroemia villosa	0.1109	0.027		0.243463
		atpE_Lagerstroemia speciosa	atpE_Heimi myrtifolia	0.0429	0.0133		0.310023
		atpE_Lagerstroemia intermedia	atpE_Lagerstroemia subcostata	0	0		/
		atpE_Lagerstroemia intermedia	atpE_Lagerstroemia villosa	0.1109	0.027		0.243463
		atpE_Lagerstroemia intermedia	atpE_Heimi myrtifolia	0.0429	0.0133		0.310023
		atpE_Lagerstroemia subcostata	atpE_Lagerstroemia villosa	0.1109	0.027		0.243463
		atpE_Lagerstroemia subcostata	atpE_Heimi myrtifolia	0.0429	0.0133		0.310023
		atpE_Lagerstroemia villosa	atpE_Heimi myrtifolia	0.1124	0.0201		0.178826
		atpF_Lagerstroemia excelsa	atpF_Lagerstroemia limii	0.0594	0.0117	570	0.19697	0.2249
		atpF_Lagerstroemia excelsa	atpF_Lagerstroemia siamica	0.0506	0.0117		0.231225
		atpF_Lagerstroemia excelsa	atpF_Duabanga grandiflora	0.0506	0.0117		0.231225
		atpF_Lagerstroemia excelsa	atpF_Trapa natans	0.0594	0.0117		0.19697
		atpF_Lagerstroemia excelsa	atpF_Lythrum salicaria	0.0506	0.0117		0.231225
		atpF_Lagerstroemia excelsa	atpF_Lawsonia intermis	0.0506	0.0117		0.231225
		atpF_Lagerstroemia excelsa	atpF_Punica granatum	0.0684	0.0116		0.169591
		atpF_Lagerstroemia excelsa	atpF_Woodfordia fruticosa	0.0506	0.0117		0.231225
		atpF_Lagerstroemia excelsa	atpF_Rotala rotundifolia	0.0684	0.0116		0.169591
		atpF_Lagerstroemia excelsa	atpF_Lagerstroemia tomentosa	0.0684	0.0116		0.169591
		atpF_Lagerstroemia excelsa	atpF_Lagerstroemia venusa	0.0506	0.0117		0.231225
		atpF_Lagerstroemia excelsa	atpF_Lagerstroemia calyculata	0.0594	0.0117		0.19697
		atpF_Lagerstroemia excelsa	atpF_Lagerstroemia fauriei	0.0684	0.0116		0.169591
		atpF_Lagerstroemia excelsa	atpF_Lagerstroemia floribunda	0.1858	0.014		0.0753498
		atpF_Lagerstroemia excelsa	atpF_Lagerstroemia guilinensis	0.0963	0.0282		0.292835
		atpF_Lagerstroemia excelsa	atpF_Lagerstroemia indica	0.0779	0.0163		0.209243
		atpF_Lagerstroemia excelsa	atpF_Lagerstroemia speciosa	0.051	0.0116		0.227451
		atpF_Lagerstroemia excelsa	atpF_Lagerstroemia intermedia	0.0512	0.0093		0.181641
		atpF_Lagerstroemia excelsa	atpF_Lagerstroemia subcostata	0.0598	0.0163		0.272575
		atpF_Lagerstroemia excelsa	atpF_Lagerstroemia villosa	0.0512	0.0093		0.181641
		atpF_Lagerstroemia excelsa	atpF_Heimi myrtifolia	0.0969	0.014		0.144479
		atpF_Lagerstroemia limii	atpF_Lagerstroemia siamica	0.0082	0.0046		0.560976
		atpF_Lagerstroemia limii	atpF_Duabanga grandiflora	0.0082	0.0046		0.560976
		atpF_Lagerstroemia limii	atpF_Trapa natans	0	0		/
		atpF_Lagerstroemia limii	atpF_Lythrum salicaria	0.0082	0.0046		0.560976
		atpF_Lagerstroemia limii	atpF_Lawsonia intermis	0.0082	0.0046		0.560976
		atpF_Lagerstroemia limii	atpF_Punica granatum	0.0249	0		0
		atpF_Lagerstroemia limii	atpF_Woodfordia fruticosa	0.0082	0.0046		0.560976
		atpF_Lagerstroemia limii	atpF_Rotala rotundifolia	0.0249	0		0
		atpF_Lagerstroemia limii	atpF_Lagerstroemia tomentosa	0.0249	0		0
		atpF_Lagerstroemia limii	atpF_Lagerstroemia venusa	0.0082	0.0046		0.560976
		atpF_Lagerstroemia limii	atpF_Lagerstroemia calyculata	0	0		/
		atpF_Lagerstroemia limii	atpF_Lagerstroemia fauriei	0.0249	0		0
		atpF_Lagerstroemia limii	atpF_Lagerstroemia floribunda	0.2178	0.0163		0.0748393
		atpF_Lagerstroemia limii	atpF_Lagerstroemia guilinensis	0.1056	0.0306		0.289773
		atpF_Lagerstroemia limii	atpF_Lagerstroemia indica	0.1056	0.0187		0.177083
		atpF_Lagerstroemia limii	atpF_Lagerstroemia speciosa	0.0778	0.014		0.179949
		atpF_Lagerstroemia limii	atpF_Lagerstroemia intermedia	0.078	0.0116		0.148718
		atpF_Lagerstroemia limii	atpF_Lagerstroemia subcostata	0.0868	0.0187		0.215438
		atpF_Lagerstroemia limii	atpF_Lagerstroemia villosa	0.078	0.0116		0.148718
		atpF_Lagerstroemia limii	atpF_Heimi myrtifolia	0.1062	0.021		0.19774
		atpF_Lagerstroemia siamica	atpF_Duabanga grandiflora	0	0		/
		atpF_Lagerstroemia siamica	atpF_Trapa natans	0.0082	0.0046		0.560976
		atpF_Lagerstroemia siamica	atpF_Lythrum salicaria	0	0		/
		atpF_Lagerstroemia siamica	atpF_Lawsonia intermis	0	0		/
		atpF_Lagerstroemia siamica	atpF_Punica granatum	0.0165	0.0046		0.278788
		atpF_Lagerstroemia siamica	atpF_Woodfordia fruticosa	0	0		/
		atpF_Lagerstroemia siamica	atpF_Rotala rotundifolia	0.0165	0.0046		0.278788
		atpF_Lagerstroemia siamica	atpF_Lagerstroemia tomentosa	0.0165	0.0046		0.278788
		atpF_Lagerstroemia siamica	atpF_Lagerstroemia venusa	0	0		/
		atpF_Lagerstroemia siamica	atpF_Lagerstroemia calyculata	0.0082	0.0046		0.560976
		atpF_Lagerstroemia siamica	atpF_Lagerstroemia fauriei	0.0165	0.0046		0.278788
		atpF_Lagerstroemia siamica	atpF_Lagerstroemia floribunda	0.2069	0.0163		0.078782
		atpF_Lagerstroemia siamica	atpF_Lagerstroemia guilinensis	0.0962	0.0306		0.318087
		atpF_Lagerstroemia siamica	atpF_Lagerstroemia indica	0.0962	0.0187		0.194387
		atpF_Lagerstroemia siamica	atpF_Lagerstroemia speciosa	0.0687	0.014		0.203785
		atpF_Lagerstroemia siamica	atpF_Lagerstroemia intermedia	0.069	0.0116		0.168116
		atpF_Lagerstroemia siamica	atpF_Lagerstroemia subcostata	0.0777	0.0187		0.240669
		atpF_Lagerstroemia siamica	atpF_Lagerstroemia villosa	0.069	0.0116		0.168116
		atpF_Lagerstroemia siamica	atpF_Heimi myrtifolia	0.0968	0.021		0.216942
		atpF_Duabanga grandiflora	atpF_Trapa natans	0.0082	0.0046		0.560976
		atpF_Duabanga grandiflora	atpF_Lythrum salicaria	0	0		/
		atpF_Duabanga grandiflora	atpF_Lawsonia intermis	0	0		/
		atpF_Duabanga grandiflora	atpF_Punica granatum	0.0165	0.0046		0.278788
		atpF_Duabanga grandiflora	atpF_Woodfordia fruticosa	0	0		/
		atpF_Duabanga grandiflora	atpF_Rotala rotundifolia	0.0165	0.0046		0.278788
		atpF_Duabanga grandiflora	atpF_Lagerstroemia tomentosa	0.0165	0.0046		0.278788
		atpF_Duabanga grandiflora	atpF_Lagerstroemia venusa	0	0		/
		atpF_Duabanga grandiflora	atpF_Lagerstroemia calyculata	0.0082	0.0046		0.560976
		atpF_Duabanga grandiflora	atpF_Lagerstroemia fauriei	0.0165	0.0046		0.278788
		atpF_Duabanga grandiflora	atpF_Lagerstroemia floribunda	0.2069	0.0163		0.078782
		atpF_Duabanga grandiflora	atpF_Lagerstroemia guilinensis	0.0962	0.0306		0.318087
		atpF_Duabanga grandiflora	atpF_Lagerstroemia indica	0.0962	0.0187		0.194387
		atpF_Duabanga grandiflora	atpF_Lagerstroemia speciosa	0.0687	0.014		0.203785
		atpF_Duabanga grandiflora	atpF_Lagerstroemia intermedia	0.069	0.0116		0.168116
		atpF_Duabanga grandiflora	atpF_Lagerstroemia subcostata	0.0777	0.0187		0.240669
		atpF_Duabanga grandiflora	atpF_Lagerstroemia villosa	0.069	0.0116		0.168116
		atpF_Duabanga grandiflora	atpF_Heimi myrtifolia	0.0968	0.021		0.216942
		atpF_Trapa natans	atpF_Lythrum salicaria	0.0082	0.0046		0.560976
		atpF_Trapa natans	atpF_Lawsonia intermis	0.0082	0.0046		0.560976
		atpF_Trapa natans	atpF_Punica granatum	0.0249	0		0
		atpF_Trapa natans	atpF_Woodfordia fruticosa	0.0082	0.0046		0.560976
		atpF_Trapa natans	atpF_Rotala rotundifolia	0.0249	0		0
		atpF_Trapa natans	atpF_Lagerstroemia tomentosa	0.0249	0		0
		atpF_Trapa natans	atpF_Lagerstroemia venusa	0.0082	0.0046		0.560976
		atpF_Trapa natans	atpF_Lagerstroemia calyculata	0	0		/
		atpF_Trapa natans	atpF_Lagerstroemia fauriei	0.0249	0		0
		atpF_Trapa natans	atpF_Lagerstroemia floribunda	0.2178	0.0163		0.0748393
		atpF_Trapa natans	atpF_Lagerstroemia guilinensis	0.1056	0.0306		0.289773
		atpF_Trapa natans	atpF_Lagerstroemia indica	0.1056	0.0187		0.177083
		atpF_Trapa natans	atpF_Lagerstroemia speciosa	0.0778	0.014		0.179949
		atpF_Trapa natans	atpF_Lagerstroemia intermedia	0.078	0.0116		0.148718
		atpF_Trapa natans	atpF_Lagerstroemia subcostata	0.0868	0.0187		0.215438
		atpF_Trapa natans	atpF_Lagerstroemia villosa	0.078	0.0116		0.148718
		atpF_Trapa natans	atpF_Heimi myrtifolia	0.1062	0.021		0.19774
		atpF_Lythrum salicaria	atpF_Lawsonia intermis	0	0		/
		atpF_Lythrum salicaria	atpF_Punica granatum	0.0165	0.0046		0.278788
		atpF_Lythrum salicaria	atpF_Woodfordia fruticosa	0	0		/
		atpF_Lythrum salicaria	atpF_Rotala rotundifolia	0.0165	0.0046		0.278788
		atpF_Lythrum salicaria	atpF_Lagerstroemia tomentosa	0.0165	0.0046		0.278788
		atpF_Lythrum salicaria	atpF_Lagerstroemia venusa	0	0		/
		atpF_Lythrum salicaria	atpF_Lagerstroemia calyculata	0.0082	0.0046		0.560976
		atpF_Lythrum salicaria	atpF_Lagerstroemia fauriei	0.0165	0.0046		0.278788
		atpF_Lythrum salicaria	atpF_Lagerstroemia floribunda	0.2069	0.0163		0.078782
		atpF_Lythrum salicaria	atpF_Lagerstroemia guilinensis	0.0962	0.0306		0.318087
		atpF_Lythrum salicaria	atpF_Lagerstroemia indica	0.0962	0.0187		0.194387
		atpF_Lythrum salicaria	atpF_Lagerstroemia speciosa	0.0687	0.014		0.203785
		atpF_Lythrum salicaria	atpF_Lagerstroemia intermedia	0.069	0.0116		0.168116
		atpF_Lythrum salicaria	atpF_Lagerstroemia subcostata	0.0777	0.0187		0.240669
		atpF_Lythrum salicaria	atpF_Lagerstroemia villosa	0.069	0.0116		0.168116
		atpF_Lythrum salicaria	atpF_Heimi myrtifolia	0.0968	0.021		0.216942
		atpF_Lawsonia intermis	atpF_Punica granatum	0.0165	0.0046		0.278788
		atpF_Lawsonia intermis	atpF_Woodfordia fruticosa	0	0		/
		atpF_Lawsonia intermis	atpF_Rotala rotundifolia	0.0165	0.0046		0.278788
		atpF_Lawsonia intermis	atpF_Lagerstroemia tomentosa	0.0165	0.0046		0.278788
		atpF_Lawsonia intermis	atpF_Lagerstroemia venusa	0	0		/
		atpF_Lawsonia intermis	atpF_Lagerstroemia calyculata	0.0082	0.0046		0.560976
		atpF_Lawsonia intermis	atpF_Lagerstroemia fauriei	0.0165	0.0046		0.278788
		atpF_Lawsonia intermis	atpF_Lagerstroemia floribunda	0.2069	0.0163		0.078782
		atpF_Lawsonia intermis	atpF_Lagerstroemia guilinensis	0.0962	0.0306		0.318087
		atpF_Lawsonia intermis	atpF_Lagerstroemia indica	0.0962	0.0187		0.194387
		atpF_Lawsonia intermis	atpF_Lagerstroemia speciosa	0.0687	0.014		0.203785
		atpF_Lawsonia intermis	atpF_Lagerstroemia intermedia	0.069	0.0116		0.168116
		atpF_Lawsonia intermis	atpF_Lagerstroemia subcostata	0.0777	0.0187		0.240669
		atpF_Lawsonia intermis	atpF_Lagerstroemia villosa	0.069	0.0116		0.168116
		atpF_Lawsonia intermis	atpF_Heimi myrtifolia	0.0968	0.021		0.216942
		atpF_Punica granatum	atpF_Woodfordia fruticosa	0.0165	0.0046		0.278788
		atpF_Punica granatum	atpF_Rotala rotundifolia	0	0		/
		atpF_Punica granatum	atpF_Lagerstroemia tomentosa	0	0		/
		atpF_Punica granatum	atpF_Lagerstroemia venusa	0.0165	0.0046		0.278788
		atpF_Punica granatum	atpF_Lagerstroemia calyculata	0.0249	0		0
		atpF_Punica granatum	atpF_Lagerstroemia fauriei	0	0		/
		atpF_Punica granatum	atpF_Lagerstroemia floribunda	0.2185	0.0163		0.0745995
		atpF_Punica granatum	atpF_Lagerstroemia guilinensis	0.1154	0.0306		0.265165
		atpF_Punica granatum	atpF_Lagerstroemia indica	0.1059	0.0187		0.176582
		atpF_Punica granatum	atpF_Lagerstroemia speciosa	0.0872	0.014		0.16055
		atpF_Punica granatum	atpF_Lagerstroemia intermedia	0.0783	0.014		0.178799
		atpF_Punica granatum	atpF_Lagerstroemia subcostata	0.0963	0.0187		0.194185
		atpF_Punica granatum	atpF_Lagerstroemia villosa	0.0783	0.014		0.178799
		atpF_Punica granatum	atpF_Heimi myrtifolia	0.1161	0.021		0.180879
		atpF_Woodfordia fruticosa	atpF_Rotala rotundifolia	0.0165	0.0046		0.278788
		atpF_Woodfordia fruticosa	atpF_Lagerstroemia tomentosa	0.0165	0.0046		0.278788
		atpF_Woodfordia fruticosa	atpF_Lagerstroemia venusa	0	0		/
		atpF_Woodfordia fruticosa	atpF_Lagerstroemia calyculata	0.0082	0.0046		0.560976
		atpF_Woodfordia fruticosa	atpF_Lagerstroemia fauriei	0.0165	0.0046		0.278788
		atpF_Woodfordia fruticosa	atpF_Lagerstroemia floribunda	0.2069	0.0163		0.078782
		atpF_Woodfordia fruticosa	atpF_Lagerstroemia guilinensis	0.0962	0.0306		0.318087
		atpF_Woodfordia fruticosa	atpF_Lagerstroemia indica	0.0962	0.0187		0.194387
		atpF_Woodfordia fruticosa	atpF_Lagerstroemia speciosa	0.0687	0.014		0.203785
		atpF_Woodfordia fruticosa	atpF_Lagerstroemia intermedia	0.069	0.0116		0.168116
		atpF_Woodfordia fruticosa	atpF_Lagerstroemia subcostata	0.0777	0.0187		0.240669
		atpF_Woodfordia fruticosa	atpF_Lagerstroemia villosa	0.069	0.0116		0.168116
		atpF_Woodfordia fruticosa	atpF_Heimi myrtifolia	0.0968	0.021		0.216942
		atpF_Rotala rotundifolia	atpF_Lagerstroemia tomentosa	0	0		/
		atpF_Rotala rotundifolia	atpF_Lagerstroemia venusa	0.0165	0.0046		0.278788
		atpF_Rotala rotundifolia	atpF_Lagerstroemia calyculata	0.0249	0		0
		atpF_Rotala rotundifolia	atpF_Lagerstroemia fauriei	0	0		/
		atpF_Rotala rotundifolia	atpF_Lagerstroemia floribunda	0.2185	0.0163		0.0745995
		atpF_Rotala rotundifolia	atpF_Lagerstroemia guilinensis	0.1154	0.0306		0.265165
		atpF_Rotala rotundifolia	atpF_Lagerstroemia indica	0.1059	0.0187		0.176582
		atpF_Rotala rotundifolia	atpF_Lagerstroemia speciosa	0.0872	0.014		0.16055
		atpF_Rotala rotundifolia	atpF_Lagerstroemia intermedia	0.0783	0.014		0.178799
		atpF_Rotala rotundifolia	atpF_Lagerstroemia subcostata	0.0963	0.0187		0.194185
		atpF_Rotala rotundifolia	atpF_Lagerstroemia villosa	0.0783	0.014		0.178799
		atpF_Rotala rotundifolia	atpF_Heimi myrtifolia	0.1161	0.021		0.180879
		atpF_Lagerstroemia tomentosa	atpF_Lagerstroemia venusa	0.0165	0.0046		0.278788
		atpF_Lagerstroemia tomentosa	atpF_Lagerstroemia calyculata	0.0249	0		0
		atpF_Lagerstroemia tomentosa	atpF_Lagerstroemia fauriei	0	0		/
		atpF_Lagerstroemia tomentosa	atpF_Lagerstroemia floribunda	0.2185	0.0163		0.0745995
		atpF_Lagerstroemia tomentosa	atpF_Lagerstroemia guilinensis	0.1154	0.0306		0.265165
		atpF_Lagerstroemia tomentosa	atpF_Lagerstroemia indica	0.1059	0.0187		0.176582
		atpF_Lagerstroemia tomentosa	atpF_Lagerstroemia speciosa	0.0872	0.014		0.16055
		atpF_Lagerstroemia tomentosa	atpF_Lagerstroemia intermedia	0.0783	0.014		0.178799
		atpF_Lagerstroemia tomentosa	atpF_Lagerstroemia subcostata	0.0963	0.0187		0.194185
		atpF_Lagerstroemia tomentosa	atpF_Lagerstroemia villosa	0.0783	0.014		0.178799
		atpF_Lagerstroemia tomentosa	atpF_Heimi myrtifolia	0.1161	0.021		0.180879
		atpF_Lagerstroemia venusa	atpF_Lagerstroemia calyculata	0.0082	0.0046		0.560976
		atpF_Lagerstroemia venusa	atpF_Lagerstroemia fauriei	0.0165	0.0046		0.278788
		atpF_Lagerstroemia venusa	atpF_Lagerstroemia floribunda	0.2069	0.0163		0.078782
		atpF_Lagerstroemia venusa	atpF_Lagerstroemia guilinensis	0.0962	0.0306		0.318087
		atpF_Lagerstroemia venusa	atpF_Lagerstroemia indica	0.0962	0.0187		0.194387
		atpF_Lagerstroemia venusa	atpF_Lagerstroemia speciosa	0.0687	0.014		0.203785
		atpF_Lagerstroemia venusa	atpF_Lagerstroemia intermedia	0.069	0.0116		0.168116
		atpF_Lagerstroemia venusa	atpF_Lagerstroemia subcostata	0.0777	0.0187		0.240669
		atpF_Lagerstroemia venusa	atpF_Lagerstroemia villosa	0.069	0.0116		0.168116
		atpF_Lagerstroemia venusa	atpF_Heimi myrtifolia	0.0968	0.021		0.216942
		atpF_Lagerstroemia calyculata	atpF_Lagerstroemia fauriei	0.0249	0		0
		atpF_Lagerstroemia calyculata	atpF_Lagerstroemia floribunda	0.2178	0.0163		0.0748393
		atpF_Lagerstroemia calyculata	atpF_Lagerstroemia guilinensis	0.1056	0.0306		0.289773
		atpF_Lagerstroemia calyculata	atpF_Lagerstroemia indica	0.1056	0.0187		0.177083
		atpF_Lagerstroemia calyculata	atpF_Lagerstroemia speciosa	0.0778	0.014		0.179949
		atpF_Lagerstroemia calyculata	atpF_Lagerstroemia intermedia	0.078	0.0116		0.148718
		atpF_Lagerstroemia calyculata	atpF_Lagerstroemia subcostata	0.0868	0.0187		0.215438
		atpF_Lagerstroemia calyculata	atpF_Lagerstroemia villosa	0.078	0.0116		0.148718
		atpF_Lagerstroemia calyculata	atpF_Heimi myrtifolia	0.1062	0.021		0.19774
		atpF_Lagerstroemia fauriei	atpF_Lagerstroemia floribunda	0.2185	0.0163		0.0745995
		atpF_Lagerstroemia fauriei	atpF_Lagerstroemia guilinensis	0.1154	0.0306		0.265165
		atpF_Lagerstroemia fauriei	atpF_Lagerstroemia indica	0.1059	0.0187		0.176582
		atpF_Lagerstroemia fauriei	atpF_Lagerstroemia speciosa	0.0872	0.014		0.16055
		atpF_Lagerstroemia fauriei	atpF_Lagerstroemia intermedia	0.0783	0.014		0.178799
		atpF_Lagerstroemia fauriei	atpF_Lagerstroemia subcostata	0.0963	0.0187		0.194185
		atpF_Lagerstroemia fauriei	atpF_Lagerstroemia villosa	0.0783	0.014		0.178799
		atpF_Lagerstroemia fauriei	atpF_Heimi myrtifolia	0.1161	0.021		0.180879
		atpF_Lagerstroemia floribunda	atpF_Lagerstroemia guilinensis	0.2368	0.027		0.11402
		atpF_Lagerstroemia floribunda	atpF_Lagerstroemia indica	0.1612	0.0151		0.0936725
		atpF_Lagerstroemia floribunda	atpF_Lagerstroemia speciosa	0.1663	0.0069		0.0414913
		atpF_Lagerstroemia floribunda	atpF_Lagerstroemia intermedia	0.167	0.0093		0.0556886
		atpF_Lagerstroemia floribunda	atpF_Lagerstroemia subcostata	0.1765	0.0116		0.0657224
		atpF_Lagerstroemia floribunda	atpF_Lagerstroemia villosa	0.167	0.0093		0.0556886
		atpF_Lagerstroemia floribunda	atpF_Heimi myrtifolia	0.1885	0.0139		0.0737401
		atpF_Lagerstroemia guilinensis	atpF_Lagerstroemia indica	0.1457	0.0258		0.177076
		atpF_Lagerstroemia guilinensis	atpF_Lagerstroemia speciosa	0.1161	0.0234		0.20155
		atpF_Lagerstroemia guilinensis	atpF_Lagerstroemia intermedia	0.1166	0.0234		0.200686
		atpF_Lagerstroemia guilinensis	atpF_Lagerstroemia subcostata	0.1064	0.0306		0.287594
		atpF_Lagerstroemia guilinensis	atpF_Lagerstroemia villosa	0.1166	0.0234		0.200686
		atpF_Lagerstroemia guilinensis	atpF_Heimi myrtifolia	0.1466	0.0329		0.22442
		atpF_Lagerstroemia indica	atpF_Lagerstroemia speciosa	0.0426	0.0139		0.326291
		atpF_Lagerstroemia indica	atpF_Lagerstroemia intermedia	0.0427	0.0069		0.161593
		atpF_Lagerstroemia indica	atpF_Lagerstroemia subcostata	0.0513	0.0187		0.364522
		atpF_Lagerstroemia indica	atpF_Lagerstroemia villosa	0.0427	0.0069		0.161593
		atpF_Lagerstroemia indica	atpF_Heimi myrtifolia	0.0882	0.0163		0.184807
		atpF_Lagerstroemia speciosa	atpF_Lagerstroemia intermedia	0.0168	0.0069		0.410714
		atpF_Lagerstroemia speciosa	atpF_Lagerstroemia subcostata	0.0252	0.0093		0.369048
		atpF_Lagerstroemia speciosa	atpF_Lagerstroemia villosa	0.0168	0.0069		0.410714
		atpF_Lagerstroemia speciosa	atpF_Heimi myrtifolia	0.0606	0.0116		0.191419
		atpF_Lagerstroemia intermedia	atpF_Lagerstroemia subcostata	0.0253	0.0116		0.458498
		atpF_Lagerstroemia intermedia	atpF_Lagerstroemia villosa	0	0		/
		atpF_Lagerstroemia intermedia	atpF_Heimi myrtifolia	0.0609	0.0092		0.151067
		atpF_Lagerstroemia subcostata	atpF_Lagerstroemia villosa	0.0253	0.0116		0.458498
		atpF_Lagerstroemia subcostata	atpF_Heimi myrtifolia	0.0606	0.0139		0.229373
		atpF_Lagerstroemia villosa	atpF_Heimi myrtifolia	0.0609	0.0092		0.151067
		atpH_Lagerstroemia excelsa	atpH_Lagerstroemia limii	0	0	246	/	0
		atpH_Lagerstroemia excelsa	atpH_Lagerstroemia siamica	0	0		/
		atpH_Lagerstroemia excelsa	atpH_Duabanga grandiflora	0.0308	0		0
		atpH_Lagerstroemia excelsa	atpH_Trapa natans	0.0629	0		0
		atpH_Lagerstroemia excelsa	atpH_Lythrum salicaria	0.0308	0		0
		atpH_Lagerstroemia excelsa	atpH_Lawsonia intermis	0	0		/
		atpH_Lagerstroemia excelsa	atpH_Punica granatum	0.0629	0		0
		atpH_Lagerstroemia excelsa	atpH_Woodfordia fruticosa	0.0629	0		0
		atpH_Lagerstroemia excelsa	atpH_Rotala rotundifolia	0	0		/
		atpH_Lagerstroemia excelsa	atpH_Lagerstroemia tomentosa	0	0		/
		atpH_Lagerstroemia excelsa	atpH_Lagerstroemia venusa	0	0		/
		atpH_Lagerstroemia excelsa	atpH_Lagerstroemia calyculata	0	0		/
		atpH_Lagerstroemia excelsa	atpH_Lagerstroemia fauriei	0	0		/
		atpH_Lagerstroemia excelsa	atpH_Lagerstroemia floribunda	0	0		/
		atpH_Lagerstroemia excelsa	atpH_Lagerstroemia guilinensis	0	0		/
		atpH_Lagerstroemia excelsa	atpH_Lagerstroemia indica	0	0		/
		atpH_Lagerstroemia excelsa	atpH_Lagerstroemia speciosa	0	0		/
		atpH_Lagerstroemia excelsa	atpH_Lagerstroemia intermedia	0	0		/
		atpH_Lagerstroemia excelsa	atpH_Lagerstroemia subcostata	0.0153	0		0
		atpH_Lagerstroemia excelsa	atpH_Lagerstroemia villosa	0.1315	0		0
		atpH_Lagerstroemia excelsa	atpH_Heimi myrtifolia	0.0632	0		0
		atpH_Lagerstroemia limii	atpH_Lagerstroemia siamica	0	0		/
		atpH_Lagerstroemia limii	atpH_Duabanga grandiflora	0.0308	0		0
		atpH_Lagerstroemia limii	atpH_Trapa natans	0.0629	0		0
		atpH_Lagerstroemia limii	atpH_Lythrum salicaria	0.0308	0		0
		atpH_Lagerstroemia limii	atpH_Lawsonia intermis	0	0		/
		atpH_Lagerstroemia limii	atpH_Punica granatum	0.0629	0		0
		atpH_Lagerstroemia limii	atpH_Woodfordia fruticosa	0.0629	0		0
		atpH_Lagerstroemia limii	atpH_Rotala rotundifolia	0	0		/
		atpH_Lagerstroemia limii	atpH_Lagerstroemia tomentosa	0	0		/
		atpH_Lagerstroemia limii	atpH_Lagerstroemia venusa	0	0		/
		atpH_Lagerstroemia limii	atpH_Lagerstroemia calyculata	0	0		/
		atpH_Lagerstroemia limii	atpH_Lagerstroemia fauriei	0	0		/
		atpH_Lagerstroemia limii	atpH_Lagerstroemia floribunda	0	0		/
		atpH_Lagerstroemia limii	atpH_Lagerstroemia guilinensis	0	0		/
		atpH_Lagerstroemia limii	atpH_Lagerstroemia indica	0	0		/
		atpH_Lagerstroemia limii	atpH_Lagerstroemia speciosa	0	0		/
		atpH_Lagerstroemia limii	atpH_Lagerstroemia intermedia	0	0		/
		atpH_Lagerstroemia limii	atpH_Lagerstroemia subcostata	0.0153	0		0
		atpH_Lagerstroemia limii	atpH_Lagerstroemia villosa	0.1315	0		0
		atpH_Lagerstroemia limii	atpH_Heimi myrtifolia	0.0632	0		0
		atpH_Lagerstroemia siamica	atpH_Duabanga grandiflora	0.0308	0		0
		atpH_Lagerstroemia siamica	atpH_Trapa natans	0.0629	0		0
		atpH_Lagerstroemia siamica	atpH_Lythrum salicaria	0.0308	0		0
		atpH_Lagerstroemia siamica	atpH_Lawsonia intermis	0	0		/
		atpH_Lagerstroemia siamica	atpH_Punica granatum	0.0629	0		0
		atpH_Lagerstroemia siamica	atpH_Woodfordia fruticosa	0.0629	0		0
		atpH_Lagerstroemia siamica	atpH_Rotala rotundifolia	0	0		/
		atpH_Lagerstroemia siamica	atpH_Lagerstroemia tomentosa	0	0		/
		atpH_Lagerstroemia siamica	atpH_Lagerstroemia venusa	0	0		/
		atpH_Lagerstroemia siamica	atpH_Lagerstroemia calyculata	0	0		/
		atpH_Lagerstroemia siamica	atpH_Lagerstroemia fauriei	0	0		/
		atpH_Lagerstroemia siamica	atpH_Lagerstroemia floribunda	0	0		/
		atpH_Lagerstroemia siamica	atpH_Lagerstroemia guilinensis	0	0		/
		atpH_Lagerstroemia siamica	atpH_Lagerstroemia indica	0	0		/
		atpH_Lagerstroemia siamica	atpH_Lagerstroemia speciosa	0	0		/
		atpH_Lagerstroemia siamica	atpH_Lagerstroemia intermedia	0	0		/
		atpH_Lagerstroemia siamica	atpH_Lagerstroemia subcostata	0.0153	0		0
		atpH_Lagerstroemia siamica	atpH_Lagerstroemia villosa	0.1315	0		0
		atpH_Lagerstroemia siamica	atpH_Heimi myrtifolia	0.0632	0		0
		atpH_Duabanga grandiflora	atpH_Trapa natans	0.0964	0		0
		atpH_Duabanga grandiflora	atpH_Lythrum salicaria	0.0629	0		0
		atpH_Duabanga grandiflora	atpH_Lawsonia intermis	0.0308	0		0
		atpH_Duabanga grandiflora	atpH_Punica granatum	0.0964	0		0
		atpH_Duabanga grandiflora	atpH_Woodfordia fruticosa	0.0629	0		0
		atpH_Duabanga grandiflora	atpH_Rotala rotundifolia	0.0308	0		0
		atpH_Duabanga grandiflora	atpH_Lagerstroemia tomentosa	0.0308	0		0
		atpH_Duabanga grandiflora	atpH_Lagerstroemia venusa	0.0308	0		0
		atpH_Duabanga grandiflora	atpH_Lagerstroemia calyculata	0.0308	0		0
		atpH_Duabanga grandiflora	atpH_Lagerstroemia fauriei	0.0308	0		0
		atpH_Duabanga grandiflora	atpH_Lagerstroemia floribunda	0.0308	0		0
		atpH_Duabanga grandiflora	atpH_Lagerstroemia guilinensis	0.0308	0		0
		atpH_Duabanga grandiflora	atpH_Lagerstroemia indica	0.0308	0		0
		atpH_Duabanga grandiflora	atpH_Lagerstroemia speciosa	0.0308	0		0
		atpH_Duabanga grandiflora	atpH_Lagerstroemia intermedia	0.0308	0		0
		atpH_Duabanga grandiflora	atpH_Lagerstroemia subcostata	0.0469	0		0
		atpH_Duabanga grandiflora	atpH_Lagerstroemia villosa	0.0469	0		0
		atpH_Duabanga grandiflora	atpH_Heimi myrtifolia	0.0969	0		0
		atpH_Trapa natans	atpH_Lythrum salicaria	0.0794	0		0
		atpH_Trapa natans	atpH_Lawsonia intermis	0.0629	0		0
		atpH_Trapa natans	atpH_Punica granatum	0.1315	0		0
		atpH_Trapa natans	atpH_Woodfordia fruticosa	0.1315	0		0
		atpH_Trapa natans	atpH_Rotala rotundifolia	0.0629	0		0
		atpH_Trapa natans	atpH_Lagerstroemia tomentosa	0.0629	0		0
		atpH_Trapa natans	atpH_Lagerstroemia venusa	0.0629	0		0
		atpH_Trapa natans	atpH_Lagerstroemia calyculata	0.0629	0		0
		atpH_Trapa natans	atpH_Lagerstroemia fauriei	0.0629	0		0
		atpH_Trapa natans	atpH_Lagerstroemia floribunda	0.0629	0		0
		atpH_Trapa natans	atpH_Lagerstroemia guilinensis	0.0629	0		0
		atpH_Trapa natans	atpH_Lagerstroemia indica	0.0629	0		0
		atpH_Trapa natans	atpH_Lagerstroemia speciosa	0.0629	0		0
		atpH_Trapa natans	atpH_Lagerstroemia intermedia	0.0629	0		0
		atpH_Trapa natans	atpH_Lagerstroemia subcostata	0.0799	0		0
		atpH_Trapa natans	atpH_Lagerstroemia villosa	0.207	0		0
		atpH_Trapa natans	atpH_Heimi myrtifolia	0.1322	0		0
		atpH_Lythrum salicaria	atpH_Lawsonia intermis	0.0308	0		0
		atpH_Lythrum salicaria	atpH_Punica granatum	0.0964	0		0
		atpH_Lythrum salicaria	atpH_Woodfordia fruticosa	0.0964	0		0
		atpH_Lythrum salicaria	atpH_Rotala rotundifolia	0.0308	0		0
		atpH_Lythrum salicaria	atpH_Lagerstroemia tomentosa	0.0308	0		0
		atpH_Lythrum salicaria	atpH_Lagerstroemia venusa	0.0308	0		0
		atpH_Lythrum salicaria	atpH_Lagerstroemia calyculata	0.0308	0		0
		atpH_Lythrum salicaria	atpH_Lagerstroemia fauriei	0.0308	0		0
		atpH_Lythrum salicaria	atpH_Lagerstroemia floribunda	0.0308	0		0
		atpH_Lythrum salicaria	atpH_Lagerstroemia guilinensis	0.0308	0		0
		atpH_Lythrum salicaria	atpH_Lagerstroemia indica	0.0308	0		0
		atpH_Lythrum salicaria	atpH_Lagerstroemia speciosa	0.0308	0		0
		atpH_Lythrum salicaria	atpH_Lagerstroemia intermedia	0.0308	0		0
		atpH_Lythrum salicaria	atpH_Lagerstroemia subcostata	0.0469	0		0
		atpH_Lythrum salicaria	atpH_Lagerstroemia villosa	0.1315	0		0
		atpH_Lythrum salicaria	atpH_Heimi myrtifolia	0.0969	0		0
		atpH_Lawsonia intermis	atpH_Punica granatum	0.0629	0		0
		atpH_Lawsonia intermis	atpH_Woodfordia fruticosa	0.0629	0		0
		atpH_Lawsonia intermis	atpH_Rotala rotundifolia	0	0		/
		atpH_Lawsonia intermis	atpH_Lagerstroemia tomentosa	0	0		/
		atpH_Lawsonia intermis	atpH_Lagerstroemia venusa	0	0		/
		atpH_Lawsonia intermis	atpH_Lagerstroemia calyculata	0	0		/
		atpH_Lawsonia intermis	atpH_Lagerstroemia fauriei	0	0		/
		atpH_Lawsonia intermis	atpH_Lagerstroemia floribunda	0	0		/
		atpH_Lawsonia intermis	atpH_Lagerstroemia guilinensis	0	0		/
		atpH_Lawsonia intermis	atpH_Lagerstroemia indica	0	0		/
		atpH_Lawsonia intermis	atpH_Lagerstroemia speciosa	0	0		/
		atpH_Lawsonia intermis	atpH_Lagerstroemia intermedia	0	0		/
		atpH_Lawsonia intermis	atpH_Lagerstroemia subcostata	0.0153	0		0
		atpH_Lawsonia intermis	atpH_Lagerstroemia villosa	0.1315	0		0
		atpH_Lawsonia intermis	atpH_Heimi myrtifolia	0.0632	0		0
		atpH_Punica granatum	atpH_Woodfordia fruticosa	0.0308	0		0
		atpH_Punica granatum	atpH_Rotala rotundifolia	0.0629	0		0
		atpH_Punica granatum	atpH_Lagerstroemia tomentosa	0.0629	0		0
		atpH_Punica granatum	atpH_Lagerstroemia venusa	0.0629	0		0
		atpH_Punica granatum	atpH_Lagerstroemia calyculata	0.0629	0		0
		atpH_Punica granatum	atpH_Lagerstroemia fauriei	0.0629	0		0
		atpH_Punica granatum	atpH_Lagerstroemia floribunda	0.0629	0		0
		atpH_Punica granatum	atpH_Lagerstroemia guilinensis	0.0629	0		0
		atpH_Punica granatum	atpH_Lagerstroemia indica	0.0629	0		0
		atpH_Punica granatum	atpH_Lagerstroemia speciosa	0.0629	0		0
		atpH_Punica granatum	atpH_Lagerstroemia intermedia	0.0629	0		0
		atpH_Punica granatum	atpH_Lagerstroemia subcostata	0.0799	0		0
		atpH_Punica granatum	atpH_Lagerstroemia villosa	0.0964	0		0
		atpH_Punica granatum	atpH_Heimi myrtifolia	0.0632	0		0
		atpH_Woodfordia fruticosa	atpH_Rotala rotundifolia	0.0629	0		0
		atpH_Woodfordia fruticosa	atpH_Lagerstroemia tomentosa	0.0629	0		0
		atpH_Woodfordia fruticosa	atpH_Lagerstroemia venusa	0.0629	0		0
		atpH_Woodfordia fruticosa	atpH_Lagerstroemia calyculata	0.0629	0		0
		atpH_Woodfordia fruticosa	atpH_Lagerstroemia fauriei	0.0629	0		0
		atpH_Woodfordia fruticosa	atpH_Lagerstroemia floribunda	0.0629	0		0
		atpH_Woodfordia fruticosa	atpH_Lagerstroemia guilinensis	0.0629	0		0
		atpH_Woodfordia fruticosa	atpH_Lagerstroemia indica	0.0629	0		0
		atpH_Woodfordia fruticosa	atpH_Lagerstroemia speciosa	0.0629	0		0
		atpH_Woodfordia fruticosa	atpH_Lagerstroemia intermedia	0.0629	0		0
		atpH_Woodfordia fruticosa	atpH_Lagerstroemia subcostata	0.0799	0		0
		atpH_Woodfordia fruticosa	atpH_Lagerstroemia villosa	0.1315	0		0
		atpH_Woodfordia fruticosa	atpH_Heimi myrtifolia	0.0632	0		0
		atpH_Rotala rotundifolia	atpH_Lagerstroemia tomentosa	0	0		/
		atpH_Rotala rotundifolia	atpH_Lagerstroemia venusa	0	0		/
		atpH_Rotala rotundifolia	atpH_Lagerstroemia calyculata	0	0		/
		atpH_Rotala rotundifolia	atpH_Lagerstroemia fauriei	0	0		/
		atpH_Rotala rotundifolia	atpH_Lagerstroemia floribunda	0	0		/
		atpH_Rotala rotundifolia	atpH_Lagerstroemia guilinensis	0	0		/
		atpH_Rotala rotundifolia	atpH_Lagerstroemia indica	0	0		/
		atpH_Rotala rotundifolia	atpH_Lagerstroemia speciosa	0	0		/
		atpH_Rotala rotundifolia	atpH_Lagerstroemia intermedia	0	0		/
		atpH_Rotala rotundifolia	atpH_Lagerstroemia subcostata	0.0153	0		0
		atpH_Rotala rotundifolia	atpH_Lagerstroemia villosa	0.1315	0		0
		atpH_Rotala rotundifolia	atpH_Heimi myrtifolia	0.0632	0		0
		atpH_Lagerstroemia tomentosa	atpH_Lagerstroemia venusa	0	0		/
		atpH_Lagerstroemia tomentosa	atpH_Lagerstroemia calyculata	0	0		/
		atpH_Lagerstroemia tomentosa	atpH_Lagerstroemia fauriei	0	0		/
		atpH_Lagerstroemia tomentosa	atpH_Lagerstroemia floribunda	0	0		/
		atpH_Lagerstroemia tomentosa	atpH_Lagerstroemia guilinensis	0	0		/
		atpH_Lagerstroemia tomentosa	atpH_Lagerstroemia indica	0	0		/
		atpH_Lagerstroemia tomentosa	atpH_Lagerstroemia speciosa	0	0		/
		atpH_Lagerstroemia tomentosa	atpH_Lagerstroemia intermedia	0	0		/
		atpH_Lagerstroemia tomentosa	atpH_Lagerstroemia subcostata	0.0153	0		0
		atpH_Lagerstroemia tomentosa	atpH_Lagerstroemia villosa	0.1315	0		0
		atpH_Lagerstroemia tomentosa	atpH_Heimi myrtifolia	0.0632	0		0
		atpH_Lagerstroemia venusa	atpH_Lagerstroemia calyculata	0	0		/
		atpH_Lagerstroemia venusa	atpH_Lagerstroemia fauriei	0	0		/
		atpH_Lagerstroemia venusa	atpH_Lagerstroemia floribunda	0	0		/
		atpH_Lagerstroemia venusa	atpH_Lagerstroemia guilinensis	0	0		/
		atpH_Lagerstroemia venusa	atpH_Lagerstroemia indica	0	0		/
		atpH_Lagerstroemia venusa	atpH_Lagerstroemia speciosa	0	0		/
		atpH_Lagerstroemia venusa	atpH_Lagerstroemia intermedia	0	0		/
		atpH_Lagerstroemia venusa	atpH_Lagerstroemia subcostata	0.0153	0		0
		atpH_Lagerstroemia venusa	atpH_Lagerstroemia villosa	0.1315	0		0
		atpH_Lagerstroemia venusa	atpH_Heimi myrtifolia	0.0632	0		0
		atpH_Lagerstroemia calyculata	atpH_Lagerstroemia fauriei	0	0		/
		atpH_Lagerstroemia calyculata	atpH_Lagerstroemia floribunda	0	0		/
		atpH_Lagerstroemia calyculata	atpH_Lagerstroemia guilinensis	0	0		/
		atpH_Lagerstroemia calyculata	atpH_Lagerstroemia indica	0	0		/
		atpH_Lagerstroemia calyculata	atpH_Lagerstroemia speciosa	0	0		/
		atpH_Lagerstroemia calyculata	atpH_Lagerstroemia intermedia	0	0		/
		atpH_Lagerstroemia calyculata	atpH_Lagerstroemia subcostata	0.0153	0		0
		atpH_Lagerstroemia calyculata	atpH_Lagerstroemia villosa	0.1315	0		0
		atpH_Lagerstroemia calyculata	atpH_Heimi myrtifolia	0.0632	0		0
		atpH_Lagerstroemia fauriei	atpH_Lagerstroemia floribunda	0	0		/
		atpH_Lagerstroemia fauriei	atpH_Lagerstroemia guilinensis	0	0		/
		atpH_Lagerstroemia fauriei	atpH_Lagerstroemia indica	0	0		/
		atpH_Lagerstroemia fauriei	atpH_Lagerstroemia speciosa	0	0		/
		atpH_Lagerstroemia fauriei	atpH_Lagerstroemia intermedia	0	0		/
		atpH_Lagerstroemia fauriei	atpH_Lagerstroemia subcostata	0.0153	0		0
		atpH_Lagerstroemia fauriei	atpH_Lagerstroemia villosa	0.1315	0		0
		atpH_Lagerstroemia fauriei	atpH_Heimi myrtifolia	0.0632	0		0
		atpH_Lagerstroemia floribunda	atpH_Lagerstroemia guilinensis	0	0		/
		atpH_Lagerstroemia floribunda	atpH_Lagerstroemia indica	0	0		/
		atpH_Lagerstroemia floribunda	atpH_Lagerstroemia speciosa	0	0		/
		atpH_Lagerstroemia floribunda	atpH_Lagerstroemia intermedia	0	0		/
		atpH_Lagerstroemia floribunda	atpH_Lagerstroemia subcostata	0.0153	0		0
		atpH_Lagerstroemia floribunda	atpH_Lagerstroemia villosa	0.1315	0		0
		atpH_Lagerstroemia floribunda	atpH_Heimi myrtifolia	0.0632	0		0
		atpH_Lagerstroemia guilinensis	atpH_Lagerstroemia indica	0	0		/
		atpH_Lagerstroemia guilinensis	atpH_Lagerstroemia speciosa	0	0		/
		atpH_Lagerstroemia guilinensis	atpH_Lagerstroemia intermedia	0	0		/
		atpH_Lagerstroemia guilinensis	atpH_Lagerstroemia subcostata	0.0153	0		0
		atpH_Lagerstroemia guilinensis	atpH_Lagerstroemia villosa	0.1315	0		0
		atpH_Lagerstroemia guilinensis	atpH_Heimi myrtifolia	0.0632	0		0
		atpH_Lagerstroemia indica	atpH_Lagerstroemia speciosa	0	0		/
		atpH_Lagerstroemia indica	atpH_Lagerstroemia intermedia	0	0		/
		atpH_Lagerstroemia indica	atpH_Lagerstroemia subcostata	0.0153	0		0
		atpH_Lagerstroemia indica	atpH_Lagerstroemia villosa	0.1315	0		0
		atpH_Lagerstroemia indica	atpH_Heimi myrtifolia	0.0632	0		0
		atpH_Lagerstroemia speciosa	atpH_Lagerstroemia intermedia	0	0		/
		atpH_Lagerstroemia speciosa	atpH_Lagerstroemia subcostata	0.0153	0		0
		atpH_Lagerstroemia speciosa	atpH_Lagerstroemia villosa	0.1315	0		0
		atpH_Lagerstroemia speciosa	atpH_Heimi myrtifolia	0.0632	0		0
		atpH_Lagerstroemia intermedia	atpH_Lagerstroemia subcostata	0.0153	0		0
		atpH_Lagerstroemia intermedia	atpH_Lagerstroemia villosa	0.1315	0		0
		atpH_Lagerstroemia intermedia	atpH_Heimi myrtifolia	0.0632	0		0
		atpH_Lagerstroemia subcostata	atpH_Lagerstroemia villosa	0.1505	0		0
		atpH_Lagerstroemia subcostata	atpH_Heimi myrtifolia	0.0803	0		0
		atpH_Lagerstroemia villosa	atpH_Heimi myrtifolia	0.1322	0		0
		atpI_Lagerstroemia excelsa	atpI_Lagerstroemia limii	0	0	744	/	0.0188
		atpI_Lagerstroemia excelsa	atpI_Lagerstroemia siamica	0.0056	0		0
		atpI_Lagerstroemia excelsa	atpI_Duabanga grandiflora	0.0286	0		0
		atpI_Lagerstroemia excelsa	atpI_Trapa natans	0.0403	0.0018		0.044665
		atpI_Lagerstroemia excelsa	atpI_Lythrum salicaria	0.0894	0.0018		0.0201342
		atpI_Lagerstroemia excelsa	atpI_Lawsonia intermis	0.0463	0		0
		atpI_Lagerstroemia excelsa	atpI_Punica granatum	0.0704	0.0018		0.0255682
		atpI_Lagerstroemia excelsa	atpI_Woodfordia fruticosa	0.0706	0		0
		atpI_Lagerstroemia excelsa	atpI_Rotala rotundifolia	0.0463	0		0
		atpI_Lagerstroemia excelsa	atpI_Lagerstroemia tomentosa	0.0113	0		0
		atpI_Lagerstroemia excelsa	atpI_Lagerstroemia venusa	0.0056	0		0
		atpI_Lagerstroemia excelsa	atpI_Lagerstroemia calyculata	0.0056	0		0
		atpI_Lagerstroemia excelsa	atpI_Lagerstroemia fauriei	0	0		/
		atpI_Lagerstroemia excelsa	atpI_Lagerstroemia floribunda	0.0056	0		0
		atpI_Lagerstroemia excelsa	atpI_Lagerstroemia guilinensis	0	0		/
		atpI_Lagerstroemia excelsa	atpI_Lagerstroemia indica	0	0		/
		atpI_Lagerstroemia excelsa	atpI_Lagerstroemia speciosa	0.0056	0		0
		atpI_Lagerstroemia excelsa	atpI_Lagerstroemia intermedia	0.0056	0		0
		atpI_Lagerstroemia excelsa	atpI_Lagerstroemia subcostata	0	0		/
		atpI_Lagerstroemia excelsa	atpI_Lagerstroemia villosa	0.2434	0.0161		0.0661463
		atpI_Lagerstroemia excelsa	atpI_Heimi myrtifolia	0.0708	0.0018		0.0254237
		atpI_Lagerstroemia limii	atpI_Lagerstroemia siamica	0.0056	0		0
		atpI_Lagerstroemia limii	atpI_Duabanga grandiflora	0.0286	0		0
		atpI_Lagerstroemia limii	atpI_Trapa natans	0.0403	0.0018		0.044665
		atpI_Lagerstroemia limii	atpI_Lythrum salicaria	0.0894	0.0018		0.0201342
		atpI_Lagerstroemia limii	atpI_Lawsonia intermis	0.0463	0		0
		atpI_Lagerstroemia limii	atpI_Punica granatum	0.0704	0.0018		0.0255682
		atpI_Lagerstroemia limii	atpI_Woodfordia fruticosa	0.0706	0		0
		atpI_Lagerstroemia limii	atpI_Rotala rotundifolia	0.0463	0		0
		atpI_Lagerstroemia limii	atpI_Lagerstroemia tomentosa	0.0113	0		0
		atpI_Lagerstroemia limii	atpI_Lagerstroemia venusa	0.0056	0		0
		atpI_Lagerstroemia limii	atpI_Lagerstroemia calyculata	0.0056	0		0
		atpI_Lagerstroemia limii	atpI_Lagerstroemia fauriei	0	0		/
		atpI_Lagerstroemia limii	atpI_Lagerstroemia floribunda	0.0056	0		0
		atpI_Lagerstroemia limii	atpI_Lagerstroemia guilinensis	0	0		/
		atpI_Lagerstroemia limii	atpI_Lagerstroemia indica	0	0		/
		atpI_Lagerstroemia limii	atpI_Lagerstroemia speciosa	0.0056	0		0
		atpI_Lagerstroemia limii	atpI_Lagerstroemia intermedia	0.0056	0		0
		atpI_Lagerstroemia limii	atpI_Lagerstroemia subcostata	0	0		/
		atpI_Lagerstroemia limii	atpI_Lagerstroemia villosa	0.2434	0.0161		0.0661463
		atpI_Lagerstroemia limii	atpI_Heimi myrtifolia	0.0708	0.0018		0.0254237
		atpI_Lagerstroemia siamica	atpI_Duabanga grandiflora	0.0228	0		0
		atpI_Lagerstroemia siamica	atpI_Trapa natans	0.0403	0.0018		0.044665
		atpI_Lagerstroemia siamica	atpI_Lythrum salicaria	0.0831	0.0018		0.0216606
		atpI_Lagerstroemia siamica	atpI_Lawsonia intermis	0.0404	0		0
		atpI_Lagerstroemia siamica	atpI_Punica granatum	0.0643	0.0018		0.0279938
		atpI_Lagerstroemia siamica	atpI_Woodfordia fruticosa	0.0644	0		0
		atpI_Lagerstroemia siamica	atpI_Rotala rotundifolia	0.0404	0		0
		atpI_Lagerstroemia siamica	atpI_Lagerstroemia tomentosa	0.0056	0		0
		atpI_Lagerstroemia siamica	atpI_Lagerstroemia venusa	0	0		/
		atpI_Lagerstroemia siamica	atpI_Lagerstroemia calyculata	0	0		/
		atpI_Lagerstroemia siamica	atpI_Lagerstroemia fauriei	0.0056	0		0
		atpI_Lagerstroemia siamica	atpI_Lagerstroemia floribunda	0	0		/
		atpI_Lagerstroemia siamica	atpI_Lagerstroemia guilinensis	0.0056	0		0
		atpI_Lagerstroemia siamica	atpI_Lagerstroemia indica	0.0056	0		0
		atpI_Lagerstroemia siamica	atpI_Lagerstroemia speciosa	0	0		/
		atpI_Lagerstroemia siamica	atpI_Lagerstroemia intermedia	0	0		/
		atpI_Lagerstroemia siamica	atpI_Lagerstroemia subcostata	0.0056	0		0
		atpI_Lagerstroemia siamica	atpI_Lagerstroemia villosa	0.2357	0.0161		0.0683072
		atpI_Lagerstroemia siamica	atpI_Heimi myrtifolia	0.0646	0.0018		0.0278638
		atpI_Duabanga grandiflora	atpI_Trapa natans	0.0403	0.0018		0.044665
		atpI_Duabanga grandiflora	atpI_Lythrum salicaria	0.0831	0.0018		0.0216606
		atpI_Duabanga grandiflora	atpI_Lawsonia intermis	0.0404	0		0
		atpI_Duabanga grandiflora	atpI_Punica granatum	0.0643	0.0018		0.0279938
		atpI_Duabanga grandiflora	atpI_Woodfordia fruticosa	0.0644	0		0
		atpI_Duabanga grandiflora	atpI_Rotala rotundifolia	0.0404	0		0
		atpI_Duabanga grandiflora	atpI_Lagerstroemia tomentosa	0.0286	0		0
		atpI_Duabanga grandiflora	atpI_Lagerstroemia venusa	0.0228	0		0
		atpI_Duabanga grandiflora	atpI_Lagerstroemia calyculata	0.0228	0		0
		atpI_Duabanga grandiflora	atpI_Lagerstroemia fauriei	0.0286	0		0
		atpI_Duabanga grandiflora	atpI_Lagerstroemia floribunda	0.0228	0		0
		atpI_Duabanga grandiflora	atpI_Lagerstroemia guilinensis	0.0286	0		0
		atpI_Duabanga grandiflora	atpI_Lagerstroemia indica	0.0286	0		0
		atpI_Duabanga grandiflora	atpI_Lagerstroemia speciosa	0.0228	0		0
		atpI_Duabanga grandiflora	atpI_Lagerstroemia intermedia	0.0228	0		0
		atpI_Duabanga grandiflora	atpI_Lagerstroemia subcostata	0.0286	0		0
		atpI_Duabanga grandiflora	atpI_Lagerstroemia villosa	0.228	0.0161		0.070614
		atpI_Duabanga grandiflora	atpI_Heimi myrtifolia	0.0646	0.0018		0.0278638
		atpI_Trapa natans	atpI_Lythrum salicaria	0.0893	0.0035		0.0391937
		atpI_Trapa natans	atpI_Lawsonia intermis	0.0462	0.0018		0.038961
		atpI_Trapa natans	atpI_Punica granatum	0.0703	0.0035		0.0497866
		atpI_Trapa natans	atpI_Woodfordia fruticosa	0.0705	0.0018		0.0255319
		atpI_Trapa natans	atpI_Rotala rotundifolia	0.0462	0.0018		0.038961
		atpI_Trapa natans	atpI_Lagerstroemia tomentosa	0.0462	0.0018		0.038961
		atpI_Trapa natans	atpI_Lagerstroemia venusa	0.0403	0.0018		0.044665
		atpI_Trapa natans	atpI_Lagerstroemia calyculata	0.0403	0.0018		0.044665
		atpI_Trapa natans	atpI_Lagerstroemia fauriei	0.0403	0.0018		0.044665
		atpI_Trapa natans	atpI_Lagerstroemia floribunda	0.0403	0.0018		0.044665
		atpI_Trapa natans	atpI_Lagerstroemia guilinensis	0.0403	0.0018		0.044665
		atpI_Trapa natans	atpI_Lagerstroemia indica	0.0403	0.0018		0.044665
		atpI_Trapa natans	atpI_Lagerstroemia speciosa	0.0403	0.0018		0.044665
		atpI_Trapa natans	atpI_Lagerstroemia intermedia	0.0403	0.0018		0.044665
		atpI_Trapa natans	atpI_Lagerstroemia subcostata	0.0403	0.0018		0.044665
		atpI_Trapa natans	atpI_Lagerstroemia villosa	0.243	0.0179		0.0736626
		atpI_Trapa natans	atpI_Heimi myrtifolia	0.0831	0.0035		0.0421179
		atpI_Lythrum salicaria	atpI_Lawsonia intermis	0.0645	0.0018		0.027907
		atpI_Lythrum salicaria	atpI_Punica granatum	0.0892	0.0035		0.0392377
		atpI_Lythrum salicaria	atpI_Woodfordia fruticosa	0.0768	0.0018		0.0234375
		atpI_Lythrum salicaria	atpI_Rotala rotundifolia	0.0645	0.0018		0.027907
		atpI_Lythrum salicaria	atpI_Lagerstroemia tomentosa	0.0894	0.0018		0.0201342
		atpI_Lythrum salicaria	atpI_Lagerstroemia venusa	0.0831	0.0018		0.0216606
		atpI_Lythrum salicaria	atpI_Lagerstroemia calyculata	0.0831	0.0018		0.0216606
		atpI_Lythrum salicaria	atpI_Lagerstroemia fauriei	0.0894	0.0018		0.0201342
		atpI_Lythrum salicaria	atpI_Lagerstroemia floribunda	0.0831	0.0018		0.0216606
		atpI_Lythrum salicaria	atpI_Lagerstroemia guilinensis	0.0894	0.0018		0.0201342
		atpI_Lythrum salicaria	atpI_Lagerstroemia indica	0.0894	0.0018		0.0201342
		atpI_Lythrum salicaria	atpI_Lagerstroemia speciosa	0.0831	0.0018		0.0216606
		atpI_Lythrum salicaria	atpI_Lagerstroemia intermedia	0.0831	0.0018		0.0216606
		atpI_Lythrum salicaria	atpI_Lagerstroemia subcostata	0.0894	0.0018		0.0201342
		atpI_Lythrum salicaria	atpI_Lagerstroemia villosa	0.2674	0.0179		0.0669409
		atpI_Lythrum salicaria	atpI_Heimi myrtifolia	0.1025	0.0035		0.0341463
		atpI_Lawsonia intermis	atpI_Punica granatum	0.0462	0.0018		0.038961
		atpI_Lawsonia intermis	atpI_Woodfordia fruticosa	0.0463	0		0
		atpI_Lawsonia intermis	atpI_Rotala rotundifolia	0	0		/
		atpI_Lawsonia intermis	atpI_Lagerstroemia tomentosa	0.0463	0		0
		atpI_Lawsonia intermis	atpI_Lagerstroemia venusa	0.0404	0		0
		atpI_Lawsonia intermis	atpI_Lagerstroemia calyculata	0.0404	0		0
		atpI_Lawsonia intermis	atpI_Lagerstroemia fauriei	0.0463	0		0
		atpI_Lawsonia intermis	atpI_Lagerstroemia floribunda	0.0404	0		0
		atpI_Lawsonia intermis	atpI_Lagerstroemia guilinensis	0.0463	0		0
		atpI_Lawsonia intermis	atpI_Lagerstroemia indica	0.0463	0		0
		atpI_Lawsonia intermis	atpI_Lagerstroemia speciosa	0.0404	0		0
		atpI_Lawsonia intermis	atpI_Lagerstroemia intermedia	0.0404	0		0
		atpI_Lawsonia intermis	atpI_Lagerstroemia subcostata	0.0463	0		0
		atpI_Lawsonia intermis	atpI_Lagerstroemia villosa	0.2434	0.0161		0.0661463
		atpI_Lawsonia intermis	atpI_Heimi myrtifolia	0.0585	0.0018		0.0307692
		atpI_Punica granatum	atpI_Woodfordia fruticosa	0.0344	0.0018		0.0523256
		atpI_Punica granatum	atpI_Rotala rotundifolia	0.0462	0.0018		0.038961
		atpI_Punica granatum	atpI_Lagerstroemia tomentosa	0.0704	0.0018		0.0255682
		atpI_Punica granatum	atpI_Lagerstroemia venusa	0.0643	0.0018		0.0279938
		atpI_Punica granatum	atpI_Lagerstroemia calyculata	0.0643	0.0018		0.0279938
		atpI_Punica granatum	atpI_Lagerstroemia fauriei	0.0704	0.0018		0.0255682
		atpI_Punica granatum	atpI_Lagerstroemia floribunda	0.0643	0.0018		0.0279938
		atpI_Punica granatum	atpI_Lagerstroemia guilinensis	0.0704	0.0018		0.0255682
		atpI_Punica granatum	atpI_Lagerstroemia indica	0.0704	0.0018		0.0255682
		atpI_Punica granatum	atpI_Lagerstroemia speciosa	0.0643	0.0018		0.0279938
		atpI_Punica granatum	atpI_Lagerstroemia intermedia	0.0643	0.0018		0.0279938
		atpI_Punica granatum	atpI_Lagerstroemia subcostata	0.0704	0.0018		0.0255682
		atpI_Punica granatum	atpI_Lagerstroemia villosa	0.2125	0.0161		0.0757647
		atpI_Punica granatum	atpI_Heimi myrtifolia	0.0706	0.0035		0.0495751
		atpI_Woodfordia fruticosa	atpI_Rotala rotundifolia	0.0463	0		0
		atpI_Woodfordia fruticosa	atpI_Lagerstroemia tomentosa	0.0706	0		0
		atpI_Woodfordia fruticosa	atpI_Lagerstroemia venusa	0.0644	0		0
		atpI_Woodfordia fruticosa	atpI_Lagerstroemia calyculata	0.0644	0		0
		atpI_Woodfordia fruticosa	atpI_Lagerstroemia fauriei	0.0706	0		0
		atpI_Woodfordia fruticosa	atpI_Lagerstroemia floribunda	0.0644	0		0
		atpI_Woodfordia fruticosa	atpI_Lagerstroemia guilinensis	0.0706	0		0
		atpI_Woodfordia fruticosa	atpI_Lagerstroemia indica	0.0706	0		0
		atpI_Woodfordia fruticosa	atpI_Lagerstroemia speciosa	0.0644	0		0
		atpI_Woodfordia fruticosa	atpI_Lagerstroemia intermedia	0.0644	0		0
		atpI_Woodfordia fruticosa	atpI_Lagerstroemia subcostata	0.0706	0		0
		atpI_Woodfordia fruticosa	atpI_Lagerstroemia villosa	0.2205	0.0161		0.0730159
		atpI_Woodfordia fruticosa	atpI_Heimi myrtifolia	0.0708	0.0018		0.0254237
		atpI_Rotala rotundifolia	atpI_Lagerstroemia tomentosa	0.0463	0		0
		atpI_Rotala rotundifolia	atpI_Lagerstroemia venusa	0.0404	0		0
		atpI_Rotala rotundifolia	atpI_Lagerstroemia calyculata	0.0404	0		0
		atpI_Rotala rotundifolia	atpI_Lagerstroemia fauriei	0.0463	0		0
		atpI_Rotala rotundifolia	atpI_Lagerstroemia floribunda	0.0404	0		0
		atpI_Rotala rotundifolia	atpI_Lagerstroemia guilinensis	0.0463	0		0
		atpI_Rotala rotundifolia	atpI_Lagerstroemia indica	0.0463	0		0
		atpI_Rotala rotundifolia	atpI_Lagerstroemia speciosa	0.0404	0		0
		atpI_Rotala rotundifolia	atpI_Lagerstroemia intermedia	0.0404	0		0
		atpI_Rotala rotundifolia	atpI_Lagerstroemia subcostata	0.0463	0		0
		atpI_Rotala rotundifolia	atpI_Lagerstroemia villosa	0.2434	0.0161		0.0661463
		atpI_Rotala rotundifolia	atpI_Heimi myrtifolia	0.0585	0.0018		0.0307692
		atpI_Lagerstroemia tomentosa	atpI_Lagerstroemia venusa	0.0056	0		0
		atpI_Lagerstroemia tomentosa	atpI_Lagerstroemia calyculata	0.0056	0		0
		atpI_Lagerstroemia tomentosa	atpI_Lagerstroemia fauriei	0.0113	0		0
		atpI_Lagerstroemia tomentosa	atpI_Lagerstroemia floribunda	0.0056	0		0
		atpI_Lagerstroemia tomentosa	atpI_Lagerstroemia guilinensis	0.0113	0		0
		atpI_Lagerstroemia tomentosa	atpI_Lagerstroemia indica	0.0113	0		0
		atpI_Lagerstroemia tomentosa	atpI_Lagerstroemia speciosa	0.0056	0		0
		atpI_Lagerstroemia tomentosa	atpI_Lagerstroemia intermedia	0.0056	0		0
		atpI_Lagerstroemia tomentosa	atpI_Lagerstroemia subcostata	0.0113	0		0
		atpI_Lagerstroemia tomentosa	atpI_Lagerstroemia villosa	0.2434	0.0161		0.0661463
		atpI_Lagerstroemia tomentosa	atpI_Heimi myrtifolia	0.0708	0.0018		0.0254237
		atpI_Lagerstroemia venusa	atpI_Lagerstroemia calyculata	0	0		/
		atpI_Lagerstroemia venusa	atpI_Lagerstroemia fauriei	0.0056	0		0
		atpI_Lagerstroemia venusa	atpI_Lagerstroemia floribunda	0	0		/
		atpI_Lagerstroemia venusa	atpI_Lagerstroemia guilinensis	0.0056	0		0
		atpI_Lagerstroemia venusa	atpI_Lagerstroemia indica	0.0056	0		0
		atpI_Lagerstroemia venusa	atpI_Lagerstroemia speciosa	0	0		/
		atpI_Lagerstroemia venusa	atpI_Lagerstroemia intermedia	0	0		/
		atpI_Lagerstroemia venusa	atpI_Lagerstroemia subcostata	0.0056	0		0
		atpI_Lagerstroemia venusa	atpI_Lagerstroemia villosa	0.2357	0.0161		0.0683072
		atpI_Lagerstroemia venusa	atpI_Heimi myrtifolia	0.0646	0.0018		0.0278638
		atpI_Lagerstroemia calyculata	atpI_Lagerstroemia fauriei	0.0056	0		0
		atpI_Lagerstroemia calyculata	atpI_Lagerstroemia floribunda	0	0		/
		atpI_Lagerstroemia calyculata	atpI_Lagerstroemia guilinensis	0.0056	0		0
		atpI_Lagerstroemia calyculata	atpI_Lagerstroemia indica	0.0056	0		0
		atpI_Lagerstroemia calyculata	atpI_Lagerstroemia speciosa	0	0		/
		atpI_Lagerstroemia calyculata	atpI_Lagerstroemia intermedia	0	0		/
		atpI_Lagerstroemia calyculata	atpI_Lagerstroemia subcostata	0.0056	0		0
		atpI_Lagerstroemia calyculata	atpI_Lagerstroemia villosa	0.2357	0.0161		0.0683072
		atpI_Lagerstroemia calyculata	atpI_Heimi myrtifolia	0.0646	0.0018		0.0278638
		atpI_Lagerstroemia fauriei	atpI_Lagerstroemia floribunda	0.0056	0		0
		atpI_Lagerstroemia fauriei	atpI_Lagerstroemia guilinensis	0	0		/
		atpI_Lagerstroemia fauriei	atpI_Lagerstroemia indica	0	0		/
		atpI_Lagerstroemia fauriei	atpI_Lagerstroemia speciosa	0.0056	0		0
		atpI_Lagerstroemia fauriei	atpI_Lagerstroemia intermedia	0.0056	0		0
		atpI_Lagerstroemia fauriei	atpI_Lagerstroemia subcostata	0	0		/
		atpI_Lagerstroemia fauriei	atpI_Lagerstroemia villosa	0.2434	0.0161		0.0661463
		atpI_Lagerstroemia fauriei	atpI_Heimi myrtifolia	0.0708	0.0018		0.0254237
		atpI_Lagerstroemia floribunda	atpI_Lagerstroemia guilinensis	0.0056	0		0
		atpI_Lagerstroemia floribunda	atpI_Lagerstroemia indica	0.0056	0		0
		atpI_Lagerstroemia floribunda	atpI_Lagerstroemia speciosa	0	0		/
		atpI_Lagerstroemia floribunda	atpI_Lagerstroemia intermedia	0	0		/
		atpI_Lagerstroemia floribunda	atpI_Lagerstroemia subcostata	0.0056	0		0
		atpI_Lagerstroemia floribunda	atpI_Lagerstroemia villosa	0.2357	0.0161		0.0683072
		atpI_Lagerstroemia floribunda	atpI_Heimi myrtifolia	0.0646	0.0018		0.0278638
		atpI_Lagerstroemia guilinensis	atpI_Lagerstroemia indica	0	0		/
		atpI_Lagerstroemia guilinensis	atpI_Lagerstroemia speciosa	0.0056	0		0
		atpI_Lagerstroemia guilinensis	atpI_Lagerstroemia intermedia	0.0056	0		0
		atpI_Lagerstroemia guilinensis	atpI_Lagerstroemia subcostata	0	0		/
		atpI_Lagerstroemia guilinensis	atpI_Lagerstroemia villosa	0.2434	0.0161		0.0661463
		atpI_Lagerstroemia guilinensis	atpI_Heimi myrtifolia	0.0708	0.0018		0.0254237
		atpI_Lagerstroemia indica	atpI_Lagerstroemia speciosa	0.0056	0		0
		atpI_Lagerstroemia indica	atpI_Lagerstroemia intermedia	0.0056	0		0
		atpI_Lagerstroemia indica	atpI_Lagerstroemia subcostata	0	0		/
		atpI_Lagerstroemia indica	atpI_Lagerstroemia villosa	0.2434	0.0161		0.0661463
		atpI_Lagerstroemia indica	atpI_Heimi myrtifolia	0.0708	0.0018		0.0254237
		atpI_Lagerstroemia speciosa	atpI_Lagerstroemia intermedia	0	0		/
		atpI_Lagerstroemia speciosa	atpI_Lagerstroemia subcostata	0.0056	0		0
		atpI_Lagerstroemia speciosa	atpI_Lagerstroemia villosa	0.2357	0.0161		0.0683072
		atpI_Lagerstroemia speciosa	atpI_Heimi myrtifolia	0.0646	0.0018		0.0278638
		atpI_Lagerstroemia intermedia	atpI_Lagerstroemia subcostata	0.0056	0		0
		atpI_Lagerstroemia intermedia	atpI_Lagerstroemia villosa	0.2357	0.0161		0.0683072
		atpI_Lagerstroemia intermedia	atpI_Heimi myrtifolia	0.0646	0.0018		0.0278638
		atpI_Lagerstroemia subcostata	atpI_Lagerstroemia villosa	0.2434	0.0161		0.0661463
		atpI_Lagerstroemia subcostata	atpI_Heimi myrtifolia	0.0708	0.0018		0.0254237
		atpI_Lagerstroemia villosa	atpI_Heimi myrtifolia	0.2442	0.0179		0.0733006
		ndhA_Lagerstroemia excelsa	ndhA_Lagerstroemia limii	0.0075	0.0012	1095	0.16	0.1681
		ndhA_Lagerstroemia excelsa	ndhA_Lagerstroemia siamica	0.0113	0.0037		0.327434
		ndhA_Lagerstroemia excelsa	ndhA_Duabanga grandiflora	0.0304	0.0024		0.0789474
		ndhA_Lagerstroemia excelsa	ndhA_Trapa natans	0.0868	0.0073		0.0841014
		ndhA_Lagerstroemia excelsa	ndhA_Lythrum salicaria	0.0619	0.0074		0.119548
		ndhA_Lagerstroemia excelsa	ndhA_Lawsonia intermis	0.0499	0.0098		0.196393
		ndhA_Lagerstroemia excelsa	ndhA_Punica granatum	0.0499	0.0086		0.172345
		ndhA_Lagerstroemia excelsa	ndhA_Woodfordia fruticosa	0.0461	0.0086		0.186551
		ndhA_Lagerstroemia excelsa	ndhA_Rotala rotundifolia	0.0499	0.0098		0.196393
		ndhA_Lagerstroemia excelsa	ndhA_Lagerstroemia tomentosa	0.0112	0.0012		0.107143
		ndhA_Lagerstroemia excelsa	ndhA_Lagerstroemia venusa	0.0151	0.0037		0.245033
		ndhA_Lagerstroemia excelsa	ndhA_Lagerstroemia calyculata	0.0112	0.0012		0.107143
		ndhA_Lagerstroemia excelsa	ndhA_Lagerstroemia fauriei	0.0198	0.0058		0.292929
		ndhA_Lagerstroemia excelsa	ndhA_Lagerstroemia floribunda	0.0226	0.0049		0.216814
		ndhA_Lagerstroemia excelsa	ndhA_Lagerstroemia guilinensis	0.0075	0		0
		ndhA_Lagerstroemia excelsa	ndhA_Lagerstroemia indica	0.0075	0		0
		ndhA_Lagerstroemia excelsa	ndhA_Lagerstroemia speciosa	0.0315	0.0095		0.301587
		ndhA_Lagerstroemia excelsa	ndhA_Lagerstroemia intermedia	0.015	0.0024		0.16
		ndhA_Lagerstroemia excelsa	ndhA_Lagerstroemia subcostata	0.0075	0		0
		ndhA_Lagerstroemia excelsa	ndhA_Lagerstroemia villosa	0.0581	0.0148		0.254733
		ndhA_Lagerstroemia excelsa	ndhA_Heimi myrtifolia	0.07	0.0049		0.07
		ndhA_Lagerstroemia limii	ndhA_Lagerstroemia siamica	0.0189	0.0024		0.126984
		ndhA_Lagerstroemia limii	ndhA_Duabanga grandiflora	0.0304	0.0012		0.0394737
		ndhA_Lagerstroemia limii	ndhA_Trapa natans	0.091	0.0073		0.0802198
		ndhA_Lagerstroemia limii	ndhA_Lythrum salicaria	0.0619	0.0086		0.138934
		ndhA_Lagerstroemia limii	ndhA_Lawsonia intermis	0.0499	0.0086		0.172345
		ndhA_Lagerstroemia limii	ndhA_Punica granatum	0.0499	0.0074		0.148297
		ndhA_Lagerstroemia limii	ndhA_Woodfordia fruticosa	0.0461	0.0073		0.158351
		ndhA_Lagerstroemia limii	ndhA_Rotala rotundifolia	0.0499	0.0086		0.172345
		ndhA_Lagerstroemia limii	ndhA_Lagerstroemia tomentosa	0.0112	0.0024		0.214286
		ndhA_Lagerstroemia limii	ndhA_Lagerstroemia venusa	0.0151	0.0024		0.15894
		ndhA_Lagerstroemia limii	ndhA_Lagerstroemia calyculata	0.0112	0.0024		0.214286
		ndhA_Lagerstroemia limii	ndhA_Lagerstroemia fauriei	0.0198	0.007		0.353535
		ndhA_Lagerstroemia limii	ndhA_Lagerstroemia floribunda	0.0226	0.0061		0.269912
		ndhA_Lagerstroemia limii	ndhA_Lagerstroemia guilinensis	0.0075	0.0012		0.16
		ndhA_Lagerstroemia limii	ndhA_Lagerstroemia indica	0.0075	0.0012		0.16
		ndhA_Lagerstroemia limii	ndhA_Lagerstroemia speciosa	0.0315	0.0083		0.263492
		ndhA_Lagerstroemia limii	ndhA_Lagerstroemia intermedia	0.015	0.0037		0.246667
		ndhA_Lagerstroemia limii	ndhA_Lagerstroemia subcostata	0	0.0012		/
		ndhA_Lagerstroemia limii	ndhA_Lagerstroemia villosa	0.0661	0.0135		0.204236
		ndhA_Lagerstroemia limii	ndhA_Heimi myrtifolia	0.0781	0.0061		0.078105
		ndhA_Lagerstroemia siamica	ndhA_Duabanga grandiflora	0.0343	0.0012		0.0349854
		ndhA_Lagerstroemia siamica	ndhA_Trapa natans	0.0912	0.0086		0.0942982
		ndhA_Lagerstroemia siamica	ndhA_Lythrum salicaria	0.0661	0.0086		0.130106
		ndhA_Lagerstroemia siamica	ndhA_Lawsonia intermis	0.054	0.0086		0.159259
		ndhA_Lagerstroemia siamica	ndhA_Punica granatum	0.054	0.0074		0.137037
		ndhA_Lagerstroemia siamica	ndhA_Woodfordia fruticosa	0.0501	0.0073		0.145709
		ndhA_Lagerstroemia siamica	ndhA_Rotala rotundifolia	0.054	0.0086		0.159259
		ndhA_Lagerstroemia siamica	ndhA_Lagerstroemia tomentosa	0.0151	0.0024		0.15894
		ndhA_Lagerstroemia siamica	ndhA_Lagerstroemia venusa	0.0037	0		0
		ndhA_Lagerstroemia siamica	ndhA_Lagerstroemia calyculata	0.0151	0.0024		0.15894
		ndhA_Lagerstroemia siamica	ndhA_Lagerstroemia fauriei	0.0315	0.0095		0.301587
		ndhA_Lagerstroemia siamica	ndhA_Lagerstroemia floribunda	0.0265	0.0061		0.230189
		ndhA_Lagerstroemia siamica	ndhA_Lagerstroemia guilinensis	0.0189	0.0037		0.195767
		ndhA_Lagerstroemia siamica	ndhA_Lagerstroemia indica	0.0188	0.0037		0.196809
		ndhA_Lagerstroemia siamica	ndhA_Lagerstroemia speciosa	0.0199	0.0058		0.291457
		ndhA_Lagerstroemia siamica	ndhA_Lagerstroemia intermedia	0.0037	0.0012		0.324324
		ndhA_Lagerstroemia siamica	ndhA_Lagerstroemia subcostata	0.0189	0.0037		0.195767
		ndhA_Lagerstroemia siamica	ndhA_Lagerstroemia villosa	0.0541	0.0135		0.249538
		ndhA_Lagerstroemia siamica	ndhA_Heimi myrtifolia	0.0742	0.0061		0.0822102
		ndhA_Duabanga grandiflora	ndhA_Trapa natans	0.091	0.0061		0.067033
		ndhA_Duabanga grandiflora	ndhA_Lythrum salicaria	0.0619	0.0074		0.119548
		ndhA_Duabanga grandiflora	ndhA_Lawsonia intermis	0.0499	0.0074		0.148297
		ndhA_Duabanga grandiflora	ndhA_Punica granatum	0.042	0.0061		0.145238
		ndhA_Duabanga grandiflora	ndhA_Woodfordia fruticosa	0.0382	0.0061		0.159686
		ndhA_Duabanga grandiflora	ndhA_Rotala rotundifolia	0.0499	0.0074		0.148297
		ndhA_Duabanga grandiflora	ndhA_Lagerstroemia tomentosa	0.0265	0.0012		0.045283
		ndhA_Duabanga grandiflora	ndhA_Lagerstroemia venusa	0.0304	0.0012		0.0394737
		ndhA_Duabanga grandiflora	ndhA_Lagerstroemia calyculata	0.0265	0.0012		0.045283
		ndhA_Duabanga grandiflora	ndhA_Lagerstroemia fauriei	0.0431	0.0083		0.192575
		ndhA_Duabanga grandiflora	ndhA_Lagerstroemia floribunda	0.0381	0.0049		0.128609
		ndhA_Duabanga grandiflora	ndhA_Lagerstroemia guilinensis	0.0304	0.0024		0.0789474
		ndhA_Duabanga grandiflora	ndhA_Lagerstroemia indica	0.0303	0.0024		0.0792079
		ndhA_Duabanga grandiflora	ndhA_Lagerstroemia speciosa	0.0472	0.007		0.148305
		ndhA_Duabanga grandiflora	ndhA_Lagerstroemia intermedia	0.0304	0.0024		0.0789474
		ndhA_Duabanga grandiflora	ndhA_Lagerstroemia subcostata	0.0304	0.0024		0.0789474
		ndhA_Duabanga grandiflora	ndhA_Lagerstroemia villosa	0.0743	0.0123		0.165545
		ndhA_Duabanga grandiflora	ndhA_Heimi myrtifolia	0.07	0.0049		0.07
		ndhA_Trapa natans	ndhA_Lythrum salicaria	0.1121	0.0098		0.0874219
		ndhA_Trapa natans	ndhA_Lawsonia intermis	0.1079	0.0123		0.113994
		ndhA_Trapa natans	ndhA_Punica granatum	0.0908	0.0111		0.122247
		ndhA_Trapa natans	ndhA_Woodfordia fruticosa	0.108	0.011		0.101852
		ndhA_Trapa natans	ndhA_Rotala rotundifolia	0.1079	0.0123		0.113994
		ndhA_Trapa natans	ndhA_Lagerstroemia tomentosa	0.0868	0.0049		0.0564516
		ndhA_Trapa natans	ndhA_Lagerstroemia venusa	0.0911	0.0073		0.0801317
		ndhA_Trapa natans	ndhA_Lagerstroemia calyculata	0.0868	0.0049		0.0564516
		ndhA_Trapa natans	ndhA_Lagerstroemia fauriei	0.1007	0.012		0.119166
		ndhA_Trapa natans	ndhA_Lagerstroemia floribunda	0.0994	0.0086		0.0865191
		ndhA_Trapa natans	ndhA_Lagerstroemia guilinensis	0.091	0.0061		0.067033
		ndhA_Trapa natans	ndhA_Lagerstroemia indica	0.0908	0.0061		0.0671806
		ndhA_Trapa natans	ndhA_Lagerstroemia speciosa	0.1052	0.0132		0.125475
		ndhA_Trapa natans	ndhA_Lagerstroemia intermedia	0.0911	0.0061		0.0669594
		ndhA_Trapa natans	ndhA_Lagerstroemia subcostata	0.091	0.0061		0.067033
		ndhA_Trapa natans	ndhA_Lagerstroemia villosa	0.1344	0.0198		0.147321
		ndhA_Trapa natans	ndhA_Heimi myrtifolia	0.1339	0.0086		0.064227
		ndhA_Lythrum salicaria	ndhA_Lawsonia intermis	0.0659	0.0098		0.14871
		ndhA_Lythrum salicaria	ndhA_Punica granatum	0.0699	0.0086		0.123033
		ndhA_Lythrum salicaria	ndhA_Woodfordia fruticosa	0.0741	0.0098		0.132254
		ndhA_Lythrum salicaria	ndhA_Rotala rotundifolia	0.0659	0.0098		0.14871
		ndhA_Lythrum salicaria	ndhA_Lagerstroemia tomentosa	0.0579	0.0061		0.105354
		ndhA_Lythrum salicaria	ndhA_Lagerstroemia venusa	0.062	0.0086		0.13871
		ndhA_Lythrum salicaria	ndhA_Lagerstroemia calyculata	0.0579	0.0061		0.105354
		ndhA_Lythrum salicaria	ndhA_Lagerstroemia fauriei	0.0753	0.0132		0.175299
		ndhA_Lythrum salicaria	ndhA_Lagerstroemia floribunda	0.0619	0.0098		0.15832
		ndhA_Lythrum salicaria	ndhA_Lagerstroemia guilinensis	0.0619	0.0074		0.119548
		ndhA_Lythrum salicaria	ndhA_Lagerstroemia indica	0.0618	0.0074		0.119741
		ndhA_Lythrum salicaria	ndhA_Lagerstroemia speciosa	0.0795	0.0145		0.18239
		ndhA_Lythrum salicaria	ndhA_Lagerstroemia intermedia	0.062	0.0074		0.119355
		ndhA_Lythrum salicaria	ndhA_Lagerstroemia subcostata	0.0619	0.0074		0.119548
		ndhA_Lythrum salicaria	ndhA_Lagerstroemia villosa	0.0908	0.0198		0.218062
		ndhA_Lythrum salicaria	ndhA_Heimi myrtifolia	0.1031	0.0049		0.0475267
		ndhA_Lawsonia intermis	ndhA_Punica granatum	0.0699	0.0086		0.123033
		ndhA_Lawsonia intermis	ndhA_Woodfordia fruticosa	0.066	0.0098		0.148485
		ndhA_Lawsonia intermis	ndhA_Rotala rotundifolia	0	0		/
		ndhA_Lawsonia intermis	ndhA_Lagerstroemia tomentosa	0.0459	0.0086		0.187364
		ndhA_Lawsonia intermis	ndhA_Lagerstroemia venusa	0.05	0.0086		0.172
		ndhA_Lawsonia intermis	ndhA_Lagerstroemia calyculata	0.0459	0.0086		0.187364
		ndhA_Lawsonia intermis	ndhA_Lagerstroemia fauriei	0.063	0.0157		0.249206
		ndhA_Lawsonia intermis	ndhA_Lagerstroemia floribunda	0.0579	0.0123		0.212435
		ndhA_Lawsonia intermis	ndhA_Lagerstroemia guilinensis	0.0499	0.0098		0.196393
		ndhA_Lawsonia intermis	ndhA_Lagerstroemia indica	0.0498	0.0098		0.196787
		ndhA_Lawsonia intermis	ndhA_Lagerstroemia speciosa	0.0672	0.0145		0.215774
		ndhA_Lawsonia intermis	ndhA_Lagerstroemia intermedia	0.05	0.0098		0.196
		ndhA_Lawsonia intermis	ndhA_Lagerstroemia subcostata	0.0499	0.0098		0.196393
		ndhA_Lawsonia intermis	ndhA_Lagerstroemia villosa	0.095	0.0198		0.208421
		ndhA_Lawsonia intermis	ndhA_Heimi myrtifolia	0.0989	0.0074		0.0748231
		ndhA_Punica granatum	ndhA_Woodfordia fruticosa	0.042	0.0061		0.145238
		ndhA_Punica granatum	ndhA_Rotala rotundifolia	0.0699	0.0086		0.123033
		ndhA_Punica granatum	ndhA_Lagerstroemia tomentosa	0.0459	0.0074		0.16122
		ndhA_Punica granatum	ndhA_Lagerstroemia venusa	0.05	0.0074		0.148
		ndhA_Punica granatum	ndhA_Lagerstroemia calyculata	0.0459	0.0074		0.16122
		ndhA_Punica granatum	ndhA_Lagerstroemia fauriei	0.063	0.0145		0.230159
		ndhA_Punica granatum	ndhA_Lagerstroemia floribunda	0.0498	0.0111		0.222892
		ndhA_Punica granatum	ndhA_Lagerstroemia guilinensis	0.0499	0.0086		0.172345
		ndhA_Punica granatum	ndhA_Lagerstroemia indica	0.0498	0.0086		0.172691
		ndhA_Punica granatum	ndhA_Lagerstroemia speciosa	0.0672	0.0132		0.196429
		ndhA_Punica granatum	ndhA_Lagerstroemia intermedia	0.0499	0.0086		0.172345
		ndhA_Punica granatum	ndhA_Lagerstroemia subcostata	0.0499	0.0086		0.172345
		ndhA_Punica granatum	ndhA_Lagerstroemia villosa	0.0907	0.0185		0.203969
		ndhA_Punica granatum	ndhA_Heimi myrtifolia	0.0779	0.0061		0.0783055
		ndhA_Woodfordia fruticosa	ndhA_Rotala rotundifolia	0.066	0.0098		0.148485
		ndhA_Woodfordia fruticosa	ndhA_Lagerstroemia tomentosa	0.0421	0.0074		0.175772
		ndhA_Woodfordia fruticosa	ndhA_Lagerstroemia venusa	0.0461	0.0073		0.158351
		ndhA_Woodfordia fruticosa	ndhA_Lagerstroemia calyculata	0.0421	0.0074		0.175772
		ndhA_Woodfordia fruticosa	ndhA_Lagerstroemia fauriei	0.0591	0.0145		0.245347
		ndhA_Woodfordia fruticosa	ndhA_Lagerstroemia floribunda	0.0539	0.0111		0.205937
		ndhA_Woodfordia fruticosa	ndhA_Lagerstroemia guilinensis	0.046	0.0086		0.186957
		ndhA_Woodfordia fruticosa	ndhA_Lagerstroemia indica	0.046	0.0086		0.186957
		ndhA_Woodfordia fruticosa	ndhA_Lagerstroemia speciosa	0.0633	0.0132		0.208531
		ndhA_Woodfordia fruticosa	ndhA_Lagerstroemia intermedia	0.0461	0.0086		0.186551
		ndhA_Woodfordia fruticosa	ndhA_Lagerstroemia subcostata	0.046	0.0086		0.186957
		ndhA_Woodfordia fruticosa	ndhA_Lagerstroemia villosa	0.0826	0.0185		0.223971
		ndhA_Woodfordia fruticosa	ndhA_Heimi myrtifolia	0.07	0.0074		0.105714
		ndhA_Rotala rotundifolia	ndhA_Lagerstroemia tomentosa	0.0459	0.0086		0.187364
		ndhA_Rotala rotundifolia	ndhA_Lagerstroemia venusa	0.05	0.0086		0.172
		ndhA_Rotala rotundifolia	ndhA_Lagerstroemia calyculata	0.0459	0.0086		0.187364
		ndhA_Rotala rotundifolia	ndhA_Lagerstroemia fauriei	0.063	0.0157		0.249206
		ndhA_Rotala rotundifolia	ndhA_Lagerstroemia floribunda	0.0579	0.0123		0.212435
		ndhA_Rotala rotundifolia	ndhA_Lagerstroemia guilinensis	0.0499	0.0098		0.196393
		ndhA_Rotala rotundifolia	ndhA_Lagerstroemia indica	0.0498	0.0098		0.196787
		ndhA_Rotala rotundifolia	ndhA_Lagerstroemia speciosa	0.0672	0.0145		0.215774
		ndhA_Rotala rotundifolia	ndhA_Lagerstroemia intermedia	0.05	0.0098		0.196
		ndhA_Rotala rotundifolia	ndhA_Lagerstroemia subcostata	0.0499	0.0098		0.196393
		ndhA_Rotala rotundifolia	ndhA_Lagerstroemia villosa	0.095	0.0198		0.208421
		ndhA_Rotala rotundifolia	ndhA_Heimi myrtifolia	0.0989	0.0074		0.0748231
		ndhA_Lagerstroemia tomentosa	ndhA_Lagerstroemia venusa	0.0113	0.0024		0.212389
		ndhA_Lagerstroemia tomentosa	ndhA_Lagerstroemia calyculata	0	0		/
		ndhA_Lagerstroemia tomentosa	ndhA_Lagerstroemia fauriei	0.0236	0.007		0.29661
		ndhA_Lagerstroemia tomentosa	ndhA_Lagerstroemia floribunda	0.0112	0.0037		0.330357
		ndhA_Lagerstroemia tomentosa	ndhA_Lagerstroemia guilinensis	0.0112	0.0012		0.107143
		ndhA_Lagerstroemia tomentosa	ndhA_Lagerstroemia indica	0.0112	0.0012		0.107143
		ndhA_Lagerstroemia tomentosa	ndhA_Lagerstroemia speciosa	0.0276	0.0083		0.300725
		ndhA_Lagerstroemia tomentosa	ndhA_Lagerstroemia intermedia	0.0113	0.0012		0.106195
		ndhA_Lagerstroemia tomentosa	ndhA_Lagerstroemia subcostata	0.0112	0.0012		0.107143
		ndhA_Lagerstroemia tomentosa	ndhA_Lagerstroemia villosa	0.0621	0.0135		0.217391
		ndhA_Lagerstroemia tomentosa	ndhA_Heimi myrtifolia	0.074	0.0037		0.05
		ndhA_Lagerstroemia venusa	ndhA_Lagerstroemia calyculata	0.0113	0.0024		0.212389
		ndhA_Lagerstroemia venusa	ndhA_Lagerstroemia fauriei	0.0276	0.0095		0.344203
		ndhA_Lagerstroemia venusa	ndhA_Lagerstroemia floribunda	0.0227	0.0061		0.268722
		ndhA_Lagerstroemia venusa	ndhA_Lagerstroemia guilinensis	0.015	0.0037		0.246667
		ndhA_Lagerstroemia venusa	ndhA_Lagerstroemia indica	0.015	0.0037		0.246667
		ndhA_Lagerstroemia venusa	ndhA_Lagerstroemia speciosa	0.0161	0.0058		0.360248
		ndhA_Lagerstroemia venusa	ndhA_Lagerstroemia intermedia	0	0.0012		/
		ndhA_Lagerstroemia venusa	ndhA_Lagerstroemia subcostata	0.015	0.0037		0.246667
		ndhA_Lagerstroemia venusa	ndhA_Lagerstroemia villosa	0.0581	0.0135		0.232358
		ndhA_Lagerstroemia venusa	ndhA_Heimi myrtifolia	0.0782	0.0061		0.0780051
		ndhA_Lagerstroemia calyculata	ndhA_Lagerstroemia fauriei	0.0236	0.007		0.29661
		ndhA_Lagerstroemia calyculata	ndhA_Lagerstroemia floribunda	0.0112	0.0037		0.330357
		ndhA_Lagerstroemia calyculata	ndhA_Lagerstroemia guilinensis	0.0112	0.0012		0.107143
		ndhA_Lagerstroemia calyculata	ndhA_Lagerstroemia indica	0.0112	0.0012		0.107143
		ndhA_Lagerstroemia calyculata	ndhA_Lagerstroemia speciosa	0.0276	0.0083		0.300725
		ndhA_Lagerstroemia calyculata	ndhA_Lagerstroemia intermedia	0.0113	0.0012		0.106195
		ndhA_Lagerstroemia calyculata	ndhA_Lagerstroemia subcostata	0.0112	0.0012		0.107143
		ndhA_Lagerstroemia calyculata	ndhA_Lagerstroemia villosa	0.0621	0.0135		0.217391
		ndhA_Lagerstroemia calyculata	ndhA_Heimi myrtifolia	0.074	0.0037		0.05
		ndhA_Lagerstroemia fauriei	ndhA_Lagerstroemia floribunda	0.0352	0.0107		0.303977
		ndhA_Lagerstroemia fauriei	ndhA_Lagerstroemia guilinensis	0.0198	0.0058		0.292929
		ndhA_Lagerstroemia fauriei	ndhA_Lagerstroemia indica	0.0198	0.0058		0.292929
		ndhA_Lagerstroemia fauriei	ndhA_Lagerstroemia speciosa	0.0113	0.0037		0.327434
		ndhA_Lagerstroemia fauriei	ndhA_Lagerstroemia intermedia	0.0275	0.0083		0.301818
		ndhA_Lagerstroemia fauriei	ndhA_Lagerstroemia subcostata	0.0198	0.0058		0.292929
		ndhA_Lagerstroemia fauriei	ndhA_Lagerstroemia villosa	0.0796	0.0207		0.26005
		ndhA_Lagerstroemia fauriei	ndhA_Heimi myrtifolia	0.0918	0.0107		0.116558
		ndhA_Lagerstroemia floribunda	ndhA_Lagerstroemia guilinensis	0.0226	0.0049		0.216814
		ndhA_Lagerstroemia floribunda	ndhA_Lagerstroemia indica	0.015	0.0049		0.326667
		ndhA_Lagerstroemia floribunda	ndhA_Lagerstroemia speciosa	0.0392	0.012		0.306122
		ndhA_Lagerstroemia floribunda	ndhA_Lagerstroemia intermedia	0.0227	0.0049		0.215859
		ndhA_Lagerstroemia floribunda	ndhA_Lagerstroemia subcostata	0.0226	0.0049		0.216814
		ndhA_Lagerstroemia floribunda	ndhA_Lagerstroemia villosa	0.0742	0.0173		0.233154
		ndhA_Lagerstroemia floribunda	ndhA_Heimi myrtifolia	0.0863	0.0074		0.0857474
		ndhA_Lagerstroemia guilinensis	ndhA_Lagerstroemia indica	0.0075	0		0
		ndhA_Lagerstroemia guilinensis	ndhA_Lagerstroemia speciosa	0.0314	0.0095		0.302548
		ndhA_Lagerstroemia guilinensis	ndhA_Lagerstroemia intermedia	0.015	0.0024		0.16
		ndhA_Lagerstroemia guilinensis	ndhA_Lagerstroemia subcostata	0.0075	0		0
		ndhA_Lagerstroemia guilinensis	ndhA_Lagerstroemia villosa	0.0661	0.0148		0.223903
		ndhA_Lagerstroemia guilinensis	ndhA_Heimi myrtifolia	0.0781	0.0049		0.0627401
		ndhA_Lagerstroemia indica	ndhA_Lagerstroemia speciosa	0.0314	0.0095		0.302548
		ndhA_Lagerstroemia indica	ndhA_Lagerstroemia intermedia	0.015	0.0024		0.16
		ndhA_Lagerstroemia indica	ndhA_Lagerstroemia subcostata	0.0075	0		0
		ndhA_Lagerstroemia indica	ndhA_Lagerstroemia villosa	0.066	0.0148		0.224242
		ndhA_Lagerstroemia indica	ndhA_Heimi myrtifolia	0.078	0.0049		0.0628205
		ndhA_Lagerstroemia speciosa	ndhA_Lagerstroemia intermedia	0.016	0.007		0.4375
		ndhA_Lagerstroemia speciosa	ndhA_Lagerstroemia subcostata	0.0314	0.0095		0.302548
		ndhA_Lagerstroemia speciosa	ndhA_Lagerstroemia villosa	0.0756	0.0194		0.256614
		ndhA_Lagerstroemia speciosa	ndhA_Heimi myrtifolia	0.0962	0.012		0.12474
		ndhA_Lagerstroemia intermedia	ndhA_Lagerstroemia subcostata	0.015	0.0024		0.16
		ndhA_Lagerstroemia intermedia	ndhA_Lagerstroemia villosa	0.0581	0.0148		0.254733
		ndhA_Lagerstroemia intermedia	ndhA_Heimi myrtifolia	0.0782	0.0049		0.0626598
		ndhA_Lagerstroemia subcostata	ndhA_Lagerstroemia villosa	0.0661	0.0148		0.223903
		ndhA_Lagerstroemia subcostata	ndhA_Heimi myrtifolia	0.0781	0.0049		0.0627401
		ndhA_Lagerstroemia villosa	ndhA_Heimi myrtifolia	0.1119	0.0173		0.154602
		ndhB_Lagerstroemia excelsa	ndhB_Lagerstroemia limii	0	0	1533	/	0.3129
		ndhB_Lagerstroemia excelsa	ndhB_Lagerstroemia siamica	0	0		/
		ndhB_Lagerstroemia excelsa	ndhB_Duabanga grandiflora	0.0054	0.0017		0.314815
		ndhB_Lagerstroemia excelsa	ndhB_Trapa natans	0.0081	0.0017		0.209877
		ndhB_Lagerstroemia excelsa	ndhB_Lythrum salicaria	0.0108	0.0035		0.324074
		ndhB_Lagerstroemia excelsa	ndhB_Lawsonia intermis	0.0149	0.0022		0.147651
		ndhB_Lagerstroemia excelsa	ndhB_Punica granatum	0.0081	0.0017		0.209877
		ndhB_Lagerstroemia excelsa	ndhB_Woodfordia fruticosa	0.0054	0.0035		0.648148
		ndhB_Lagerstroemia excelsa	ndhB_Rotala rotundifolia	0.0149	0.0022		0.147651
		ndhB_Lagerstroemia excelsa	ndhB_Lagerstroemia tomentosa	0	0		/
		ndhB_Lagerstroemia excelsa	ndhB_Lagerstroemia venusa	0	0		/
		ndhB_Lagerstroemia excelsa	ndhB_Lagerstroemia calyculata	0	0		/
		ndhB_Lagerstroemia excelsa	ndhB_Lagerstroemia fauriei	0	0		/
		ndhB_Lagerstroemia excelsa	ndhB_Lagerstroemia floribunda	0	0		/
		ndhB_Lagerstroemia excelsa	ndhB_Lagerstroemia guilinensis	0	0		/
		ndhB_Lagerstroemia excelsa	ndhB_Lagerstroemia indica	0	0		/
		ndhB_Lagerstroemia excelsa	ndhB_Lagerstroemia speciosa	0	0		/
		ndhB_Lagerstroemia excelsa	ndhB_Lagerstroemia intermedia	0	0		/
		ndhB_Lagerstroemia excelsa	ndhB_Lagerstroemia subcostata	0	0		/
		ndhB_Lagerstroemia excelsa	ndhB_Lagerstroemia villosa	0.019	0.0035		0.184211
		ndhB_Lagerstroemia excelsa	ndhB_Heimi myrtifolia	0.0081	0.0043		0.530864
		ndhB_Lagerstroemia limii	ndhB_Lagerstroemia siamica	0	0		/
		ndhB_Lagerstroemia limii	ndhB_Duabanga grandiflora	0.0054	0.0017		0.314815
		ndhB_Lagerstroemia limii	ndhB_Trapa natans	0.0081	0.0017		0.209877
		ndhB_Lagerstroemia limii	ndhB_Lythrum salicaria	0.0108	0.0035		0.324074
		ndhB_Lagerstroemia limii	ndhB_Lawsonia intermis	0.0149	0.0022		0.147651
		ndhB_Lagerstroemia limii	ndhB_Punica granatum	0.0081	0.0017		0.209877
		ndhB_Lagerstroemia limii	ndhB_Woodfordia fruticosa	0.0054	0.0035		0.648148
		ndhB_Lagerstroemia limii	ndhB_Rotala rotundifolia	0.0149	0.0022		0.147651
		ndhB_Lagerstroemia limii	ndhB_Lagerstroemia tomentosa	0	0		/
		ndhB_Lagerstroemia limii	ndhB_Lagerstroemia venusa	0	0		/
		ndhB_Lagerstroemia limii	ndhB_Lagerstroemia calyculata	0	0		/
		ndhB_Lagerstroemia limii	ndhB_Lagerstroemia fauriei	0	0		/
		ndhB_Lagerstroemia limii	ndhB_Lagerstroemia floribunda	0	0		/
		ndhB_Lagerstroemia limii	ndhB_Lagerstroemia guilinensis	0	0		/
		ndhB_Lagerstroemia limii	ndhB_Lagerstroemia indica	0	0		/
		ndhB_Lagerstroemia limii	ndhB_Lagerstroemia speciosa	0	0		/
		ndhB_Lagerstroemia limii	ndhB_Lagerstroemia intermedia	0	0		/
		ndhB_Lagerstroemia limii	ndhB_Lagerstroemia subcostata	0	0		/
		ndhB_Lagerstroemia limii	ndhB_Lagerstroemia villosa	0.019	0.0035		0.184211
		ndhB_Lagerstroemia limii	ndhB_Heimi myrtifolia	0.0081	0.0043		0.530864
		ndhB_Lagerstroemia siamica	ndhB_Duabanga grandiflora	0.0054	0.0017		0.314815
		ndhB_Lagerstroemia siamica	ndhB_Trapa natans	0.0081	0.0017		0.209877
		ndhB_Lagerstroemia siamica	ndhB_Lythrum salicaria	0.0108	0.0035		0.324074
		ndhB_Lagerstroemia siamica	ndhB_Lawsonia intermis	0.0149	0.0022		0.147651
		ndhB_Lagerstroemia siamica	ndhB_Punica granatum	0.0081	0.0017		0.209877
		ndhB_Lagerstroemia siamica	ndhB_Woodfordia fruticosa	0.0054	0.0035		0.648148
		ndhB_Lagerstroemia siamica	ndhB_Rotala rotundifolia	0.0149	0.0022		0.147651
		ndhB_Lagerstroemia siamica	ndhB_Lagerstroemia tomentosa	0	0		/
		ndhB_Lagerstroemia siamica	ndhB_Lagerstroemia venusa	0	0		/
		ndhB_Lagerstroemia siamica	ndhB_Lagerstroemia calyculata	0	0		/
		ndhB_Lagerstroemia siamica	ndhB_Lagerstroemia fauriei	0	0		/
		ndhB_Lagerstroemia siamica	ndhB_Lagerstroemia floribunda	0	0		/
		ndhB_Lagerstroemia siamica	ndhB_Lagerstroemia guilinensis	0	0		/
		ndhB_Lagerstroemia siamica	ndhB_Lagerstroemia indica	0	0		/
		ndhB_Lagerstroemia siamica	ndhB_Lagerstroemia speciosa	0	0		/
		ndhB_Lagerstroemia siamica	ndhB_Lagerstroemia intermedia	0	0		/
		ndhB_Lagerstroemia siamica	ndhB_Lagerstroemia subcostata	0	0		/
		ndhB_Lagerstroemia siamica	ndhB_Lagerstroemia villosa	0.019	0.0035		0.184211
		ndhB_Lagerstroemia siamica	ndhB_Heimi myrtifolia	0.0081	0.0043		0.530864
		ndhB_Duabanga grandiflora	ndhB_Trapa natans	0.0081	0.0017		0.209877
		ndhB_Duabanga grandiflora	ndhB_Lythrum salicaria	0.0108	0.0035		0.324074
		ndhB_Duabanga grandiflora	ndhB_Lawsonia intermis	0.0149	0.0022		0.147651
		ndhB_Duabanga grandiflora	ndhB_Punica granatum	0.0081	0.0017		0.209877
		ndhB_Duabanga grandiflora	ndhB_Woodfordia fruticosa	0.0054	0.0035		0.648148
		ndhB_Duabanga grandiflora	ndhB_Rotala rotundifolia	0.0149	0.0022		0.147651
		ndhB_Duabanga grandiflora	ndhB_Lagerstroemia tomentosa	0.0054	0.0017		0.314815
		ndhB_Duabanga grandiflora	ndhB_Lagerstroemia venusa	0.0054	0.0017		0.314815
		ndhB_Duabanga grandiflora	ndhB_Lagerstroemia calyculata	0.0054	0.0017		0.314815
		ndhB_Duabanga grandiflora	ndhB_Lagerstroemia fauriei	0.0054	0.0017		0.314815
		ndhB_Duabanga grandiflora	ndhB_Lagerstroemia floribunda	0.0054	0.0017		0.314815
		ndhB_Duabanga grandiflora	ndhB_Lagerstroemia guilinensis	0.0054	0.0017		0.314815
		ndhB_Duabanga grandiflora	ndhB_Lagerstroemia indica	0.0054	0.0017		0.314815
		ndhB_Duabanga grandiflora	ndhB_Lagerstroemia speciosa	0.0054	0.0017		0.314815
		ndhB_Duabanga grandiflora	ndhB_Lagerstroemia intermedia	0.0054	0.0017		0.314815
		ndhB_Duabanga grandiflora	ndhB_Lagerstroemia subcostata	0.0054	0.0017		0.314815
		ndhB_Duabanga grandiflora	ndhB_Lagerstroemia villosa	0.019	0.0035		0.184211
		ndhB_Duabanga grandiflora	ndhB_Heimi myrtifolia	0.0081	0.0043		0.530864
		ndhB_Trapa natans	ndhB_Lythrum salicaria	0.0136	0.0035		0.257353
		ndhB_Trapa natans	ndhB_Lawsonia intermis	0.0177	0.0022		0.124294
		ndhB_Trapa natans	ndhB_Punica granatum	0.0108	0.0017		0.157407
		ndhB_Trapa natans	ndhB_Woodfordia fruticosa	0.0081	0.0035		0.432099
		ndhB_Trapa natans	ndhB_Rotala rotundifolia	0.0177	0.0022		0.124294
		ndhB_Trapa natans	ndhB_Lagerstroemia tomentosa	0.0081	0.0017		0.209877
		ndhB_Trapa natans	ndhB_Lagerstroemia venusa	0.0081	0.0017		0.209877
		ndhB_Trapa natans	ndhB_Lagerstroemia calyculata	0.0081	0.0017		0.209877
		ndhB_Trapa natans	ndhB_Lagerstroemia fauriei	0.0081	0.0017		0.209877
		ndhB_Trapa natans	ndhB_Lagerstroemia floribunda	0.0081	0.0017		0.209877
		ndhB_Trapa natans	ndhB_Lagerstroemia guilinensis	0.0081	0.0017		0.209877
		ndhB_Trapa natans	ndhB_Lagerstroemia indica	0.0081	0.0017		0.209877
		ndhB_Trapa natans	ndhB_Lagerstroemia speciosa	0.0081	0.0017		0.209877
		ndhB_Trapa natans	ndhB_Lagerstroemia intermedia	0.0081	0.0017		0.209877
		ndhB_Trapa natans	ndhB_Lagerstroemia subcostata	0.0081	0.0017		0.209877
		ndhB_Trapa natans	ndhB_Lagerstroemia villosa	0.0217	0.0035		0.16129
		ndhB_Trapa natans	ndhB_Heimi myrtifolia	0.0108	0.0043		0.398148
		ndhB_Lythrum salicaria	ndhB_Lawsonia intermis	0.0149	0.0039		0.261745
		ndhB_Lythrum salicaria	ndhB_Punica granatum	0.0081	0.0035		0.432099
		ndhB_Lythrum salicaria	ndhB_Woodfordia fruticosa	0.0054	0.0052		0.962963
		ndhB_Lythrum salicaria	ndhB_Rotala rotundifolia	0.0149	0.0039		0.261745
		ndhB_Lythrum salicaria	ndhB_Lagerstroemia tomentosa	0.0108	0.0035		0.324074
		ndhB_Lythrum salicaria	ndhB_Lagerstroemia venusa	0.0108	0.0035		0.324074
		ndhB_Lythrum salicaria	ndhB_Lagerstroemia calyculata	0.0108	0.0035		0.324074
		ndhB_Lythrum salicaria	ndhB_Lagerstroemia fauriei	0.0108	0.0035		0.324074
		ndhB_Lythrum salicaria	ndhB_Lagerstroemia floribunda	0.0108	0.0035		0.324074
		ndhB_Lythrum salicaria	ndhB_Lagerstroemia guilinensis	0.0108	0.0035		0.324074
		ndhB_Lythrum salicaria	ndhB_Lagerstroemia indica	0.0108	0.0035		0.324074
		ndhB_Lythrum salicaria	ndhB_Lagerstroemia speciosa	0.0108	0.0035		0.324074
		ndhB_Lythrum salicaria	ndhB_Lagerstroemia intermedia	0.0108	0.0035		0.324074
		ndhB_Lythrum salicaria	ndhB_Lagerstroemia subcostata	0.0108	0.0035		0.324074
		ndhB_Lythrum salicaria	ndhB_Lagerstroemia villosa	0.019	0.0052		0.273684
		ndhB_Lythrum salicaria	ndhB_Heimi myrtifolia	0.0081	0.0061		0.753086
		ndhB_Lawsonia intermis	ndhB_Punica granatum	0.0122	0.0022		0.180328
		ndhB_Lawsonia intermis	ndhB_Woodfordia fruticosa	0.0108	0.0017		0.157407
		ndhB_Lawsonia intermis	ndhB_Rotala rotundifolia	0	0		/
		ndhB_Lawsonia intermis	ndhB_Lagerstroemia tomentosa	0.0149	0.0022		0.147651
		ndhB_Lawsonia intermis	ndhB_Lagerstroemia venusa	0.0149	0.0022		0.147651
		ndhB_Lawsonia intermis	ndhB_Lagerstroemia calyculata	0.0149	0.0022		0.147651
		ndhB_Lawsonia intermis	ndhB_Lagerstroemia fauriei	0.0149	0.0022		0.147651
		ndhB_Lawsonia intermis	ndhB_Lagerstroemia floribunda	0.0149	0.0022		0.147651
		ndhB_Lawsonia intermis	ndhB_Lagerstroemia guilinensis	0.0149	0.0022		0.147651
		ndhB_Lawsonia intermis	ndhB_Lagerstroemia indica	0.0149	0.0022		0.147651
		ndhB_Lawsonia intermis	ndhB_Lagerstroemia speciosa	0.0149	0.0022		0.147651
		ndhB_Lawsonia intermis	ndhB_Lagerstroemia intermedia	0.0149	0.0022		0.147651
		ndhB_Lawsonia intermis	ndhB_Lagerstroemia subcostata	0.0149	0.0022		0.147651
		ndhB_Lawsonia intermis	ndhB_Lagerstroemia villosa	0.0176	0.0039		0.221591
		ndhB_Lawsonia intermis	ndhB_Heimi myrtifolia	0.0122	0.0048		0.393443
		ndhB_Punica granatum	ndhB_Woodfordia fruticosa	0.0027	0.0017		0.62963
		ndhB_Punica granatum	ndhB_Rotala rotundifolia	0.0122	0.0022		0.180328
		ndhB_Punica granatum	ndhB_Lagerstroemia tomentosa	0.0081	0.0017		0.209877
		ndhB_Punica granatum	ndhB_Lagerstroemia venusa	0.0081	0.0017		0.209877
		ndhB_Punica granatum	ndhB_Lagerstroemia calyculata	0.0081	0.0017		0.209877
		ndhB_Punica granatum	ndhB_Lagerstroemia fauriei	0.0081	0.0017		0.209877
		ndhB_Punica granatum	ndhB_Lagerstroemia floribunda	0.0081	0.0017		0.209877
		ndhB_Punica granatum	ndhB_Lagerstroemia guilinensis	0.0081	0.0017		0.209877
		ndhB_Punica granatum	ndhB_Lagerstroemia indica	0.0081	0.0017		0.209877
		ndhB_Punica granatum	ndhB_Lagerstroemia speciosa	0.0081	0.0017		0.209877
		ndhB_Punica granatum	ndhB_Lagerstroemia intermedia	0.0081	0.0017		0.209877
		ndhB_Punica granatum	ndhB_Lagerstroemia subcostata	0.0081	0.0017		0.209877
		ndhB_Punica granatum	ndhB_Lagerstroemia villosa	0.0162	0.0017		0.104938
		ndhB_Punica granatum	ndhB_Heimi myrtifolia	0.0054	0.0026		0.481481
		ndhB_Woodfordia fruticosa	ndhB_Rotala rotundifolia	0.0108	0.0017		0.157407
		ndhB_Woodfordia fruticosa	ndhB_Lagerstroemia tomentosa	0.0054	0.0035		0.648148
		ndhB_Woodfordia fruticosa	ndhB_Lagerstroemia venusa	0.0054	0.0035		0.648148
		ndhB_Woodfordia fruticosa	ndhB_Lagerstroemia calyculata	0.0054	0.0035		0.648148
		ndhB_Woodfordia fruticosa	ndhB_Lagerstroemia fauriei	0.0054	0.0035		0.648148
		ndhB_Woodfordia fruticosa	ndhB_Lagerstroemia floribunda	0.0054	0.0035		0.648148
		ndhB_Woodfordia fruticosa	ndhB_Lagerstroemia guilinensis	0.0054	0.0035		0.648148
		ndhB_Woodfordia fruticosa	ndhB_Lagerstroemia indica	0.0054	0.0035		0.648148
		ndhB_Woodfordia fruticosa	ndhB_Lagerstroemia speciosa	0.0054	0.0035		0.648148
		ndhB_Woodfordia fruticosa	ndhB_Lagerstroemia intermedia	0.0054	0.0035		0.648148
		ndhB_Woodfordia fruticosa	ndhB_Lagerstroemia subcostata	0.0054	0.0035		0.648148
		ndhB_Woodfordia fruticosa	ndhB_Lagerstroemia villosa	0.0135	0.0035		0.259259
		ndhB_Woodfordia fruticosa	ndhB_Heimi myrtifolia	0.0027	0.0043		1.59259
		ndhB_Rotala rotundifolia	ndhB_Lagerstroemia tomentosa	0.0149	0.0022		0.147651
		ndhB_Rotala rotundifolia	ndhB_Lagerstroemia venusa	0.0149	0.0022		0.147651
		ndhB_Rotala rotundifolia	ndhB_Lagerstroemia calyculata	0.0149	0.0022		0.147651
		ndhB_Rotala rotundifolia	ndhB_Lagerstroemia fauriei	0.0149	0.0022		0.147651
		ndhB_Rotala rotundifolia	ndhB_Lagerstroemia floribunda	0.0149	0.0022		0.147651
		ndhB_Rotala rotundifolia	ndhB_Lagerstroemia guilinensis	0.0149	0.0022		0.147651
		ndhB_Rotala rotundifolia	ndhB_Lagerstroemia indica	0.0149	0.0022		0.147651
		ndhB_Rotala rotundifolia	ndhB_Lagerstroemia speciosa	0.0149	0.0022		0.147651
		ndhB_Rotala rotundifolia	ndhB_Lagerstroemia intermedia	0.0149	0.0022		0.147651
		ndhB_Rotala rotundifolia	ndhB_Lagerstroemia subcostata	0.0149	0.0022		0.147651
		ndhB_Rotala rotundifolia	ndhB_Lagerstroemia villosa	0.0176	0.0039		0.221591
		ndhB_Rotala rotundifolia	ndhB_Heimi myrtifolia	0.0122	0.0048		0.393443
		ndhB_Lagerstroemia tomentosa	ndhB_Lagerstroemia venusa	0	0		/
		ndhB_Lagerstroemia tomentosa	ndhB_Lagerstroemia calyculata	0	0		/
		ndhB_Lagerstroemia tomentosa	ndhB_Lagerstroemia fauriei	0	0		/
		ndhB_Lagerstroemia tomentosa	ndhB_Lagerstroemia floribunda	0	0		/
		ndhB_Lagerstroemia tomentosa	ndhB_Lagerstroemia guilinensis	0	0		/
		ndhB_Lagerstroemia tomentosa	ndhB_Lagerstroemia indica	0	0		/
		ndhB_Lagerstroemia tomentosa	ndhB_Lagerstroemia speciosa	0	0		/
		ndhB_Lagerstroemia tomentosa	ndhB_Lagerstroemia intermedia	0	0		/
		ndhB_Lagerstroemia tomentosa	ndhB_Lagerstroemia subcostata	0	0		/
		ndhB_Lagerstroemia tomentosa	ndhB_Lagerstroemia villosa	0.019	0.0035		0.184211
		ndhB_Lagerstroemia tomentosa	ndhB_Heimi myrtifolia	0.0081	0.0043		0.530864
		ndhB_Lagerstroemia venusa	ndhB_Lagerstroemia calyculata	0	0		/
		ndhB_Lagerstroemia venusa	ndhB_Lagerstroemia fauriei	0	0		/
		ndhB_Lagerstroemia venusa	ndhB_Lagerstroemia floribunda	0	0		/
		ndhB_Lagerstroemia venusa	ndhB_Lagerstroemia guilinensis	0	0		/
		ndhB_Lagerstroemia venusa	ndhB_Lagerstroemia indica	0	0		/
		ndhB_Lagerstroemia venusa	ndhB_Lagerstroemia speciosa	0	0		/
		ndhB_Lagerstroemia venusa	ndhB_Lagerstroemia intermedia	0	0		/
		ndhB_Lagerstroemia venusa	ndhB_Lagerstroemia subcostata	0	0		/
		ndhB_Lagerstroemia venusa	ndhB_Lagerstroemia villosa	0.019	0.0035		0.184211
		ndhB_Lagerstroemia venusa	ndhB_Heimi myrtifolia	0.0081	0.0043		0.530864
		ndhB_Lagerstroemia calyculata	ndhB_Lagerstroemia fauriei	0	0		/
		ndhB_Lagerstroemia calyculata	ndhB_Lagerstroemia floribunda	0	0		/
		ndhB_Lagerstroemia calyculata	ndhB_Lagerstroemia guilinensis	0	0		/
		ndhB_Lagerstroemia calyculata	ndhB_Lagerstroemia indica	0	0		/
		ndhB_Lagerstroemia calyculata	ndhB_Lagerstroemia speciosa	0	0		/
		ndhB_Lagerstroemia calyculata	ndhB_Lagerstroemia intermedia	0	0		/
		ndhB_Lagerstroemia calyculata	ndhB_Lagerstroemia subcostata	0	0		/
		ndhB_Lagerstroemia calyculata	ndhB_Lagerstroemia villosa	0.019	0.0035		0.184211
		ndhB_Lagerstroemia calyculata	ndhB_Heimi myrtifolia	0.0081	0.0043		0.530864
		ndhB_Lagerstroemia fauriei	ndhB_Lagerstroemia floribunda	0	0		/
		ndhB_Lagerstroemia fauriei	ndhB_Lagerstroemia guilinensis	0	0		/
		ndhB_Lagerstroemia fauriei	ndhB_Lagerstroemia indica	0	0		/
		ndhB_Lagerstroemia fauriei	ndhB_Lagerstroemia speciosa	0	0		/
		ndhB_Lagerstroemia fauriei	ndhB_Lagerstroemia intermedia	0	0		/
		ndhB_Lagerstroemia fauriei	ndhB_Lagerstroemia subcostata	0	0		/
		ndhB_Lagerstroemia fauriei	ndhB_Lagerstroemia villosa	0.019	0.0035		0.184211
		ndhB_Lagerstroemia fauriei	ndhB_Heimi myrtifolia	0.0081	0.0043		0.530864
		ndhB_Lagerstroemia floribunda	ndhB_Lagerstroemia guilinensis	0	0		/
		ndhB_Lagerstroemia floribunda	ndhB_Lagerstroemia indica	0	0		/
		ndhB_Lagerstroemia floribunda	ndhB_Lagerstroemia speciosa	0	0		/
		ndhB_Lagerstroemia floribunda	ndhB_Lagerstroemia intermedia	0	0		/
		ndhB_Lagerstroemia floribunda	ndhB_Lagerstroemia subcostata	0	0		/
		ndhB_Lagerstroemia floribunda	ndhB_Lagerstroemia villosa	0.019	0.0035		0.184211
		ndhB_Lagerstroemia floribunda	ndhB_Heimi myrtifolia	0.0081	0.0043		0.530864
		ndhB_Lagerstroemia guilinensis	ndhB_Lagerstroemia indica	0	0		/
		ndhB_Lagerstroemia guilinensis	ndhB_Lagerstroemia speciosa	0	0		/
		ndhB_Lagerstroemia guilinensis	ndhB_Lagerstroemia intermedia	0	0		/
		ndhB_Lagerstroemia guilinensis	ndhB_Lagerstroemia subcostata	0	0		/
		ndhB_Lagerstroemia guilinensis	ndhB_Lagerstroemia villosa	0.019	0.0035		0.184211
		ndhB_Lagerstroemia guilinensis	ndhB_Heimi myrtifolia	0.0081	0.0043		0.530864
		ndhB_Lagerstroemia indica	ndhB_Lagerstroemia speciosa	0	0		/
		ndhB_Lagerstroemia indica	ndhB_Lagerstroemia intermedia	0	0		/
		ndhB_Lagerstroemia indica	ndhB_Lagerstroemia subcostata	0	0		/
		ndhB_Lagerstroemia indica	ndhB_Lagerstroemia villosa	0.019	0.0035		0.184211
		ndhB_Lagerstroemia indica	ndhB_Heimi myrtifolia	0.0081	0.0043		0.530864
		ndhB_Lagerstroemia speciosa	ndhB_Lagerstroemia intermedia	0	0		/
		ndhB_Lagerstroemia speciosa	ndhB_Lagerstroemia subcostata	0	0		/
		ndhB_Lagerstroemia speciosa	ndhB_Lagerstroemia villosa	0.019	0.0035		0.184211
		ndhB_Lagerstroemia speciosa	ndhB_Heimi myrtifolia	0.0081	0.0043		0.530864
		ndhB_Lagerstroemia intermedia	ndhB_Lagerstroemia subcostata	0	0		/
		ndhB_Lagerstroemia intermedia	ndhB_Lagerstroemia villosa	0.019	0.0035		0.184211
		ndhB_Lagerstroemia intermedia	ndhB_Heimi myrtifolia	0.0081	0.0043		0.530864
		ndhB_Lagerstroemia subcostata	ndhB_Lagerstroemia villosa	0.019	0.0035		0.184211
		ndhB_Lagerstroemia subcostata	ndhB_Heimi myrtifolia	0.0081	0.0043		0.530864
		ndhB_Lagerstroemia villosa	ndhB_Heimi myrtifolia	0.0162	0.0043		0.265432
		ndhC_Lagerstroemia excelsa	ndhC_Lagerstroemia limii	0	0	363	/	0.0477
		ndhC_Lagerstroemia excelsa	ndhC_Lagerstroemia siamica	0.0239	0		0
		ndhC_Lagerstroemia excelsa	ndhC_Duabanga grandiflora	0	0		/
		ndhC_Lagerstroemia excelsa	ndhC_Trapa natans	0.0361	0.0072		0.199446
		ndhC_Lagerstroemia excelsa	ndhC_Lythrum salicaria	0.0611	0		0
		ndhC_Lagerstroemia excelsa	ndhC_Lawsonia intermis	0.0485	0.0036		0.0742268
		ndhC_Lagerstroemia excelsa	ndhC_Punica granatum	0.0239	0		0
		ndhC_Lagerstroemia excelsa	ndhC_Woodfordia fruticosa	0.0239	0		0
		ndhC_Lagerstroemia excelsa	ndhC_Rotala rotundifolia	0.0485	0.0036		0.0742268
		ndhC_Lagerstroemia excelsa	ndhC_Lagerstroemia tomentosa	0.0118	0		0
		ndhC_Lagerstroemia excelsa	ndhC_Lagerstroemia venusa	0.0239	0		0
		ndhC_Lagerstroemia excelsa	ndhC_Lagerstroemia calyculata	0.0118	0		0
		ndhC_Lagerstroemia excelsa	ndhC_Lagerstroemia fauriei	0	0		/
		ndhC_Lagerstroemia excelsa	ndhC_Lagerstroemia floribunda	0.0118	0		0
		ndhC_Lagerstroemia excelsa	ndhC_Lagerstroemia guilinensis	0	0		/
		ndhC_Lagerstroemia excelsa	ndhC_Lagerstroemia indica	0	0		/
		ndhC_Lagerstroemia excelsa	ndhC_Lagerstroemia speciosa	0.0239	0		0
		ndhC_Lagerstroemia excelsa	ndhC_Lagerstroemia intermedia	0.0239	0		0
		ndhC_Lagerstroemia excelsa	ndhC_Lagerstroemia subcostata	0	0		/
		ndhC_Lagerstroemia excelsa	ndhC_Lagerstroemia villosa	0.1992	0.0109		0.0547189
		ndhC_Lagerstroemia excelsa	ndhC_Heimi myrtifolia	0.0484	0.0072		0.14876
		ndhC_Lagerstroemia limii	ndhC_Lagerstroemia siamica	0.0239	0		0
		ndhC_Lagerstroemia limii	ndhC_Duabanga grandiflora	0	0		/
		ndhC_Lagerstroemia limii	ndhC_Trapa natans	0.0361	0.0072		0.199446
		ndhC_Lagerstroemia limii	ndhC_Lythrum salicaria	0.0611	0		0
		ndhC_Lagerstroemia limii	ndhC_Lawsonia intermis	0.0485	0.0036		0.0742268
		ndhC_Lagerstroemia limii	ndhC_Punica granatum	0.0239	0		0
		ndhC_Lagerstroemia limii	ndhC_Woodfordia fruticosa	0.0239	0		0
		ndhC_Lagerstroemia limii	ndhC_Rotala rotundifolia	0.0485	0.0036		0.0742268
		ndhC_Lagerstroemia limii	ndhC_Lagerstroemia tomentosa	0.0118	0		0
		ndhC_Lagerstroemia limii	ndhC_Lagerstroemia venusa	0.0239	0		0
		ndhC_Lagerstroemia limii	ndhC_Lagerstroemia calyculata	0.0118	0		0
		ndhC_Lagerstroemia limii	ndhC_Lagerstroemia fauriei	0	0		/
		ndhC_Lagerstroemia limii	ndhC_Lagerstroemia floribunda	0.0118	0		0
		ndhC_Lagerstroemia limii	ndhC_Lagerstroemia guilinensis	0	0		/
		ndhC_Lagerstroemia limii	ndhC_Lagerstroemia indica	0	0		/
		ndhC_Lagerstroemia limii	ndhC_Lagerstroemia speciosa	0.0239	0		0
		ndhC_Lagerstroemia limii	ndhC_Lagerstroemia intermedia	0.0239	0		0
		ndhC_Lagerstroemia limii	ndhC_Lagerstroemia subcostata	0	0		/
		ndhC_Lagerstroemia limii	ndhC_Lagerstroemia villosa	0.1992	0.0109		0.0547189
		ndhC_Lagerstroemia limii	ndhC_Heimi myrtifolia	0.0484	0.0072		0.14876
		ndhC_Lagerstroemia siamica	ndhC_Duabanga grandiflora	0.0239	0		0
		ndhC_Lagerstroemia siamica	ndhC_Trapa natans	0.0611	0.0072		0.11784
		ndhC_Lagerstroemia siamica	ndhC_Lythrum salicaria	0.0871	0		0
		ndhC_Lagerstroemia siamica	ndhC_Lawsonia intermis	0.0485	0.0036		0.0742268
		ndhC_Lagerstroemia siamica	ndhC_Punica granatum	0.0485	0		0
		ndhC_Lagerstroemia siamica	ndhC_Woodfordia fruticosa	0.0485	0		0
		ndhC_Lagerstroemia siamica	ndhC_Rotala rotundifolia	0.0485	0.0036		0.0742268
		ndhC_Lagerstroemia siamica	ndhC_Lagerstroemia tomentosa	0.0361	0		0
		ndhC_Lagerstroemia siamica	ndhC_Lagerstroemia venusa	0	0		/
		ndhC_Lagerstroemia siamica	ndhC_Lagerstroemia calyculata	0.0361	0		0
		ndhC_Lagerstroemia siamica	ndhC_Lagerstroemia fauriei	0.0239	0		0
		ndhC_Lagerstroemia siamica	ndhC_Lagerstroemia floribunda	0.0361	0		0
		ndhC_Lagerstroemia siamica	ndhC_Lagerstroemia guilinensis	0.0239	0		0
		ndhC_Lagerstroemia siamica	ndhC_Lagerstroemia indica	0.0239	0		0
		ndhC_Lagerstroemia siamica	ndhC_Lagerstroemia speciosa	0	0		/
		ndhC_Lagerstroemia siamica	ndhC_Lagerstroemia intermedia	0	0		/
		ndhC_Lagerstroemia siamica	ndhC_Lagerstroemia subcostata	0.0239	0		0
		ndhC_Lagerstroemia siamica	ndhC_Lagerstroemia villosa	0.2302	0.0109		0.0473501
		ndhC_Lagerstroemia siamica	ndhC_Heimi myrtifolia	0.0738	0.0072		0.097561
		ndhC_Duabanga grandiflora	ndhC_Trapa natans	0.0361	0.0072		0.199446
		ndhC_Duabanga grandiflora	ndhC_Lythrum salicaria	0.0611	0		0
		ndhC_Duabanga grandiflora	ndhC_Lawsonia intermis	0.0485	0.0036		0.0742268
		ndhC_Duabanga grandiflora	ndhC_Punica granatum	0.0239	0		0
		ndhC_Duabanga grandiflora	ndhC_Woodfordia fruticosa	0.0239	0		0
		ndhC_Duabanga grandiflora	ndhC_Rotala rotundifolia	0.0485	0.0036		0.0742268
		ndhC_Duabanga grandiflora	ndhC_Lagerstroemia tomentosa	0.0118	0		0
		ndhC_Duabanga grandiflora	ndhC_Lagerstroemia venusa	0.0239	0		0
		ndhC_Duabanga grandiflora	ndhC_Lagerstroemia calyculata	0.0118	0		0
		ndhC_Duabanga grandiflora	ndhC_Lagerstroemia fauriei	0	0		/
		ndhC_Duabanga grandiflora	ndhC_Lagerstroemia floribunda	0.0118	0		0
		ndhC_Duabanga grandiflora	ndhC_Lagerstroemia guilinensis	0	0		/
		ndhC_Duabanga grandiflora	ndhC_Lagerstroemia indica	0	0		/
		ndhC_Duabanga grandiflora	ndhC_Lagerstroemia speciosa	0.0239	0		0
		ndhC_Duabanga grandiflora	ndhC_Lagerstroemia intermedia	0.0239	0		0
		ndhC_Duabanga grandiflora	ndhC_Lagerstroemia subcostata	0	0		/
		ndhC_Duabanga grandiflora	ndhC_Lagerstroemia villosa	0.1992	0.0109		0.0547189
		ndhC_Duabanga grandiflora	ndhC_Heimi myrtifolia	0.0484	0.0072		0.14876
		ndhC_Trapa natans	ndhC_Lythrum salicaria	0.074	0.0072		0.0972973
		ndhC_Trapa natans	ndhC_Lawsonia intermis	0.0611	0.0109		0.178396
		ndhC_Trapa natans	ndhC_Punica granatum	0.0361	0.0072		0.199446
		ndhC_Trapa natans	ndhC_Woodfordia fruticosa	0.0361	0.0072		0.199446
		ndhC_Trapa natans	ndhC_Rotala rotundifolia	0.0611	0.0109		0.178396
		ndhC_Trapa natans	ndhC_Lagerstroemia tomentosa	0.0485	0.0072		0.148454
		ndhC_Trapa natans	ndhC_Lagerstroemia venusa	0.0611	0.0072		0.11784
		ndhC_Trapa natans	ndhC_Lagerstroemia calyculata	0.0485	0.0072		0.148454
		ndhC_Trapa natans	ndhC_Lagerstroemia fauriei	0.0361	0.0072		0.199446
		ndhC_Trapa natans	ndhC_Lagerstroemia floribunda	0.0485	0.0072		0.148454
		ndhC_Trapa natans	ndhC_Lagerstroemia guilinensis	0.0361	0.0072		0.199446
		ndhC_Trapa natans	ndhC_Lagerstroemia indica	0.0361	0.0072		0.199446
		ndhC_Trapa natans	ndhC_Lagerstroemia speciosa	0.0611	0.0072		0.11784
		ndhC_Trapa natans	ndhC_Lagerstroemia intermedia	0.0611	0.0072		0.11784
		ndhC_Trapa natans	ndhC_Lagerstroemia subcostata	0.0361	0.0072		0.199446
		ndhC_Trapa natans	ndhC_Lagerstroemia villosa	0.2145	0.0183		0.0853147
		ndhC_Trapa natans	ndhC_Heimi myrtifolia	0.0609	0.0109		0.178982
		ndhC_Lythrum salicaria	ndhC_Lawsonia intermis	0.0871	0.0036		0.0413318
		ndhC_Lythrum salicaria	ndhC_Punica granatum	0.0611	0		0
		ndhC_Lythrum salicaria	ndhC_Woodfordia fruticosa	0.0611	0		0
		ndhC_Lythrum salicaria	ndhC_Rotala rotundifolia	0.0871	0.0036		0.0413318
		ndhC_Lythrum salicaria	ndhC_Lagerstroemia tomentosa	0.074	0		0
		ndhC_Lythrum salicaria	ndhC_Lagerstroemia venusa	0.0871	0		0
		ndhC_Lythrum salicaria	ndhC_Lagerstroemia calyculata	0.074	0		0
		ndhC_Lythrum salicaria	ndhC_Lagerstroemia fauriei	0.0611	0		0
		ndhC_Lythrum salicaria	ndhC_Lagerstroemia floribunda	0.074	0		0
		ndhC_Lythrum salicaria	ndhC_Lagerstroemia guilinensis	0.0611	0		0
		ndhC_Lythrum salicaria	ndhC_Lagerstroemia indica	0.0611	0		0
		ndhC_Lythrum salicaria	ndhC_Lagerstroemia speciosa	0.0871	0		0
		ndhC_Lythrum salicaria	ndhC_Lagerstroemia intermedia	0.0871	0		0
		ndhC_Lythrum salicaria	ndhC_Lagerstroemia subcostata	0.0611	0		0
		ndhC_Lythrum salicaria	ndhC_Lagerstroemia villosa	0.2145	0.0109		0.0508159
		ndhC_Lythrum salicaria	ndhC_Heimi myrtifolia	0.0868	0.0072		0.0829493
		ndhC_Lawsonia intermis	ndhC_Punica granatum	0.0239	0.0036		0.150628
		ndhC_Lawsonia intermis	ndhC_Woodfordia fruticosa	0.0485	0.0036		0.0742268
		ndhC_Lawsonia intermis	ndhC_Rotala rotundifolia	0	0		/
		ndhC_Lawsonia intermis	ndhC_Lagerstroemia tomentosa	0.0611	0.0036		0.0589198
		ndhC_Lawsonia intermis	ndhC_Lagerstroemia venusa	0.0485	0.0036		0.0742268
		ndhC_Lawsonia intermis	ndhC_Lagerstroemia calyculata	0.0611	0.0036		0.0589198
		ndhC_Lawsonia intermis	ndhC_Lagerstroemia fauriei	0.0485	0.0036		0.0742268
		ndhC_Lawsonia intermis	ndhC_Lagerstroemia floribunda	0.0611	0.0036		0.0589198
		ndhC_Lawsonia intermis	ndhC_Lagerstroemia guilinensis	0.0485	0.0036		0.0742268
		ndhC_Lawsonia intermis	ndhC_Lagerstroemia indica	0.0485	0.0036		0.0742268
		ndhC_Lawsonia intermis	ndhC_Lagerstroemia speciosa	0.0485	0.0036		0.0742268
		ndhC_Lawsonia intermis	ndhC_Lagerstroemia intermedia	0.0485	0.0036		0.0742268
		ndhC_Lawsonia intermis	ndhC_Lagerstroemia subcostata	0.0485	0.0036		0.0742268
		ndhC_Lawsonia intermis	ndhC_Lagerstroemia villosa	0.2302	0.0146		0.0634231
		ndhC_Lawsonia intermis	ndhC_Heimi myrtifolia	0.0738	0.0109		0.147696
		ndhC_Punica granatum	ndhC_Woodfordia fruticosa	0.0239	0		0
		ndhC_Punica granatum	ndhC_Rotala rotundifolia	0.0239	0.0036		0.150628
		ndhC_Punica granatum	ndhC_Lagerstroemia tomentosa	0.0361	0		0
		ndhC_Punica granatum	ndhC_Lagerstroemia venusa	0.0485	0		0
		ndhC_Punica granatum	ndhC_Lagerstroemia calyculata	0.0361	0		0
		ndhC_Punica granatum	ndhC_Lagerstroemia fauriei	0.0239	0		0
		ndhC_Punica granatum	ndhC_Lagerstroemia floribunda	0.0361	0		0
		ndhC_Punica granatum	ndhC_Lagerstroemia guilinensis	0.0239	0		0
		ndhC_Punica granatum	ndhC_Lagerstroemia indica	0.0239	0		0
		ndhC_Punica granatum	ndhC_Lagerstroemia speciosa	0.0485	0		0
		ndhC_Punica granatum	ndhC_Lagerstroemia intermedia	0.0485	0		0
		ndhC_Punica granatum	ndhC_Lagerstroemia subcostata	0.0239	0		0
		ndhC_Punica granatum	ndhC_Lagerstroemia villosa	0.1992	0.0109		0.0547189
		ndhC_Punica granatum	ndhC_Heimi myrtifolia	0.0484	0.0072		0.14876
		ndhC_Woodfordia fruticosa	ndhC_Rotala rotundifolia	0.0485	0.0036		0.0742268
		ndhC_Woodfordia fruticosa	ndhC_Lagerstroemia tomentosa	0.0361	0		0
		ndhC_Woodfordia fruticosa	ndhC_Lagerstroemia venusa	0.0485	0		0
		ndhC_Woodfordia fruticosa	ndhC_Lagerstroemia calyculata	0.0361	0		0
		ndhC_Woodfordia fruticosa	ndhC_Lagerstroemia fauriei	0.0239	0		0
		ndhC_Woodfordia fruticosa	ndhC_Lagerstroemia floribunda	0.0361	0		0
		ndhC_Woodfordia fruticosa	ndhC_Lagerstroemia guilinensis	0.0239	0		0
		ndhC_Woodfordia fruticosa	ndhC_Lagerstroemia indica	0.0239	0		0
		ndhC_Woodfordia fruticosa	ndhC_Lagerstroemia speciosa	0.0485	0		0
		ndhC_Woodfordia fruticosa	ndhC_Lagerstroemia intermedia	0.0485	0		0
[truncated: 15,898 more rows]

## Sheet: Sheet2
	The mean Ka/Ks of 77 genes among 22 Lythraceae species
	Genes	Ka/ks
	psbN	0
	psbI	0
	psaC	0
	atpH	0
	petD	0.0019
	psbD	0.0053
	psbM	0.0057
	psbL	0.0098
	psbA	0.0135
	psbB	0.0173
	petB	0.0176
	atpI	0.0188
	psbC	0.0209
	psaB	0.0224
	rpl16	0.0392
	clpP	0.0395
	rpl14	0.0416
	rpl36	0.0428
	ndhC	0.0477
	petN	0.0502
	psbE	0.0523
	rpl2	0.0547
	psbF	0.0585
	rpl32	0.0596
	ndhE	0.0638
	psaA	0.0648
	atpB	0.0802
	ndhH	0.0803
	petG	0.0804
	petA	0.0942
	psaJ	0.1001
	ndhJ	0.1198
	atpA	0.1209
	rpoC1	0.1223
	psbT	0.1228
	rps2	0.1237
	ndhI	0.1262
	rpoB	0.1266
	ycf3	0.1482
	psbZ	0.1541
	rps19	0.1618
	ndhA	0.1681
	ndhD	0.1732
	rps4	0.1858
	rps11	0.1875
	ndhG	0.2047
	rpl33	0.212
	psbH	0.2221
	atpF	0.2249
	petL	0.2402
	rps12	0.2498
	rpl22	0.2498
	rps14	0.2515
	psbK	0.2552
	atpE	0.2621
	rps16	0.2701
	rps15	0.2704
	cemA	0.285
	rps3	0.2884
	psbJ	0.2917
	ndhB	0.3129
	ndhF	0.3213
	rps8	0.3237
	accD	0.334
	ndhK	0.3453
	rbcL	0.3475
	rpoA	0.3508
	rps18	0.359
	psaI	0.3622
	rpoC2	0.3638
	rps7	0.3685
	matK	0.5031
	rpl20	0.5273
	ycf1	0.5297
	ccsA	0.6055
	ycf4	0.744
	rpl23	1.3427

## Sheet: Sheet3
		Sequence 1	Sequence 2	Ks	Ka	length(bp)	Ka/ks	Average
		atpA_Lagerstroemia excelsa	atpA_Lagerstroemia limii	0	0.0009	1524	/	0.1209
		atpA_Lagerstroemia excelsa	atpA_Lagerstroemia siamica	0.0298	0.0052	1524	0.174497
		atpA_Lagerstroemia excelsa	atpA_Duabanga grandiflora	0.0449	0.0048	1524	0.106904
		atpA_Lagerstroemia excelsa	atpA_Trapa natans	0.1127	0.0074	1524	0.065661
		atpA_Lagerstroemia excelsa	atpA_Lythrum salicaria	0.0564	0.011	1524	0.195035
		atpA_Lagerstroemia excelsa	atpA_Lawsonia intermis	0.068	0.0066	1524	0.0970588
		atpA_Lagerstroemia excelsa	atpA_Punica granatum	0.0536	0.0074	1524	0.13806
		atpA_Lagerstroemia excelsa	atpA_Woodfordia fruticosa	0.0826	0.0066	1524	0.0799031
		atpA_Lagerstroemia excelsa	atpA_Rotala rotundifolia	0.068	0.0066	1524	0.0970588
		atpA_Lagerstroemia excelsa	atpA_Lagerstroemia tomentosa	0.0215	0.0017	1524	0.0790698
		atpA_Lagerstroemia excelsa	atpA_Lagerstroemia venusa	0.0298	0.0061	1524	0.204698
		atpA_Lagerstroemia excelsa	atpA_Lagerstroemia calyculata	0.0215	0.0017	1524	0.0790698
		atpA_Lagerstroemia excelsa	atpA_Lagerstroemia fauriei	0	0.0009	1524	/
		atpA_Lagerstroemia excelsa	atpA_Lagerstroemia floribunda	0.0215	0.0017	1524	0.0790698
		atpA_Lagerstroemia excelsa	atpA_Lagerstroemia guilinensis	0	0	1524	/
		atpA_Lagerstroemia excelsa	atpA_Lagerstroemia indica	0	0	1524	/
		atpA_Lagerstroemia excelsa	atpA_Lagerstroemia speciosa	0.0298	0.0061	1524	0.204698
		atpA_Lagerstroemia excelsa	atpA_Lagerstroemia intermedia	0.0298	0.0052	1524	0.174497
		atpA_Lagerstroemia excelsa	atpA_Lagerstroemia subcostata	0	0.0009	1524	/
		atpA_Lagerstroemia excelsa	atpA_Lagerstroemia villosa	0.1969	0.0208	1524	0.105637
		atpA_Lagerstroemia excelsa	atpA_Heimi myrtifolia	0.0854	0.0092	1524	0.107728
		atpA_Lagerstroemia limii	atpA_Lagerstroemia siamica	0.0298	0.0061	1524	0.204698
		atpA_Lagerstroemia limii	atpA_Duabanga grandiflora	0.045	0.0057	1524	0.126667
		atpA_Lagerstroemia limii	atpA_Trapa natans	0.1097	0.0083	1524	0.0756609
		atpA_Lagerstroemia limii	atpA_Lythrum salicaria	0.0564	0.0119	1524	0.210993
		atpA_Lagerstroemia limii	atpA_Lawsonia intermis	0.068	0.0074	1524	0.108824
		atpA_Lagerstroemia limii	atpA_Punica granatum	0.0536	0.0083	1524	0.154851
		atpA_Lagerstroemia limii	atpA_Woodfordia fruticosa	0.0827	0.0074	1524	0.08948
		atpA_Lagerstroemia limii	atpA_Rotala rotundifolia	0.068	0.0074	1524	0.108824
		atpA_Lagerstroemia limii	atpA_Lagerstroemia tomentosa	0.0215	0.0026	1524	0.12093
		atpA_Lagerstroemia limii	atpA_Lagerstroemia venusa	0.0298	0.007	1524	0.234899
		atpA_Lagerstroemia limii	atpA_Lagerstroemia calyculata	0.0215	0.0026	1524	0.12093
		atpA_Lagerstroemia limii	atpA_Lagerstroemia fauriei	0	0	1524	/
		atpA_Lagerstroemia limii	atpA_Lagerstroemia floribunda	0.0215	0.0026	1524	0.12093
		atpA_Lagerstroemia limii	atpA_Lagerstroemia guilinensis	0	0.0009	1524	/
		atpA_Lagerstroemia limii	atpA_Lagerstroemia indica	0	0.0009	1524	/
		atpA_Lagerstroemia limii	atpA_Lagerstroemia speciosa	0.0298	0.007	1524	0.234899
		atpA_Lagerstroemia limii	atpA_Lagerstroemia intermedia	0.0298	0.0061	1524	0.204698
		atpA_Lagerstroemia limii	atpA_Lagerstroemia subcostata	0	0	1524	/
		atpA_Lagerstroemia limii	atpA_Lagerstroemia villosa	0.197	0.0217	1524	0.110152
		atpA_Lagerstroemia limii	atpA_Heimi myrtifolia	0.0855	0.0101	1524	0.118129
		atpA_Lagerstroemia siamica	atpA_Duabanga grandiflora	0.0593	0.0066	1524	0.111298
		atpA_Lagerstroemia siamica	atpA_Trapa natans	0.1319	0.0066	1524	0.0500379
		atpA_Lagerstroemia siamica	atpA_Lythrum salicaria	0.071	0.011	1524	0.15493
		atpA_Lagerstroemia siamica	atpA_Lawsonia intermis	0.0889	0.0066	1524	0.0742407
		atpA_Lagerstroemia siamica	atpA_Punica granatum	0.074	0.0092	1524	0.124324
		atpA_Lagerstroemia siamica	atpA_Woodfordia fruticosa	0.1009	0.0083	1524	0.0822597
		atpA_Lagerstroemia siamica	atpA_Rotala rotundifolia	0.0889	0.0066	1524	0.0742407
		atpA_Lagerstroemia siamica	atpA_Lagerstroemia tomentosa	0.0134	0.0035	1524	0.261194
		atpA_Lagerstroemia siamica	atpA_Lagerstroemia venusa	0	0.0009	1524	/
		atpA_Lagerstroemia siamica	atpA_Lagerstroemia calyculata	0.0134	0.0035	1524	0.261194
		atpA_Lagerstroemia siamica	atpA_Lagerstroemia fauriei	0.0298	0.0061	1524	0.204698
		atpA_Lagerstroemia siamica	atpA_Lagerstroemia floribunda	0.0134	0.0035	1524	0.261194
		atpA_Lagerstroemia siamica	atpA_Lagerstroemia guilinensis	0.0298	0.0052	1524	0.174497
		atpA_Lagerstroemia siamica	atpA_Lagerstroemia indica	0.0298	0.0052	1524	0.174497
		atpA_Lagerstroemia siamica	atpA_Lagerstroemia speciosa	0	0.0009	1524	/
		atpA_Lagerstroemia siamica	atpA_Lagerstroemia intermedia	0	0	1524	/
		atpA_Lagerstroemia siamica	atpA_Lagerstroemia subcostata	0.0298	0.0061	1524	0.204698
		atpA_Lagerstroemia siamica	atpA_Lagerstroemia villosa	0.208	0.0226	1524	0.108654
		atpA_Lagerstroemia siamica	atpA_Heimi myrtifolia	0.1007	0.011	1524	0.109235
		atpA_Duabanga grandiflora	atpA_Trapa natans	0.1266	0.0053	1524	0.0418641
		atpA_Duabanga grandiflora	atpA_Lythrum salicaria	0.0664	0.0097	1524	0.146084
		atpA_Duabanga grandiflora	atpA_Lawsonia intermis	0.0811	0.0053	1524	0.0653514
		atpA_Duabanga grandiflora	atpA_Punica granatum	0.0693	0.007	1524	0.10101
		atpA_Duabanga grandiflora	atpA_Woodfordia fruticosa	0.099	0.0053	1524	0.0535354
		atpA_Duabanga grandiflora	atpA_Rotala rotundifolia	0.0811	0.0053	1524	0.0653514
		atpA_Duabanga grandiflora	atpA_Lagerstroemia tomentosa	0.0506	0.0031	1524	0.0612648
		atpA_Duabanga grandiflora	atpA_Lagerstroemia venusa	0.0593	0.0074	1524	0.124789
		atpA_Duabanga grandiflora	atpA_Lagerstroemia calyculata	0.0506	0.0031	1524	0.0612648
		atpA_Duabanga grandiflora	atpA_Lagerstroemia fauriei	0.045	0.0057	1524	0.126667
		atpA_Duabanga grandiflora	atpA_Lagerstroemia floribunda	0.0506	0.0031	1524	0.0612648
		atpA_Duabanga grandiflora	atpA_Lagerstroemia guilinensis	0.0449	0.0048	1524	0.106904
		atpA_Duabanga grandiflora	atpA_Lagerstroemia indica	0.0449	0.0048	1524	0.106904
		atpA_Duabanga grandiflora	atpA_Lagerstroemia speciosa	0.0593	0.0074	1524	0.124789
		atpA_Duabanga grandiflora	atpA_Lagerstroemia intermedia	0.0593	0.0066	1524	0.111298
		atpA_Duabanga grandiflora	atpA_Lagerstroemia subcostata	0.045	0.0057	1524	0.126667
		atpA_Duabanga grandiflora	atpA_Lagerstroemia villosa	0.2124	0.0195	1524	0.0918079
		atpA_Duabanga grandiflora	atpA_Heimi myrtifolia	0.0958	0.0079	1524	0.0824635
		atpA_Trapa natans	atpA_Lythrum salicaria	0.1254	0.0066	1524	0.0526316
		atpA_Trapa natans	atpA_Lawsonia intermis	0.1366	0.0035	1524	0.0256223
		atpA_Trapa natans	atpA_Punica granatum	0.1286	0.0074	1524	0.0575428
		atpA_Trapa natans	atpA_Woodfordia fruticosa	0.1543	0.0057	1524	0.036941
		atpA_Trapa natans	atpA_Rotala rotundifolia	0.1366	0.0035	1524	0.0256223
		atpA_Trapa natans	atpA_Lagerstroemia tomentosa	0.1221	0.0048	1524	0.039312
		atpA_Trapa natans	atpA_Lagerstroemia venusa	0.1319	0.0074	1524	0.0561031
		atpA_Trapa natans	atpA_Lagerstroemia calyculata	0.1221	0.0048	1524	0.039312
		atpA_Trapa natans	atpA_Lagerstroemia fauriei	0.1097	0.0083	1524	0.0756609
		atpA_Trapa natans	atpA_Lagerstroemia floribunda	0.1221	0.0048	1524	0.039312
		atpA_Trapa natans	atpA_Lagerstroemia guilinensis	0.1127	0.0074	1524	0.065661
		atpA_Trapa natans	atpA_Lagerstroemia indica	0.1127	0.0074	1524	0.065661
		atpA_Trapa natans	atpA_Lagerstroemia speciosa	0.1319	0.0074	1524	0.0561031
		atpA_Trapa natans	atpA_Lagerstroemia intermedia	0.1319	0.0066	1524	0.0500379
		atpA_Trapa natans	atpA_Lagerstroemia subcostata	0.1097	0.0083	1524	0.0756609
		atpA_Trapa natans	atpA_Lagerstroemia villosa	0.2659	0.0199	1524	0.0748402
		atpA_Trapa natans	atpA_Heimi myrtifolia	0.1443	0.0083	1524	0.0575191
		atpA_Lythrum salicaria	atpA_Lawsonia intermis	0.0813	0.0079	1524	0.097171
		atpA_Lythrum salicaria	atpA_Punica granatum	0.0608	0.0079	1524	0.129934
		atpA_Lythrum salicaria	atpA_Woodfordia fruticosa	0.0902	0.0079	1524	0.0875831
		atpA_Lythrum salicaria	atpA_Rotala rotundifolia	0.0813	0.0079	1524	0.097171
		atpA_Lythrum salicaria	atpA_Lagerstroemia tomentosa	0.0622	0.0092	1524	0.14791
		atpA_Lythrum salicaria	atpA_Lagerstroemia venusa	0.0711	0.0119	1524	0.16737
		atpA_Lythrum salicaria	atpA_Lagerstroemia calyculata	0.0622	0.0092	1524	0.14791
		atpA_Lythrum salicaria	atpA_Lagerstroemia fauriei	0.0564	0.0119	1524	0.210993
		atpA_Lythrum salicaria	atpA_Lagerstroemia floribunda	0.0622	0.0092	1524	0.14791
		atpA_Lythrum salicaria	atpA_Lagerstroemia guilinensis	0.0564	0.011	1524	0.195035
		atpA_Lythrum salicaria	atpA_Lagerstroemia indica	0.0564	0.011	1524	0.195035
		atpA_Lythrum salicaria	atpA_Lagerstroemia speciosa	0.0711	0.0119	1524	0.16737
		atpA_Lythrum salicaria	atpA_Lagerstroemia intermedia	0.071	0.011	1524	0.15493
		atpA_Lythrum salicaria	atpA_Lagerstroemia subcostata	0.0564	0.0119	1524	0.210993
		atpA_Lythrum salicaria	atpA_Lagerstroemia villosa	0.1991	0.0221	1524	0.110999
		atpA_Lythrum salicaria	atpA_Heimi myrtifolia	0.0871	0.0088	1524	0.101033
		atpA_Lawsonia intermis	atpA_Punica granatum	0.0784	0.0052	1524	0.0663265
		atpA_Lawsonia intermis	atpA_Woodfordia fruticosa	0.1024	0.0035	1524	0.0341797
		atpA_Lawsonia intermis	atpA_Rotala rotundifolia	0	0	1524	/
		atpA_Lawsonia intermis	atpA_Lagerstroemia tomentosa	0.0797	0.0048	1524	0.0602258
		atpA_Lawsonia intermis	atpA_Lagerstroemia venusa	0.0889	0.0074	1524	0.0832396
		atpA_Lawsonia intermis	atpA_Lagerstroemia calyculata	0.0797	0.0048	1524	0.0602258
		atpA_Lawsonia intermis	atpA_Lagerstroemia fauriei	0.068	0.0074	1524	0.108824
		atpA_Lawsonia intermis	atpA_Lagerstroemia floribunda	0.0797	0.0048	1524	0.0602258
		atpA_Lawsonia intermis	atpA_Lagerstroemia guilinensis	0.068	0.0066	1524	0.0970588
		atpA_Lawsonia intermis	atpA_Lagerstroemia indica	0.068	0.0066	1524	0.0970588
		atpA_Lawsonia intermis	atpA_Lagerstroemia speciosa	0.0889	0.0074	1524	0.0832396
		atpA_Lawsonia intermis	atpA_Lagerstroemia intermedia	0.0889	0.0066	1524	0.0742407
		atpA_Lawsonia intermis	atpA_Lagerstroemia subcostata	0.068	0.0074	1524	0.108824
		atpA_Lawsonia intermis	atpA_Lagerstroemia villosa	0.2311	0.0176	1524	0.0761575
		atpA_Lawsonia intermis	atpA_Heimi myrtifolia	0.1022	0.0079	1524	0.0772994
		atpA_Punica granatum	atpA_Woodfordia fruticosa	0.0523	0.0035	1524	0.0669216
		atpA_Punica granatum	atpA_Rotala rotundifolia	0.0784	0.0052	1524	0.0663265
		atpA_Punica granatum	atpA_Lagerstroemia tomentosa	0.0651	0.0057	1524	0.0875576
		atpA_Punica granatum	atpA_Lagerstroemia venusa	0.074	0.0101	1524	0.136486
		atpA_Punica granatum	atpA_Lagerstroemia calyculata	0.0651	0.0057	1524	0.0875576
		atpA_Punica granatum	atpA_Lagerstroemia fauriei	0.0536	0.0083	1524	0.154851
		atpA_Punica granatum	atpA_Lagerstroemia floribunda	0.0651	0.0057	1524	0.0875576
		atpA_Punica granatum	atpA_Lagerstroemia guilinensis	0.0536	0.0074	1524	0.13806
		atpA_Punica granatum	atpA_Lagerstroemia indica	0.0536	0.0074	1524	0.13806
		atpA_Punica granatum	atpA_Lagerstroemia speciosa	0.074	0.0101	1524	0.136486
		atpA_Punica granatum	atpA_Lagerstroemia intermedia	0.074	0.0092	1524	0.124324
		atpA_Punica granatum	atpA_Lagerstroemia subcostata	0.0536	0.0083	1524	0.154851
		atpA_Punica granatum	atpA_Lagerstroemia villosa	0.1958	0.0176	1524	0.0898876
		atpA_Punica granatum	atpA_Heimi myrtifolia	0.0695	0.0079	1524	0.113669
		atpA_Woodfordia fruticosa	atpA_Rotala rotundifolia	0.1024	0.0035	1524	0.0341797
		atpA_Woodfordia fruticosa	atpA_Lagerstroemia tomentosa	0.0946	0.0048	1524	0.05074
		atpA_Woodfordia fruticosa	atpA_Lagerstroemia venusa	0.101	0.0092	1524	0.0910891
		atpA_Woodfordia fruticosa	atpA_Lagerstroemia calyculata	0.0946	0.0048	1524	0.05074
		atpA_Woodfordia fruticosa	atpA_Lagerstroemia fauriei	0.0827	0.0074	1524	0.08948
		atpA_Woodfordia fruticosa	atpA_Lagerstroemia floribunda	0.0946	0.0048	1524	0.05074
		atpA_Woodfordia fruticosa	atpA_Lagerstroemia guilinensis	0.0826	0.0066	1524	0.0799031
		atpA_Woodfordia fruticosa	atpA_Lagerstroemia indica	0.0826	0.0066	1524	0.0799031
		atpA_Woodfordia fruticosa	atpA_Lagerstroemia speciosa	0.101	0.0092	1524	0.0910891
		atpA_Woodfordia fruticosa	atpA_Lagerstroemia intermedia	0.1009	0.0083	1524	0.0822597
		atpA_Woodfordia fruticosa	atpA_Lagerstroemia subcostata	0.0827	0.0074	1524	0.08948
		atpA_Woodfordia fruticosa	atpA_Lagerstroemia villosa	0.2274	0.0159	1524	0.0699208
		atpA_Woodfordia fruticosa	atpA_Heimi myrtifolia	0.0961	0.0061	1524	0.0634755
		atpA_Rotala rotundifolia	atpA_Lagerstroemia tomentosa	0.0797	0.0048	1524	0.0602258
		atpA_Rotala rotundifolia	atpA_Lagerstroemia venusa	0.0889	0.0074	1524	0.0832396
		atpA_Rotala rotundifolia	atpA_Lagerstroemia calyculata	0.0797	0.0048	1524	0.0602258
		atpA_Rotala rotundifolia	atpA_Lagerstroemia fauriei	0.068	0.0074	1524	0.108824
		atpA_Rotala rotundifolia	atpA_Lagerstroemia floribunda	0.0797	0.0048	1524	0.0602258
		atpA_Rotala rotundifolia	atpA_Lagerstroemia guilinensis	0.068	0.0066	1524	0.0970588
		atpA_Rotala rotundifolia	atpA_Lagerstroemia indica	0.068	0.0066	1524	0.0970588
		atpA_Rotala rotundifolia	atpA_Lagerstroemia speciosa	0.0889	0.0074	1524	0.0832396
		atpA_Rotala rotundifolia	atpA_Lagerstroemia intermedia	0.0889	0.0066	1524	0.0742407
		atpA_Rotala rotundifolia	atpA_Lagerstroemia subcostata	0.068	0.0074	1524	0.108824
		atpA_Rotala rotundifolia	atpA_Lagerstroemia villosa	0.2311	0.0176	1524	0.0761575
		atpA_Rotala rotundifolia	atpA_Heimi myrtifolia	0.1022	0.0079	1524	0.0772994
		atpA_Lagerstroemia tomentosa	atpA_Lagerstroemia venusa	0.0134	0.0044	1524	0.328358
		atpA_Lagerstroemia tomentosa	atpA_Lagerstroemia calyculata	0	0	1524	/
		atpA_Lagerstroemia tomentosa	atpA_Lagerstroemia fauriei	0.0215	0.0026	1524	0.12093
		atpA_Lagerstroemia tomentosa	atpA_Lagerstroemia floribunda	0	0	1524	/
		atpA_Lagerstroemia tomentosa	atpA_Lagerstroemia guilinensis	0.0215	0.0017	1524	0.0790698
		atpA_Lagerstroemia tomentosa	atpA_Lagerstroemia indica	0.0215	0.0017	1524	0.0790698
		atpA_Lagerstroemia tomentosa	atpA_Lagerstroemia speciosa	0.0134	0.0044	1524	0.328358
		atpA_Lagerstroemia tomentosa	atpA_Lagerstroemia intermedia	0.0134	0.0035	1524	0.261194
		atpA_Lagerstroemia tomentosa	atpA_Lagerstroemia subcostata	0.0215	0.0026	1524	0.12093
		atpA_Lagerstroemia tomentosa	atpA_Lagerstroemia villosa	0.2074	0.019	1524	0.0916104
		atpA_Lagerstroemia tomentosa	atpA_Heimi myrtifolia	0.0914	0.0075	1524	0.0820569
		atpA_Lagerstroemia venusa	atpA_Lagerstroemia calyculata	0.0134	0.0044	1524	0.328358
		atpA_Lagerstroemia venusa	atpA_Lagerstroemia fauriei	0.0298	0.007	1524	0.234899
		atpA_Lagerstroemia venusa	atpA_Lagerstroemia floribunda	0.0134	0.0044	1524	0.328358
		atpA_Lagerstroemia venusa	atpA_Lagerstroemia guilinensis	0.0298	0.0061	1524	0.204698
		atpA_Lagerstroemia venusa	atpA_Lagerstroemia indica	0.0298	0.0061	1524	0.204698
		atpA_Lagerstroemia venusa	atpA_Lagerstroemia speciosa	0	0	1524	/
		atpA_Lagerstroemia venusa	atpA_Lagerstroemia intermedia	0	0.0009	1524	/
		atpA_Lagerstroemia venusa	atpA_Lagerstroemia subcostata	0.0298	0.007	1524	0.234899
		atpA_Lagerstroemia venusa	atpA_Lagerstroemia villosa	0.2081	0.0235	1524	0.112926
		atpA_Lagerstroemia venusa	atpA_Heimi myrtifolia	0.1008	0.0119	1524	0.118056
		atpA_Lagerstroemia calyculata	atpA_Lagerstroemia fauriei	0.0215	0.0026	1524	0.12093
		atpA_Lagerstroemia calyculata	atpA_Lagerstroemia floribunda	0	0	1524	/
		atpA_Lagerstroemia calyculata	atpA_Lagerstroemia guilinensis	0.0215	0.0017	1524	0.0790698
		atpA_Lagerstroemia calyculata	atpA_Lagerstroemia indica	0.0215	0.0017	1524	0.0790698
		atpA_Lagerstroemia calyculata	atpA_Lagerstroemia speciosa	0.0134	0.0044	1524	0.328358
		atpA_Lagerstroemia calyculata	atpA_Lagerstroemia intermedia	0.0134	0.0035	1524	0.261194
		atpA_Lagerstroemia calyculata	atpA_Lagerstroemia subcostata	0.0215	0.0026	1524	0.12093
		atpA_Lagerstroemia calyculata	atpA_Lagerstroemia villosa	0.2074	0.019	1524	0.0916104
		atpA_Lagerstroemia calyculata	atpA_Heimi myrtifolia	0.0914	0.0075	1524	0.0820569
		atpA_Lagerstroemia fauriei	atpA_Lagerstroemia floribunda	0.0215	0.0026	1524	0.12093
		atpA_Lagerstroemia fauriei	atpA_Lagerstroemia guilinensis	0	0.0009	1524	/
		atpA_Lagerstroemia fauriei	atpA_Lagerstroemia indica	0	0.0009	1524	/
		atpA_Lagerstroemia fauriei	atpA_Lagerstroemia speciosa	0.0298	0.007	1524	0.234899
		atpA_Lagerstroemia fauriei	atpA_Lagerstroemia intermedia	0.0298	0.0061	1524	0.204698
		atpA_Lagerstroemia fauriei	atpA_Lagerstroemia subcostata	0	0	1524	/
		atpA_Lagerstroemia fauriei	atpA_Lagerstroemia villosa	0.197	0.0217	1524	0.110152
		atpA_Lagerstroemia fauriei	atpA_Heimi myrtifolia	0.0855	0.0101	1524	0.118129
		atpA_Lagerstroemia floribunda	atpA_Lagerstroemia guilinensis	0.0215	0.0017	1524	0.0790698
		atpA_Lagerstroemia floribunda	atpA_Lagerstroemia indica	0.0215	0.0017	1524	0.0790698
		atpA_Lagerstroemia floribunda	atpA_Lagerstroemia speciosa	0.0134	0.0044	1524	0.328358
		atpA_Lagerstroemia floribunda	atpA_Lagerstroemia intermedia	0.0134	0.0035	1524	0.261194
		atpA_Lagerstroemia floribunda	atpA_Lagerstroemia subcostata	0.0215	0.0026	1524	0.12093
		atpA_Lagerstroemia floribunda	atpA_Lagerstroemia villosa	0.2074	0.019	1524	0.0916104
		atpA_Lagerstroemia floribunda	atpA_Heimi myrtifolia	0.0914	0.0075	1524	0.0820569
		atpA_Lagerstroemia guilinensis	atpA_Lagerstroemia indica	0	0	1524	/
		atpA_Lagerstroemia guilinensis	atpA_Lagerstroemia speciosa	0.0298	0.0061	1524	0.204698
		atpA_Lagerstroemia guilinensis	atpA_Lagerstroemia intermedia	0.0298	0.0052	1524	0.174497
		atpA_Lagerstroemia guilinensis	atpA_Lagerstroemia subcostata	0	0.0009	1524	/
		atpA_Lagerstroemia guilinensis	atpA_Lagerstroemia villosa	0.1969	0.0208	1524	0.105637
		atpA_Lagerstroemia guilinensis	atpA_Heimi myrtifolia	0.0854	0.0092	1524	0.107728
		atpA_Lagerstroemia indica	atpA_Lagerstroemia speciosa	0.0298	0.0061	1524	0.204698
		atpA_Lagerstroemia indica	atpA_Lagerstroemia intermedia	0.0298	0.0052	1524	0.174497
		atpA_Lagerstroemia indica	atpA_Lagerstroemia subcostata	0	0.0009	1524	/
		atpA_Lagerstroemia indica	atpA_Lagerstroemia villosa	0.1969	0.0208	1524	0.105637
		atpA_Lagerstroemia indica	atpA_Heimi myrtifolia	0.0854	0.0092	1524	0.107728
		atpA_Lagerstroemia speciosa	atpA_Lagerstroemia intermedia	0	0.0009	1524	/
		atpA_Lagerstroemia speciosa	atpA_Lagerstroemia subcostata	0.0298	0.007	1524	0.234899
		atpA_Lagerstroemia speciosa	atpA_Lagerstroemia villosa	0.2081	0.0235	1524	0.112926
		atpA_Lagerstroemia speciosa	atpA_Heimi myrtifolia	0.1008	0.0119	1524	0.118056
		atpA_Lagerstroemia intermedia	atpA_Lagerstroemia subcostata	0.0298	0.0061	1524	0.204698
		atpA_Lagerstroemia intermedia	atpA_Lagerstroemia villosa	0.208	0.0226	1524	0.108654
		atpA_Lagerstroemia intermedia	atpA_Heimi myrtifolia	0.1007	0.011	1524	0.109235
		atpA_Lagerstroemia subcostata	atpA_Lagerstroemia villosa	0.197	0.0217	1524	0.110152
		atpA_Lagerstroemia subcostata	atpA_Heimi myrtifolia	0.0855	0.0101	1524	0.118129
		atpA_Lagerstroemia villosa	atpA_Heimi myrtifolia	0.2192	0.0196	1524	0.0894161
		atpB_Lagerstroemia excelsa	atpB_Lagerstroemia limii	0	0	1497	/	0.0802
		atpB_Lagerstroemia excelsa	atpB_Lagerstroemia siamica	0.0054	0		0
		atpB_Lagerstroemia excelsa	atpB_Duabanga grandiflora	0.0108	0		0
		atpB_Lagerstroemia excelsa	atpB_Trapa natans	0.1035	0.0018		0.0173913
		atpB_Lagerstroemia excelsa	atpB_Lythrum salicaria	0.0471	0.0027		0.0573248
		atpB_Lagerstroemia excelsa	atpB_Lawsonia intermis	0.0357	0.0009		0.0252101
		atpB_Lagerstroemia excelsa	atpB_Punica granatum	0.0527	0.0045		0.085389
		atpB_Lagerstroemia excelsa	atpB_Woodfordia fruticosa	0.0671	0.0018		0.0268256
		atpB_Lagerstroemia excelsa	atpB_Rotala rotundifolia	0.0357	0.0009		0.0252101
		atpB_Lagerstroemia excelsa	atpB_Lagerstroemia tomentosa	0.0027	0.0009		0.333333
		atpB_Lagerstroemia excelsa	atpB_Lagerstroemia venusa	0.0054	0		0
		atpB_Lagerstroemia excelsa	atpB_Lagerstroemia calyculata	0.0027	0.0009		0.333333
		atpB_Lagerstroemia excelsa	atpB_Lagerstroemia fauriei	0	0		/
		atpB_Lagerstroemia excelsa	atpB_Lagerstroemia floribunda	0.0027	0.0009		0.333333
		atpB_Lagerstroemia excelsa	atpB_Lagerstroemia guilinensis	0	0		/
		atpB_Lagerstroemia excelsa	atpB_Lagerstroemia indica	0	0		/
		atpB_Lagerstroemia excelsa	atpB_Lagerstroemia speciosa	0.0054	0		0
		atpB_Lagerstroemia excelsa	atpB_Lagerstroemia intermedia	0.0054	0		0
		atpB_Lagerstroemia excelsa	atpB_Lagerstroemia subcostata	0	0		/
		atpB_Lagerstroemia excelsa	atpB_Lagerstroemia villosa	0.1948	0.0054		0.0277207
		atpB_Lagerstroemia excelsa	atpB_Heimi myrtifolia	0.0586	0.0018		0.0307167
		atpB_Lagerstroemia limii	atpB_Lagerstroemia siamica	0.0054	0		0
		atpB_Lagerstroemia limii	atpB_Duabanga grandiflora	0.0108	0		0
		atpB_Lagerstroemia limii	atpB_Trapa natans	0.1035	0.0018		0.0173913
		atpB_Lagerstroemia limii	atpB_Lythrum salicaria	0.0471	0.0027		0.0573248
		atpB_Lagerstroemia limii	atpB_Lawsonia intermis	0.0357	0.0009		0.0252101
		atpB_Lagerstroemia limii	atpB_Punica granatum	0.0527	0.0045		0.085389
		atpB_Lagerstroemia limii	atpB_Woodfordia fruticosa	0.0671	0.0018		0.0268256
		atpB_Lagerstroemia limii	atpB_Rotala rotundifolia	0.0357	0.0009		0.0252101
		atpB_Lagerstroemia limii	atpB_Lagerstroemia tomentosa	0.0027	0.0009		0.333333
		atpB_Lagerstroemia limii	atpB_Lagerstroemia venusa	0.0054	0		0
		atpB_Lagerstroemia limii	atpB_Lagerstroemia calyculata	0.0027	0.0009		0.333333
		atpB_Lagerstroemia limii	atpB_Lagerstroemia fauriei	0	0		/
		atpB_Lagerstroemia limii	atpB_Lagerstroemia floribunda	0.0027	0.0009		0.333333
		atpB_Lagerstroemia limii	atpB_Lagerstroemia guilinensis	0	0		/
		atpB_Lagerstroemia limii	atpB_Lagerstroemia indica	0	0		/
		atpB_Lagerstroemia limii	atpB_Lagerstroemia speciosa	0.0054	0		0
		atpB_Lagerstroemia limii	atpB_Lagerstroemia intermedia	0.0054	0		0
		atpB_Lagerstroemia limii	atpB_Lagerstroemia subcostata	0	0		/
		atpB_Lagerstroemia limii	atpB_Lagerstroemia villosa	0.1948	0.0054		0.0277207
		atpB_Lagerstroemia limii	atpB_Heimi myrtifolia	0.0586	0.0018		0.0307167
		atpB_Lagerstroemia siamica	atpB_Duabanga grandiflora	0.0108	0		0
		atpB_Lagerstroemia siamica	atpB_Trapa natans	0.1035	0.0018		0.0173913
		atpB_Lagerstroemia siamica	atpB_Lythrum salicaria	0.0414	0.0027		0.0652174
		atpB_Lagerstroemia siamica	atpB_Lawsonia intermis	0.0301	0.0009		0.0299003
		atpB_Lagerstroemia siamica	atpB_Punica granatum	0.0469	0.0045		0.0959488
		atpB_Lagerstroemia siamica	atpB_Woodfordia fruticosa	0.0613	0.0018		0.0293638
		atpB_Lagerstroemia siamica	atpB_Rotala rotundifolia	0.0301	0.0009		0.0299003
		atpB_Lagerstroemia siamica	atpB_Lagerstroemia tomentosa	0.0027	0.0009		0.333333
		atpB_Lagerstroemia siamica	atpB_Lagerstroemia venusa	0	0		/
		atpB_Lagerstroemia siamica	atpB_Lagerstroemia calyculata	0.0027	0.0009		0.333333
		atpB_Lagerstroemia siamica	atpB_Lagerstroemia fauriei	0.0054	0		0
		atpB_Lagerstroemia siamica	atpB_Lagerstroemia floribunda	0.0027	0.0009		0.333333
		atpB_Lagerstroemia siamica	atpB_Lagerstroemia guilinensis	0.0054	0		0
		atpB_Lagerstroemia siamica	atpB_Lagerstroemia indica	0.0054	0		0
		atpB_Lagerstroemia siamica	atpB_Lagerstroemia speciosa	0	0		/
		atpB_Lagerstroemia siamica	atpB_Lagerstroemia intermedia	0	0		/
		atpB_Lagerstroemia siamica	atpB_Lagerstroemia subcostata	0.0054	0		0
		atpB_Lagerstroemia siamica	atpB_Lagerstroemia villosa	0.1879	0.0054		0.0287387
		atpB_Lagerstroemia siamica	atpB_Heimi myrtifolia	0.0528	0.0018		0.0340909
		atpB_Duabanga grandiflora	atpB_Trapa natans	0.1097	0.0018		0.0164084
		atpB_Duabanga grandiflora	atpB_Lythrum salicaria	0.047	0.0027		0.0574468
		atpB_Duabanga grandiflora	atpB_Lawsonia intermis	0.0357	0.0009		0.0252101
		atpB_Duabanga grandiflora	atpB_Punica granatum	0.0526	0.0045		0.0855513
		atpB_Duabanga grandiflora	atpB_Woodfordia fruticosa	0.0671	0.0018		0.0268256
		atpB_Duabanga grandiflora	atpB_Rotala rotundifolia	0.0357	0.0009		0.0252101
		atpB_Duabanga grandiflora	atpB_Lagerstroemia tomentosa	0.0081	0.0009		0.111111
		atpB_Duabanga grandiflora	atpB_Lagerstroemia venusa	0.0108	0		0
		atpB_Duabanga grandiflora	atpB_Lagerstroemia calyculata	0.0081	0.0009		0.111111
		atpB_Duabanga grandiflora	atpB_Lagerstroemia fauriei	0.0108	0		0
		atpB_Duabanga grandiflora	atpB_Lagerstroemia floribunda	0.0081	0.0009		0.111111
		atpB_Duabanga grandiflora	atpB_Lagerstroemia guilinensis	0.0108	0		0
		atpB_Duabanga grandiflora	atpB_Lagerstroemia indica	0.0108	0		0
		atpB_Duabanga grandiflora	atpB_Lagerstroemia speciosa	0.0108	0		0
		atpB_Duabanga grandiflora	atpB_Lagerstroemia intermedia	0.0108	0		0
		atpB_Duabanga grandiflora	atpB_Lagerstroemia subcostata	0.0108	0		0
		atpB_Duabanga grandiflora	atpB_Lagerstroemia villosa	0.1947	0.0054		0.027735
		atpB_Duabanga grandiflora	atpB_Heimi myrtifolia	0.0528	0.0018		0.0340909
		atpB_Trapa natans	atpB_Lythrum salicaria	0.1449	0.0045		0.0310559
		atpB_Trapa natans	atpB_Lawsonia intermis	0.1223	0.0027		0.0220769
		atpB_Trapa natans	atpB_Punica granatum	0.1445	0.0072		0.049827
		atpB_Trapa natans	atpB_Woodfordia fruticosa	0.1607	0.0036		0.022402
		atpB_Trapa natans	atpB_Rotala rotundifolia	0.1223	0.0027		0.0220769
		atpB_Trapa natans	atpB_Lagerstroemia tomentosa	0.1005	0.0009		0.00895522
		atpB_Trapa natans	atpB_Lagerstroemia venusa	0.1035	0.0018		0.0173913
		atpB_Trapa natans	atpB_Lagerstroemia calyculata	0.1005	0.0009		0.00895522
		atpB_Trapa natans	atpB_Lagerstroemia fauriei	0.1035	0.0018		0.0173913
		atpB_Trapa natans	atpB_Lagerstroemia floribunda	0.1005	0.0009		0.00895522
		atpB_Trapa natans	atpB_Lagerstroemia guilinensis	0.1035	0.0018		0.0173913
		atpB_Trapa natans	atpB_Lagerstroemia indica	0.1035	0.0018		0.0173913
		atpB_Trapa natans	atpB_Lagerstroemia speciosa	0.1035	0.0018		0.0173913
		atpB_Trapa natans	atpB_Lagerstroemia intermedia	0.1035	0.0018		0.0173913
		atpB_Trapa natans	atpB_Lagerstroemia subcostata	0.1035	0.0018		0.0173913
		atpB_Trapa natans	atpB_Lagerstroemia villosa	0.284	0.0072		0.0253521
		atpB_Trapa natans	atpB_Heimi myrtifolia	0.1515	0.0036		0.0237624
		atpB_Lythrum salicaria	atpB_Lawsonia intermis	0.0471	0.0036		0.0764331
		atpB_Lythrum salicaria	atpB_Punica granatum	0.0556	0.0072		0.129496
		atpB_Lythrum salicaria	atpB_Woodfordia fruticosa	0.0819	0.0045		0.0549451
		atpB_Lythrum salicaria	atpB_Rotala rotundifolia	0.0471	0.0036		0.0764331
		atpB_Lythrum salicaria	atpB_Lagerstroemia tomentosa	0.0442	0.0036		0.081448
		atpB_Lythrum salicaria	atpB_Lagerstroemia venusa	0.0414	0.0027		0.0652174
		atpB_Lythrum salicaria	atpB_Lagerstroemia calyculata	0.0442	0.0036		0.081448
		atpB_Lythrum salicaria	atpB_Lagerstroemia fauriei	0.0471	0.0027		0.0573248
		atpB_Lythrum salicaria	atpB_Lagerstroemia floribunda	0.0442	0.0036		0.081448
		atpB_Lythrum salicaria	atpB_Lagerstroemia guilinensis	0.0471	0.0027		0.0573248
		atpB_Lythrum salicaria	atpB_Lagerstroemia indica	0.0471	0.0027		0.0573248
		atpB_Lythrum salicaria	atpB_Lagerstroemia speciosa	0.0414	0.0027		0.0652174
		atpB_Lythrum salicaria	atpB_Lagerstroemia intermedia	0.0414	0.0027		0.0652174
		atpB_Lythrum salicaria	atpB_Lagerstroemia subcostata	0.0471	0.0027		0.0573248
		atpB_Lythrum salicaria	atpB_Lagerstroemia villosa	0.2126	0.0081		0.0380997
		atpB_Lythrum salicaria	atpB_Heimi myrtifolia	0.0733	0.0045		0.0613915
		atpB_Lawsonia intermis	atpB_Punica granatum	0.047	0.0054		0.114894
		atpB_Lawsonia intermis	atpB_Woodfordia fruticosa	0.07	0.0027		0.0385714
		atpB_Lawsonia intermis	atpB_Rotala rotundifolia	0	0		/
		atpB_Lawsonia intermis	atpB_Lagerstroemia tomentosa	0.0329	0.0018		0.0547112
		atpB_Lawsonia intermis	atpB_Lagerstroemia venusa	0.0301	0.0009		0.0299003
		atpB_Lawsonia intermis	atpB_Lagerstroemia calyculata	0.0329	0.0018		0.0547112
		atpB_Lawsonia intermis	atpB_Lagerstroemia fauriei	0.0357	0.0009		0.0252101
		atpB_Lawsonia intermis	atpB_Lagerstroemia floribunda	0.0329	0.0018		0.0547112
		atpB_Lawsonia intermis	atpB_Lagerstroemia guilinensis	0.0357	0.0009		0.0252101
		atpB_Lawsonia intermis	atpB_Lagerstroemia indica	0.0357	0.0009		0.0252101
		atpB_Lawsonia intermis	atpB_Lagerstroemia speciosa	0.0301	0.0009		0.0299003
		atpB_Lawsonia intermis	atpB_Lagerstroemia intermedia	0.0301	0.0009		0.0299003
		atpB_Lawsonia intermis	atpB_Lagerstroemia subcostata	0.0357	0.0009		0.0252101
		atpB_Lawsonia intermis	atpB_Lagerstroemia villosa	0.1915	0.0063		0.0328982
		atpB_Lawsonia intermis	atpB_Heimi myrtifolia	0.0557	0.0027		0.048474
		atpB_Punica granatum	atpB_Woodfordia fruticosa	0.0383	0.0027		0.0704961
		atpB_Punica granatum	atpB_Rotala rotundifolia	0.047	0.0054		0.114894
		atpB_Punica granatum	atpB_Lagerstroemia tomentosa	0.0498	0.0054		0.108434
		atpB_Punica granatum	atpB_Lagerstroemia venusa	0.0469	0.0045		0.0959488
		atpB_Punica granatum	atpB_Lagerstroemia calyculata	0.0498	0.0054		0.108434
		atpB_Punica granatum	atpB_Lagerstroemia fauriei	0.0527	0.0045		0.085389
		atpB_Punica granatum	atpB_Lagerstroemia floribunda	0.0498	0.0054		0.108434
		atpB_Punica granatum	atpB_Lagerstroemia guilinensis	0.0527	0.0045		0.085389
		atpB_Punica granatum	atpB_Lagerstroemia indica	0.0527	0.0045		0.085389
		atpB_Punica granatum	atpB_Lagerstroemia speciosa	0.0469	0.0045		0.0959488
		atpB_Punica granatum	atpB_Lagerstroemia intermedia	0.0469	0.0045		0.0959488
		atpB_Punica granatum	atpB_Lagerstroemia subcostata	0.0527	0.0045		0.085389
		atpB_Punica granatum	atpB_Lagerstroemia villosa	0.1858	0.0104		0.0559742
		atpB_Punica granatum	atpB_Heimi myrtifolia	0.047	0.0063		0.134043
		atpB_Woodfordia fruticosa	atpB_Rotala rotundifolia	0.07	0.0027		0.0385714
		atpB_Woodfordia fruticosa	atpB_Lagerstroemia tomentosa	0.0642	0.0027		0.0420561
		atpB_Woodfordia fruticosa	atpB_Lagerstroemia venusa	0.0613	0.0018		0.0293638
		atpB_Woodfordia fruticosa	atpB_Lagerstroemia calyculata	0.0642	0.0027		0.0420561
		atpB_Woodfordia fruticosa	atpB_Lagerstroemia fauriei	0.0671	0.0018		0.0268256
		atpB_Woodfordia fruticosa	atpB_Lagerstroemia floribunda	0.0642	0.0027		0.0420561
		atpB_Woodfordia fruticosa	atpB_Lagerstroemia guilinensis	0.0671	0.0018		0.0268256
		atpB_Woodfordia fruticosa	atpB_Lagerstroemia indica	0.0671	0.0018		0.0268256
		atpB_Woodfordia fruticosa	atpB_Lagerstroemia speciosa	0.0613	0.0018		0.0293638
		atpB_Woodfordia fruticosa	atpB_Lagerstroemia intermedia	0.0613	0.0018		0.0293638
		atpB_Woodfordia fruticosa	atpB_Lagerstroemia subcostata	0.0671	0.0018		0.0268256
		atpB_Woodfordia fruticosa	atpB_Lagerstroemia villosa	0.2171	0.0076		0.0350069
		atpB_Woodfordia fruticosa	atpB_Heimi myrtifolia	0.0642	0.0036		0.0560748
		atpB_Rotala rotundifolia	atpB_Lagerstroemia tomentosa	0.0329	0.0018		0.0547112
		atpB_Rotala rotundifolia	atpB_Lagerstroemia venusa	0.0301	0.0009		0.0299003
		atpB_Rotala rotundifolia	atpB_Lagerstroemia calyculata	0.0329	0.0018		0.0547112
		atpB_Rotala rotundifolia	atpB_Lagerstroemia fauriei	0.0357	0.0009		0.0252101
		atpB_Rotala rotundifolia	atpB_Lagerstroemia floribunda	0.0329	0.0018		0.0547112
		atpB_Rotala rotundifolia	atpB_Lagerstroemia guilinensis	0.0357	0.0009		0.0252101
		atpB_Rotala rotundifolia	atpB_Lagerstroemia indica	0.0357	0.0009		0.0252101
		atpB_Rotala rotundifolia	atpB_Lagerstroemia speciosa	0.0301	0.0009		0.0299003
		atpB_Rotala rotundifolia	atpB_Lagerstroemia intermedia	0.0301	0.0009		0.0299003
		atpB_Rotala rotundifolia	atpB_Lagerstroemia subcostata	0.0357	0.0009		0.0252101
		atpB_Rotala rotundifolia	atpB_Lagerstroemia villosa	0.1915	0.0063		0.0328982
		atpB_Rotala rotundifolia	atpB_Heimi myrtifolia	0.0557	0.0027		0.048474
		atpB_Lagerstroemia tomentosa	atpB_Lagerstroemia venusa	0.0027	0.0009		0.333333
		atpB_Lagerstroemia tomentosa	atpB_Lagerstroemia calyculata	0	0		/
		atpB_Lagerstroemia tomentosa	atpB_Lagerstroemia fauriei	0.0027	0.0009		0.333333
		atpB_Lagerstroemia tomentosa	atpB_Lagerstroemia floribunda	0	0		/
		atpB_Lagerstroemia tomentosa	atpB_Lagerstroemia guilinensis	0.0027	0.0009		0.333333
		atpB_Lagerstroemia tomentosa	atpB_Lagerstroemia indica	0.0027	0.0009		0.333333
		atpB_Lagerstroemia tomentosa	atpB_Lagerstroemia speciosa	0.0027	0.0009		0.333333
		atpB_Lagerstroemia tomentosa	atpB_Lagerstroemia intermedia	0.0027	0.0009		0.333333
		atpB_Lagerstroemia tomentosa	atpB_Lagerstroemia subcostata	0.0027	0.0009		0.333333
		atpB_Lagerstroemia tomentosa	atpB_Lagerstroemia villosa	0.1914	0.0063		0.0329154
		atpB_Lagerstroemia tomentosa	atpB_Heimi myrtifolia	0.0557	0.0027		0.048474
		atpB_Lagerstroemia venusa	atpB_Lagerstroemia calyculata	0.0027	0.0009		0.333333
		atpB_Lagerstroemia venusa	atpB_Lagerstroemia fauriei	0.0054	0		0
		atpB_Lagerstroemia venusa	atpB_Lagerstroemia floribunda	0.0027	0.0009		0.333333
		atpB_Lagerstroemia venusa	atpB_Lagerstroemia guilinensis	0.0054	0		0
		atpB_Lagerstroemia venusa	atpB_Lagerstroemia indica	0.0054	0		0
		atpB_Lagerstroemia venusa	atpB_Lagerstroemia speciosa	0	0		/
		atpB_Lagerstroemia venusa	atpB_Lagerstroemia intermedia	0	0		/
		atpB_Lagerstroemia venusa	atpB_Lagerstroemia subcostata	0.0054	0		0
		atpB_Lagerstroemia venusa	atpB_Lagerstroemia villosa	0.1879	0.0054		0.0287387
		atpB_Lagerstroemia venusa	atpB_Heimi myrtifolia	0.0528	0.0018		0.0340909
		atpB_Lagerstroemia calyculata	atpB_Lagerstroemia fauriei	0.0027	0.0009		0.333333
		atpB_Lagerstroemia calyculata	atpB_Lagerstroemia floribunda	0	0		/
		atpB_Lagerstroemia calyculata	atpB_Lagerstroemia guilinensis	0.0027	0.0009		0.333333
		atpB_Lagerstroemia calyculata	atpB_Lagerstroemia indica	0.0027	0.0009		0.333333
		atpB_Lagerstroemia calyculata	atpB_Lagerstroemia speciosa	0.0027	0.0009		0.333333
		atpB_Lagerstroemia calyculata	atpB_Lagerstroemia intermedia	0.0027	0.0009		0.333333
		atpB_Lagerstroemia calyculata	atpB_Lagerstroemia subcostata	0.0027	0.0009		0.333333
		atpB_Lagerstroemia calyculata	atpB_Lagerstroemia villosa	0.1914	0.0063		0.0329154
		atpB_Lagerstroemia calyculata	atpB_Heimi myrtifolia	0.0557	0.0027		0.048474
		atpB_Lagerstroemia fauriei	atpB_Lagerstroemia floribunda	0.0027	0.0009		0.333333
		atpB_Lagerstroemia fauriei	atpB_Lagerstroemia guilinensis	0	0		/
		atpB_Lagerstroemia fauriei	atpB_Lagerstroemia indica	0	0		/
		atpB_Lagerstroemia fauriei	atpB_Lagerstroemia speciosa	0.0054	0		0
		atpB_Lagerstroemia fauriei	atpB_Lagerstroemia intermedia	0.0054	0		0
		atpB_Lagerstroemia fauriei	atpB_Lagerstroemia subcostata	0	0		/
		atpB_Lagerstroemia fauriei	atpB_Lagerstroemia villosa	0.1948	0.0054		0.0277207
		atpB_Lagerstroemia fauriei	atpB_Heimi myrtifolia	0.0586	0.0018		0.0307167
		atpB_Lagerstroemia floribunda	atpB_Lagerstroemia guilinensis	0.0027	0.0009		0.333333
		atpB_Lagerstroemia floribunda	atpB_Lagerstroemia indica	0.0027	0.0009		0.333333
		atpB_Lagerstroemia floribunda	atpB_Lagerstroemia speciosa	0.0027	0.0009		0.333333
		atpB_Lagerstroemia floribunda	atpB_Lagerstroemia intermedia	0.0027	0.0009		0.333333
		atpB_Lagerstroemia floribunda	atpB_Lagerstroemia subcostata	0.0027	0.0009		0.333333
		atpB_Lagerstroemia floribunda	atpB_Lagerstroemia villosa	0.1914	0.0063		0.0329154
		atpB_Lagerstroemia floribunda	atpB_Heimi myrtifolia	0.0557	0.0027		0.048474
		atpB_Lagerstroemia guilinensis	atpB_Lagerstroemia indica	0	0		/
		atpB_Lagerstroemia guilinensis	atpB_Lagerstroemia speciosa	0.0054	0		0
		atpB_Lagerstroemia guilinensis	atpB_Lagerstroemia intermedia	0.0054	0		0
		atpB_Lagerstroemia guilinensis	atpB_Lagerstroemia subcostata	0	0		/
		atpB_Lagerstroemia guilinensis	atpB_Lagerstroemia villosa	0.1948	0.0054		0.0277207
		atpB_Lagerstroemia guilinensis	atpB_Heimi myrtifolia	0.0586	0.0018		0.0307167
		atpB_Lagerstroemia indica	atpB_Lagerstroemia speciosa	0.0054	0		0
		atpB_Lagerstroemia indica	atpB_Lagerstroemia intermedia	0.0054	0		0
		atpB_Lagerstroemia indica	atpB_Lagerstroemia subcostata	0	0		/
		atpB_Lagerstroemia indica	atpB_Lagerstroemia villosa	0.1948	0.0054		0.0277207
		atpB_Lagerstroemia indica	atpB_Heimi myrtifolia	0.0586	0.0018		0.0307167
		atpB_Lagerstroemia speciosa	atpB_Lagerstroemia intermedia	0	0		/
		atpB_Lagerstroemia speciosa	atpB_Lagerstroemia subcostata	0.0054	0		0
		atpB_Lagerstroemia speciosa	atpB_Lagerstroemia villosa	0.1879	0.0054		0.0287387
		atpB_Lagerstroemia speciosa	atpB_Heimi myrtifolia	0.0528	0.0018		0.0340909
		atpB_Lagerstroemia intermedia	atpB_Lagerstroemia subcostata	0.0054	0		0
		atpB_Lagerstroemia intermedia	atpB_Lagerstroemia villosa	0.1879	0.0054		0.0287387
		atpB_Lagerstroemia intermedia	atpB_Heimi myrtifolia	0.0528	0.0018		0.0340909
		atpB_Lagerstroemia subcostata	atpB_Lagerstroemia villosa	0.1948	0.0054		0.0277207
		atpB_Lagerstroemia subcostata	atpB_Heimi myrtifolia	0.0586	0.0018		0.0307167
		atpB_Lagerstroemia villosa	atpB_Heimi myrtifolia	0.1968	0.0085		0.0431911
		atpE_Lagerstroemia excelsa	atpE_Lagerstroemia limii	0	0	402	/	0.2621
		atpE_Lagerstroemia excelsa	atpE_Lagerstroemia siamica	0	0		/
		atpE_Lagerstroemia excelsa	atpE_Duabanga grandiflora	0.021	0.0066		0.314286
		atpE_Lagerstroemia excelsa	atpE_Trapa natans	0.0826	0.0218		0.263923
		atpE_Lagerstroemia excelsa	atpE_Lythrum salicaria	0.0318	0.0133		0.418239
		atpE_Lagerstroemia excelsa	atpE_Lawsonia intermis	0.1001	0.0033		0.032967
		atpE_Lagerstroemia excelsa	atpE_Punica granatum	0.0318	0.01		0.314465
		atpE_Lagerstroemia excelsa	atpE_Woodfordia fruticosa	0.0318	0.01		0.314465
		atpE_Lagerstroemia excelsa	atpE_Rotala rotundifolia	0.1001	0.0033		0.032967
		atpE_Lagerstroemia excelsa	atpE_Lagerstroemia tomentosa	0	0.0033		/
		atpE_Lagerstroemia excelsa	atpE_Lagerstroemia venusa	0	0		/
		atpE_Lagerstroemia excelsa	atpE_Lagerstroemia calyculata	0	0.0033		/
		atpE_Lagerstroemia excelsa	atpE_Lagerstroemia fauriei	0	0		/
		atpE_Lagerstroemia excelsa	atpE_Lagerstroemia floribunda	0	0.0033		/
		atpE_Lagerstroemia excelsa	atpE_Lagerstroemia guilinensis	0	0		/
		atpE_Lagerstroemia excelsa	atpE_Lagerstroemia indica	0	0		/
		atpE_Lagerstroemia excelsa	atpE_Lagerstroemia speciosa	0	0		/
		atpE_Lagerstroemia excelsa	atpE_Lagerstroemia intermedia	0	0		/
		atpE_Lagerstroemia excelsa	atpE_Lagerstroemia subcostata	0	0		/
		atpE_Lagerstroemia excelsa	atpE_Lagerstroemia villosa	0.1109	0.027		0.243463
		atpE_Lagerstroemia excelsa	atpE_Heimi myrtifolia	0.0429	0.0133		0.310023
		atpE_Lagerstroemia limii	atpE_Lagerstroemia siamica	0	0		/
		atpE_Lagerstroemia limii	atpE_Duabanga grandiflora	0.021	0.0066		0.314286
		atpE_Lagerstroemia limii	atpE_Trapa natans	0.0826	0.0218		0.263923
		atpE_Lagerstroemia limii	atpE_Lythrum salicaria	0.0318	0.0133		0.418239
		atpE_Lagerstroemia limii	atpE_Lawsonia intermis	0.1001	0.0033		0.032967
		atpE_Lagerstroemia limii	atpE_Punica granatum	0.0318	0.01		0.314465
		atpE_Lagerstroemia limii	atpE_Woodfordia fruticosa	0.0318	0.01		0.314465
		atpE_Lagerstroemia limii	atpE_Rotala rotundifolia	0.1001	0.0033		0.032967
		atpE_Lagerstroemia limii	atpE_Lagerstroemia tomentosa	0	0.0033		/
		atpE_Lagerstroemia limii	atpE_Lagerstroemia venusa	0	0		/
		atpE_Lagerstroemia limii	atpE_Lagerstroemia calyculata	0	0.0033		/
		atpE_Lagerstroemia limii	atpE_Lagerstroemia fauriei	0	0		/
		atpE_Lagerstroemia limii	atpE_Lagerstroemia floribunda	0	0.0033		/
		atpE_Lagerstroemia limii	atpE_Lagerstroemia guilinensis	0	0		/
		atpE_Lagerstroemia limii	atpE_Lagerstroemia indica	0	0		/
		atpE_Lagerstroemia limii	atpE_Lagerstroemia speciosa	0	0		/
		atpE_Lagerstroemia limii	atpE_Lagerstroemia intermedia	0	0		/
		atpE_Lagerstroemia limii	atpE_Lagerstroemia subcostata	0	0		/
		atpE_Lagerstroemia limii	atpE_Lagerstroemia villosa	0.1109	0.027		0.243463
		atpE_Lagerstroemia limii	atpE_Heimi myrtifolia	0.0429	0.0133		0.310023
		atpE_Lagerstroemia siamica	atpE_Duabanga grandiflora	0.021	0.0066		0.314286
		atpE_Lagerstroemia siamica	atpE_Trapa natans	0.0826	0.0218		0.263923
		atpE_Lagerstroemia siamica	atpE_Lythrum salicaria	0.0318	0.0133		0.418239
		atpE_Lagerstroemia siamica	atpE_Lawsonia intermis	0.1001	0.0033		0.032967
		atpE_Lagerstroemia siamica	atpE_Punica granatum	0.0318	0.01		0.314465
		atpE_Lagerstroemia siamica	atpE_Woodfordia fruticosa	0.0318	0.01		0.314465
		atpE_Lagerstroemia siamica	atpE_Rotala rotundifolia	0.1001	0.0033		0.032967
		atpE_Lagerstroemia siamica	atpE_Lagerstroemia tomentosa	0	0.0033		/
		atpE_Lagerstroemia siamica	atpE_Lagerstroemia venusa	0	0		/
		atpE_Lagerstroemia siamica	atpE_Lagerstroemia calyculata	0	0.0033		/
		atpE_Lagerstroemia siamica	atpE_Lagerstroemia fauriei	0	0		/
		atpE_Lagerstroemia siamica	atpE_Lagerstroemia floribunda	0	0.0033		/
		atpE_Lagerstroemia siamica	atpE_Lagerstroemia guilinensis	0	0		/
		atpE_Lagerstroemia siamica	atpE_Lagerstroemia indica	0	0		/
		atpE_Lagerstroemia siamica	atpE_Lagerstroemia speciosa	0	0		/
		atpE_Lagerstroemia siamica	atpE_Lagerstroemia intermedia	0	0		/
		atpE_Lagerstroemia siamica	atpE_Lagerstroemia subcostata	0	0		/
		atpE_Lagerstroemia siamica	atpE_Lagerstroemia villosa	0.1109	0.027		0.243463
		atpE_Lagerstroemia siamica	atpE_Heimi myrtifolia	0.0429	0.0133		0.310023
		atpE_Duabanga grandiflora	atpE_Trapa natans	0.0772	0.0234		0.303109
		atpE_Duabanga grandiflora	atpE_Lythrum salicaria	0.032	0.0133		0.415625
		atpE_Duabanga grandiflora	atpE_Lawsonia intermis	0.1006	0.0033		0.0328032
		atpE_Duabanga grandiflora	atpE_Punica granatum	0.032	0.01		0.3125
		atpE_Duabanga grandiflora	atpE_Woodfordia fruticosa	0.032	0.01		0.3125
		atpE_Duabanga grandiflora	atpE_Rotala rotundifolia	0.1006	0.0033		0.0328032
		atpE_Duabanga grandiflora	atpE_Lagerstroemia tomentosa	0.021	0.01		0.47619
		atpE_Duabanga grandiflora	atpE_Lagerstroemia venusa	0.021	0.0066		0.314286
		atpE_Duabanga grandiflora	atpE_Lagerstroemia calyculata	0.021	0.01		0.47619
		atpE_Duabanga grandiflora	atpE_Lagerstroemia fauriei	0.021	0.0066		0.314286
		atpE_Duabanga grandiflora	atpE_Lagerstroemia floribunda	0.021	0.01		0.47619
		atpE_Duabanga grandiflora	atpE_Lagerstroemia guilinensis	0.021	0.0066		0.314286
		atpE_Duabanga grandiflora	atpE_Lagerstroemia indica	0.021	0.0066		0.314286
		atpE_Duabanga grandiflora	atpE_Lagerstroemia speciosa	0.021	0.0066		0.314286
		atpE_Duabanga grandiflora	atpE_Lagerstroemia intermedia	0.021	0.0066		0.314286
		atpE_Duabanga grandiflora	atpE_Lagerstroemia subcostata	0.021	0.0066		0.314286
		atpE_Duabanga grandiflora	atpE_Lagerstroemia villosa	0.1115	0.0269		0.241256
		atpE_Duabanga grandiflora	atpE_Heimi myrtifolia	0.0432	0.0133		0.30787
		atpE_Trapa natans	atpE_Lythrum salicaria	0.0659	0.0302		0.45827
		atpE_Trapa natans	atpE_Lawsonia intermis	0.1383	0.02		0.144613
		atpE_Trapa natans	atpE_Punica granatum	0.0658	0.0268		0.407295
		atpE_Trapa natans	atpE_Woodfordia fruticosa	0.0658	0.0268		0.407295
		atpE_Trapa natans	atpE_Rotala rotundifolia	0.1383	0.02		0.144613
		atpE_Trapa natans	atpE_Lagerstroemia tomentosa	0.0824	0.0252		0.305825
		atpE_Trapa natans	atpE_Lagerstroemia venusa	0.0826	0.0218		0.263923
		atpE_Trapa natans	atpE_Lagerstroemia calyculata	0.0824	0.0252		0.305825
		atpE_Trapa natans	atpE_Lagerstroemia fauriei	0.0826	0.0218		0.263923
		atpE_Trapa natans	atpE_Lagerstroemia floribunda	0.0824	0.0252		0.305825
		atpE_Trapa natans	atpE_Lagerstroemia guilinensis	0.0826	0.0218		0.263923
		atpE_Trapa natans	atpE_Lagerstroemia indica	0.0826	0.0218		0.263923
		atpE_Trapa natans	atpE_Lagerstroemia speciosa	0.0826	0.0218		0.263923
		atpE_Trapa natans	atpE_Lagerstroemia intermedia	0.0826	0.0218		0.263923
		atpE_Trapa natans	atpE_Lagerstroemia subcostata	0.0826	0.0218		0.263923
		atpE_Trapa natans	atpE_Lagerstroemia villosa	0.1306	0.0424		0.324655
		atpE_Trapa natans	atpE_Heimi myrtifolia	0.0778	0.0302		0.388175
		atpE_Lythrum salicaria	atpE_Lawsonia intermis	0.089	0.0099		0.111236
		atpE_Lythrum salicaria	atpE_Punica granatum	0.0212	0.01		0.471698
		atpE_Lythrum salicaria	atpE_Woodfordia fruticosa	0.0212	0.01		0.471698
		atpE_Lythrum salicaria	atpE_Rotala rotundifolia	0.089	0.0099		0.111236
		atpE_Lythrum salicaria	atpE_Lagerstroemia tomentosa	0.0318	0.0167		0.525157
		atpE_Lythrum salicaria	atpE_Lagerstroemia venusa	0.0318	0.0133		0.418239
		atpE_Lythrum salicaria	atpE_Lagerstroemia calyculata	0.0318	0.0167		0.525157
		atpE_Lythrum salicaria	atpE_Lagerstroemia fauriei	0.0318	0.0133		0.418239
		atpE_Lythrum salicaria	atpE_Lagerstroemia floribunda	0.0318	0.0167		0.525157
		atpE_Lythrum salicaria	atpE_Lagerstroemia guilinensis	0.0318	0.0133		0.418239
		atpE_Lythrum salicaria	atpE_Lagerstroemia indica	0.0318	0.0133		0.418239
		atpE_Lythrum salicaria	atpE_Lagerstroemia speciosa	0.0318	0.0133		0.418239
		atpE_Lythrum salicaria	atpE_Lagerstroemia intermedia	0.0318	0.0133		0.418239
		atpE_Lythrum salicaria	atpE_Lagerstroemia subcostata	0.0318	0.0133		0.418239
		atpE_Lythrum salicaria	atpE_Lagerstroemia villosa	0.0999	0.0303		0.303303
		atpE_Lythrum salicaria	atpE_Heimi myrtifolia	0.0322	0.0166		0.515528
		atpE_Lawsonia intermis	atpE_Punica granatum	0.0889	0.0066		0.0742407
		atpE_Lawsonia intermis	atpE_Woodfordia fruticosa	0.0889	0.0066		0.0742407
		atpE_Lawsonia intermis	atpE_Rotala rotundifolia	0	0		/
		atpE_Lawsonia intermis	atpE_Lagerstroemia tomentosa	0.0999	0.0066		0.0660661
		atpE_Lawsonia intermis	atpE_Lagerstroemia venusa	0.1001	0.0033		0.032967
		atpE_Lawsonia intermis	atpE_Lagerstroemia calyculata	0.0999	0.0066		0.0660661
		atpE_Lawsonia intermis	atpE_Lagerstroemia fauriei	0.1001	0.0033		0.032967
		atpE_Lawsonia intermis	atpE_Lagerstroemia floribunda	0.0999	0.0066		0.0660661
		atpE_Lawsonia intermis	atpE_Lagerstroemia guilinensis	0.1001	0.0033		0.032967
		atpE_Lawsonia intermis	atpE_Lagerstroemia indica	0.1001	0.0033		0.032967
		atpE_Lawsonia intermis	atpE_Lagerstroemia speciosa	0.1001	0.0033		0.032967
		atpE_Lawsonia intermis	atpE_Lagerstroemia intermedia	0.1001	0.0033		0.032967
		atpE_Lawsonia intermis	atpE_Lagerstroemia subcostata	0.1001	0.0033		0.032967
		atpE_Lawsonia intermis	atpE_Lagerstroemia villosa	0.1492	0.0235		0.157507
		atpE_Lawsonia intermis	atpE_Heimi myrtifolia	0.1014	0.0099		0.0976331
		atpE_Punica granatum	atpE_Woodfordia fruticosa	0.0212	0		0
		atpE_Punica granatum	atpE_Rotala rotundifolia	0.0889	0.0066		0.0742407
		atpE_Punica granatum	atpE_Lagerstroemia tomentosa	0.0318	0.0133		0.418239
		atpE_Punica granatum	atpE_Lagerstroemia venusa	0.0318	0.01		0.314465
		atpE_Punica granatum	atpE_Lagerstroemia calyculata	0.0318	0.0133		0.418239
		atpE_Punica granatum	atpE_Lagerstroemia fauriei	0.0318	0.01		0.314465
		atpE_Punica granatum	atpE_Lagerstroemia floribunda	0.0318	0.0133		0.418239
		atpE_Punica granatum	atpE_Lagerstroemia guilinensis	0.0318	0.01		0.314465
		atpE_Punica granatum	atpE_Lagerstroemia indica	0.0318	0.01		0.314465
		atpE_Punica granatum	atpE_Lagerstroemia speciosa	0.0318	0.01		0.314465
		atpE_Punica granatum	atpE_Lagerstroemia intermedia	0.0318	0.01		0.314465
		atpE_Punica granatum	atpE_Lagerstroemia subcostata	0.0318	0.01		0.314465
		atpE_Punica granatum	atpE_Lagerstroemia villosa	0.0998	0.0269		0.269539
		atpE_Punica granatum	atpE_Heimi myrtifolia	0.0322	0.0133		0.413043
		atpE_Woodfordia fruticosa	atpE_Rotala rotundifolia	0.0889	0.0066		0.0742407
		atpE_Woodfordia fruticosa	atpE_Lagerstroemia tomentosa	0.0318	0.0133		0.418239
		atpE_Woodfordia fruticosa	atpE_Lagerstroemia venusa	0.0318	0.01		0.314465
		atpE_Woodfordia fruticosa	atpE_Lagerstroemia calyculata	0.0318	0.0133		0.418239
		atpE_Woodfordia fruticosa	atpE_Lagerstroemia fauriei	0.0318	0.01		0.314465
		atpE_Woodfordia fruticosa	atpE_Lagerstroemia floribunda	0.0318	0.0133		0.418239
		atpE_Woodfordia fruticosa	atpE_Lagerstroemia guilinensis	0.0318	0.01		0.314465
		atpE_Woodfordia fruticosa	atpE_Lagerstroemia indica	0.0318	0.01		0.314465
		atpE_Woodfordia fruticosa	atpE_Lagerstroemia speciosa	0.0318	0.01		0.314465
		atpE_Woodfordia fruticosa	atpE_Lagerstroemia intermedia	0.0318	0.01		0.314465
		atpE_Woodfordia fruticosa	atpE_Lagerstroemia subcostata	0.0318	0.01		0.314465
		atpE_Woodfordia fruticosa	atpE_Lagerstroemia villosa	0.0998	0.0269		0.269539
		atpE_Woodfordia fruticosa	atpE_Heimi myrtifolia	0.0322	0.0133		0.413043
		atpE_Rotala rotundifolia	atpE_Lagerstroemia tomentosa	0.0999	0.0066		0.0660661
		atpE_Rotala rotundifolia	atpE_Lagerstroemia venusa	0.1001	0.0033		0.032967
		atpE_Rotala rotundifolia	atpE_Lagerstroemia calyculata	0.0999	0.0066		0.0660661
		atpE_Rotala rotundifolia	atpE_Lagerstroemia fauriei	0.1001	0.0033		0.032967
		atpE_Rotala rotundifolia	atpE_Lagerstroemia floribunda	0.0999	0.0066		0.0660661
		atpE_Rotala rotundifolia	atpE_Lagerstroemia guilinensis	0.1001	0.0033		0.032967
		atpE_Rotala rotundifolia	atpE_Lagerstroemia indica	0.1001	0.0033		0.032967
		atpE_Rotala rotundifolia	atpE_Lagerstroemia speciosa	0.1001	0.0033		0.032967
		atpE_Rotala rotundifolia	atpE_Lagerstroemia intermedia	0.1001	0.0033		0.032967
		atpE_Rotala rotundifolia	atpE_Lagerstroemia subcostata	0.1001	0.0033		0.032967
		atpE_Rotala rotundifolia	atpE_Lagerstroemia villosa	0.1492	0.0235		0.157507
		atpE_Rotala rotundifolia	atpE_Heimi myrtifolia	0.1014	0.0099		0.0976331
		atpE_Lagerstroemia tomentosa	atpE_Lagerstroemia venusa	0	0.0033		/
		atpE_Lagerstroemia tomentosa	atpE_Lagerstroemia calyculata	0	0		/
		atpE_Lagerstroemia tomentosa	atpE_Lagerstroemia fauriei	0	0.0033		/
		atpE_Lagerstroemia tomentosa	atpE_Lagerstroemia floribunda	0	0		/
		atpE_Lagerstroemia tomentosa	atpE_Lagerstroemia guilinensis	0	0.0033		/
		atpE_Lagerstroemia tomentosa	atpE_Lagerstroemia indica	0	0.0033		/
		atpE_Lagerstroemia tomentosa	atpE_Lagerstroemia speciosa	0	0.0033		/
		atpE_Lagerstroemia tomentosa	atpE_Lagerstroemia intermedia	0	0.0033		/
		atpE_Lagerstroemia tomentosa	atpE_Lagerstroemia subcostata	0	0.0033		/
		atpE_Lagerstroemia tomentosa	atpE_Lagerstroemia villosa	0.1107	0.0304		0.274616
		atpE_Lagerstroemia tomentosa	atpE_Heimi myrtifolia	0.0429	0.0167		0.389277
		atpE_Lagerstroemia venusa	atpE_Lagerstroemia calyculata	0	0.0033		/
		atpE_Lagerstroemia venusa	atpE_Lagerstroemia fauriei	0	0		/
		atpE_Lagerstroemia venusa	atpE_Lagerstroemia floribunda	0	0.0033		/
		atpE_Lagerstroemia venusa	atpE_Lagerstroemia guilinensis	0	0		/
		atpE_Lagerstroemia venusa	atpE_Lagerstroemia indica	0	0		/
		atpE_Lagerstroemia venusa	atpE_Lagerstroemia speciosa	0	0		/
		atpE_Lagerstroemia venusa	atpE_Lagerstroemia intermedia	0	0		/
		atpE_Lagerstroemia venusa	atpE_Lagerstroemia subcostata	0	0		/
		atpE_Lagerstroemia venusa	atpE_Lagerstroemia villosa	0.1109	0.027		0.243463
		atpE_Lagerstroemia venusa	atpE_Heimi myrtifolia	0.0429	0.0133		0.310023
		atpE_Lagerstroemia calyculata	atpE_Lagerstroemia fauriei	0	0.0033		/
		atpE_Lagerstroemia calyculata	atpE_Lagerstroemia floribunda	0	0		/
		atpE_Lagerstroemia calyculata	atpE_Lagerstroemia guilinensis	0	0.0033		/
		atpE_Lagerstroemia calyculata	atpE_Lagerstroemia indica	0	0.0033		/
		atpE_Lagerstroemia calyculata	atpE_Lagerstroemia speciosa	0	0.0033		/
		atpE_Lagerstroemia calyculata	atpE_Lagerstroemia intermedia	0	0.0033		/
		atpE_Lagerstroemia calyculata	atpE_Lagerstroemia subcostata	0	0.0033		/
		atpE_Lagerstroemia calyculata	atpE_Lagerstroemia villosa	0.1107	0.0304		0.274616
		atpE_Lagerstroemia calyculata	atpE_Heimi myrtifolia	0.0429	0.0167		0.389277
		atpE_Lagerstroemia fauriei	atpE_Lagerstroemia floribunda	0	0.0033		/
		atpE_Lagerstroemia fauriei	atpE_Lagerstroemia guilinensis	0	0		/
		atpE_Lagerstroemia fauriei	atpE_Lagerstroemia indica	0	0		/
		atpE_Lagerstroemia fauriei	atpE_Lagerstroemia speciosa	0	0		/
		atpE_Lagerstroemia fauriei	atpE_Lagerstroemia intermedia	0	0		/
		atpE_Lagerstroemia fauriei	atpE_Lagerstroemia subcostata	0	0		/
		atpE_Lagerstroemia fauriei	atpE_Lagerstroemia villosa	0.1109	0.027		0.243463
		atpE_Lagerstroemia fauriei	atpE_Heimi myrtifolia	0.0429	0.0133		0.310023
		atpE_Lagerstroemia floribunda	atpE_Lagerstroemia guilinensis	0	0.0033		/
		atpE_Lagerstroemia floribunda	atpE_Lagerstroemia indica	0	0.0033		/
		atpE_Lagerstroemia floribunda	atpE_Lagerstroemia speciosa	0	0.0033		/
		atpE_Lagerstroemia floribunda	atpE_Lagerstroemia intermedia	0	0.0033		/
		atpE_Lagerstroemia floribunda	atpE_Lagerstroemia subcostata	0	0.0033		/
		atpE_Lagerstroemia floribunda	atpE_Lagerstroemia villosa	0.1107	0.0304		0.274616
		atpE_Lagerstroemia floribunda	atpE_Heimi myrtifolia	0.0429	0.0167		0.389277
		atpE_Lagerstroemia guilinensis	atpE_Lagerstroemia indica	0	0		/
		atpE_Lagerstroemia guilinensis	atpE_Lagerstroemia speciosa	0	0		/
		atpE_Lagerstroemia guilinensis	atpE_Lagerstroemia intermedia	0	0		/
		atpE_Lagerstroemia guilinensis	atpE_Lagerstroemia subcostata	0	0		/
		atpE_Lagerstroemia guilinensis	atpE_Lagerstroemia villosa	0.1109	0.027		0.243463
		atpE_Lagerstroemia guilinensis	atpE_Heimi myrtifolia	0.0429	0.0133		0.310023
		atpE_Lagerstroemia indica	atpE_Lagerstroemia speciosa	0	0		/
		atpE_Lagerstroemia indica	atpE_Lagerstroemia intermedia	0	0		/
		atpE_Lagerstroemia indica	atpE_Lagerstroemia subcostata	0	0		/
		atpE_Lagerstroemia indica	atpE_Lagerstroemia villosa	0.1109	0.027		0.243463
		atpE_Lagerstroemia indica	atpE_Heimi myrtifolia	0.0429	0.0133		0.310023
		atpE_Lagerstroemia speciosa	atpE_Lagerstroemia intermedia	0	0		/
		atpE_Lagerstroemia speciosa	atpE_Lagerstroemia subcostata	0	0		/
		atpE_Lagerstroemia speciosa	atpE_Lagerstroemia villosa	0.1109	0.027		0.243463
		atpE_Lagerstroemia speciosa	atpE_Heimi myrtifolia	0.0429	0.0133		0.310023
		atpE_Lagerstroemia intermedia	atpE_Lagerstroemia subcostata	0	0		/
		atpE_Lagerstroemia intermedia	atpE_Lagerstroemia villosa	0.1109	0.027		0.243463
		atpE_Lagerstroemia intermedia	atpE_Heimi myrtifolia	0.0429	0.0133		0.310023
		atpE_Lagerstroemia subcostata	atpE_Lagerstroemia villosa	0.1109	0.027		0.243463
		atpE_Lagerstroemia subcostata	atpE_Heimi myrtifolia	0.0429	0.0133		0.310023
		atpE_Lagerstroemia villosa	atpE_Heimi myrtifolia	0.1124	0.0201		0.178826
		atpF_Lagerstroemia excelsa	atpF_Lagerstroemia limii	0.0594	0.0117	570	0.19697	0.2249
		atpF_Lagerstroemia excelsa	atpF_Lagerstroemia siamica	0.0506	0.0117		0.231225
		atpF_Lagerstroemia excelsa	atpF_Duabanga grandiflora	0.0506	0.0117		0.231225
		atpF_Lagerstroemia excelsa	atpF_Trapa natans	0.0594	0.0117		0.19697
		atpF_Lagerstroemia excelsa	atpF_Lythrum salicaria	0.0506	0.0117		0.231225
		atpF_Lagerstroemia excelsa	atpF_Lawsonia intermis	0.0506	0.0117		0.231225
		atpF_Lagerstroemia excelsa	atpF_Punica granatum	0.0684	0.0116		0.169591
		atpF_Lagerstroemia excelsa	atpF_Woodfordia fruticosa	0.0506	0.0117		0.231225
		atpF_Lagerstroemia excelsa	atpF_Rotala rotundifolia	0.0684	0.0116		0.169591
		atpF_Lagerstroemia excelsa	atpF_Lagerstroemia tomentosa	0.0684	0.0116		0.169591
		atpF_Lagerstroemia excelsa	atpF_Lagerstroemia venusa	0.0506	0.0117		0.231225
		atpF_Lagerstroemia excelsa	atpF_Lagerstroemia calyculata	0.0594	0.0117		0.19697
		atpF_Lagerstroemia excelsa	atpF_Lagerstroemia fauriei	0.0684	0.0116		0.169591
		atpF_Lagerstroemia excelsa	atpF_Lagerstroemia floribunda	0.1858	0.014		0.0753498
		atpF_Lagerstroemia excelsa	atpF_Lagerstroemia guilinensis	0.0963	0.0282		0.292835
		atpF_Lagerstroemia excelsa	atpF_Lagerstroemia indica	0.0779	0.0163		0.209243
		atpF_Lagerstroemia excelsa	atpF_Lagerstroemia speciosa	0.051	0.0116		0.227451
		atpF_Lagerstroemia excelsa	atpF_Lagerstroemia intermedia	0.0512	0.0093		0.181641
		atpF_Lagerstroemia excelsa	atpF_Lagerstroemia subcostata	0.0598	0.0163		0.272575
		atpF_Lagerstroemia excelsa	atpF_Lagerstroemia villosa	0.0512	0.0093		0.181641
		atpF_Lagerstroemia excelsa	atpF_Heimi myrtifolia	0.0969	0.014		0.144479
		atpF_Lagerstroemia limii	atpF_Lagerstroemia siamica	0.0082	0.0046		0.560976
		atpF_Lagerstroemia limii	atpF_Duabanga grandiflora	0.0082	0.0046		0.560976
		atpF_Lagerstroemia limii	atpF_Trapa natans	0	0		/
		atpF_Lagerstroemia limii	atpF_Lythrum salicaria	0.0082	0.0046		0.560976
		atpF_Lagerstroemia limii	atpF_Lawsonia intermis	0.0082	0.0046		0.560976
		atpF_Lagerstroemia limii	atpF_Punica granatum	0.0249	0		0
		atpF_Lagerstroemia limii	atpF_Woodfordia fruticosa	0.0082	0.0046		0.560976
		atpF_Lagerstroemia limii	atpF_Rotala rotundifolia	0.0249	0		0
		atpF_Lagerstroemia limii	atpF_Lagerstroemia tomentosa	0.0249	0		0
		atpF_Lagerstroemia limii	atpF_Lagerstroemia venusa	0.0082	0.0046		0.560976
		atpF_Lagerstroemia limii	atpF_Lagerstroemia calyculata	0	0		/
		atpF_Lagerstroemia limii	atpF_Lagerstroemia fauriei	0.0249	0		0
		atpF_Lagerstroemia limii	atpF_Lagerstroemia floribunda	0.2178	0.0163		0.0748393
		atpF_Lagerstroemia limii	atpF_Lagerstroemia guilinensis	0.1056	0.0306		0.289773
		atpF_Lagerstroemia limii	atpF_Lagerstroemia indica	0.1056	0.0187		0.177083
		atpF_Lagerstroemia limii	atpF_Lagerstroemia speciosa	0.0778	0.014		0.179949
		atpF_Lagerstroemia limii	atpF_Lagerstroemia intermedia	0.078	0.0116		0.148718
		atpF_Lagerstroemia limii	atpF_Lagerstroemia subcostata	0.0868	0.0187		0.215438
		atpF_Lagerstroemia limii	atpF_Lagerstroemia villosa	0.078	0.0116		0.148718
		atpF_Lagerstroemia limii	atpF_Heimi myrtifolia	0.1062	0.021		0.19774
		atpF_Lagerstroemia siamica	atpF_Duabanga grandiflora	0	0		/
		atpF_Lagerstroemia siamica	atpF_Trapa natans	0.0082	0.0046		0.560976
		atpF_Lagerstroemia siamica	atpF_Lythrum salicaria	0	0		/
		atpF_Lagerstroemia siamica	atpF_Lawsonia intermis	0	0		/
		atpF_Lagerstroemia siamica	atpF_Punica granatum	0.0165	0.0046		0.278788
		atpF_Lagerstroemia siamica	atpF_Woodfordia fruticosa	0	0		/
		atpF_Lagerstroemia siamica	atpF_Rotala rotundifolia	0.0165	0.0046		0.278788
		atpF_Lagerstroemia siamica	atpF_Lagerstroemia tomentosa	0.0165	0.0046		0.278788
		atpF_Lagerstroemia siamica	atpF_Lagerstroemia venusa	0	0		/
		atpF_Lagerstroemia siamica	atpF_Lagerstroemia calyculata	0.0082	0.0046		0.560976
		atpF_Lagerstroemia siamica	atpF_Lagerstroemia fauriei	0.0165	0.0046		0.278788
		atpF_Lagerstroemia siamica	atpF_Lagerstroemia floribunda	0.2069	0.0163		0.078782
		atpF_Lagerstroemia siamica	atpF_Lagerstroemia guilinensis	0.0962	0.0306		0.318087
		atpF_Lagerstroemia siamica	atpF_Lagerstroemia indica	0.0962	0.0187		0.194387
		atpF_Lagerstroemia siamica	atpF_Lagerstroemia speciosa	0.0687	0.014		0.203785
		atpF_Lagerstroemia siamica	atpF_Lagerstroemia intermedia	0.069	0.0116		0.168116
		atpF_Lagerstroemia siamica	atpF_Lagerstroemia subcostata	0.0777	0.0187		0.240669
		atpF_Lagerstroemia siamica	atpF_Lagerstroemia villosa	0.069	0.0116		0.168116
		atpF_Lagerstroemia siamica	atpF_Heimi myrtifolia	0.0968	0.021		0.216942
		atpF_Duabanga grandiflora	atpF_Trapa natans	0.0082	0.0046		0.560976
		atpF_Duabanga grandiflora	atpF_Lythrum salicaria	0	0		/
		atpF_Duabanga grandiflora	atpF_Lawsonia intermis	0	0		/
		atpF_Duabanga grandiflora	atpF_Punica granatum	0.0165	0.0046		0.278788
		atpF_Duabanga grandiflora	atpF_Woodfordia fruticosa	0	0		/
		atpF_Duabanga grandiflora	atpF_Rotala rotundifolia	0.0165	0.0046		0.278788
		atpF_Duabanga grandiflora	atpF_Lagerstroemia tomentosa	0.0165	0.0046		0.278788
		atpF_Duabanga grandiflora	atpF_Lagerstroemia venusa	0	0		/
		atpF_Duabanga grandiflora	atpF_Lagerstroemia calyculata	0.0082	0.0046		0.560976
		atpF_Duabanga grandiflora	atpF_Lagerstroemia fauriei	0.0165	0.0046		0.278788
		atpF_Duabanga grandiflora	atpF_Lagerstroemia floribunda	0.2069	0.0163		0.078782
		atpF_Duabanga grandiflora	atpF_Lagerstroemia guilinensis	0.0962	0.0306		0.318087
		atpF_Duabanga grandiflora	atpF_Lagerstroemia indica	0.0962	0.0187		0.194387
		atpF_Duabanga grandiflora	atpF_Lagerstroemia speciosa	0.0687	0.014		0.203785
		atpF_Duabanga grandiflora	atpF_Lagerstroemia intermedia	0.069	0.0116		0.168116
		atpF_Duabanga grandiflora	atpF_Lagerstroemia subcostata	0.0777	0.0187		0.240669
		atpF_Duabanga grandiflora	atpF_Lagerstroemia villosa	0.069	0.0116		0.168116
		atpF_Duabanga grandiflora	atpF_Heimi myrtifolia	0.0968	0.021		0.216942
		atpF_Trapa natans	atpF_Lythrum salicaria	0.0082	0.0046		0.560976
		atpF_Trapa natans	atpF_Lawsonia intermis	0.0082	0.0046		0.560976
		atpF_Trapa natans	atpF_Punica granatum	0.0249	0		0
		atpF_Trapa natans	atpF_Woodfordia fruticosa	0.0082	0.0046		0.560976
		atpF_Trapa natans	atpF_Rotala rotundifolia	0.0249	0		0
		atpF_Trapa natans	atpF_Lagerstroemia tomentosa	0.0249	0		0
		atpF_Trapa natans	atpF_Lagerstroemia venusa	0.0082	0.0046		0.560976
		atpF_Trapa natans	atpF_Lagerstroemia calyculata	0	0		/
		atpF_Trapa natans	atpF_Lagerstroemia fauriei	0.0249	0		0
		atpF_Trapa natans	atpF_Lagerstroemia floribunda	0.2178	0.0163		0.0748393
		atpF_Trapa natans	atpF_Lagerstroemia guilinensis	0.1056	0.0306		0.289773
		atpF_Trapa natans	atpF_Lagerstroemia indica	0.1056	0.0187		0.177083
		atpF_Trapa natans	atpF_Lagerstroemia speciosa	0.0778	0.014		0.179949
		atpF_Trapa natans	atpF_Lagerstroemia intermedia	0.078	0.0116		0.148718
		atpF_Trapa natans	atpF_Lagerstroemia subcostata	0.0868	0.0187		0.215438
		atpF_Trapa natans	atpF_Lagerstroemia villosa	0.078	0.0116		0.148718
		atpF_Trapa natans	atpF_Heimi myrtifolia	0.1062	0.021		0.19774
		atpF_Lythrum salicaria	atpF_Lawsonia intermis	0	0		/
		atpF_Lythrum salicaria	atpF_Punica granatum	0.0165	0.0046		0.278788
		atpF_Lythrum salicaria	atpF_Woodfordia fruticosa	0	0		/
		atpF_Lythrum salicaria	atpF_Rotala rotundifolia	0.0165	0.0046		0.278788
		atpF_Lythrum salicaria	atpF_Lagerstroemia tomentosa	0.0165	0.0046		0.278788
		atpF_Lythrum salicaria	atpF_Lagerstroemia venusa	0	0		/
		atpF_Lythrum salicaria	atpF_Lagerstroemia calyculata	0.0082	0.0046		0.560976
		atpF_Lythrum salicaria	atpF_Lagerstroemia fauriei	0.0165	0.0046		0.278788
		atpF_Lythrum salicaria	atpF_Lagerstroemia floribunda	0.2069	0.0163		0.078782
		atpF_Lythrum salicaria	atpF_Lagerstroemia guilinensis	0.0962	0.0306		0.318087
		atpF_Lythrum salicaria	atpF_Lagerstroemia indica	0.0962	0.0187		0.194387
		atpF_Lythrum salicaria	atpF_Lagerstroemia speciosa	0.0687	0.014		0.203785
		atpF_Lythrum salicaria	atpF_Lagerstroemia intermedia	0.069	0.0116		0.168116
		atpF_Lythrum salicaria	atpF_Lagerstroemia subcostata	0.0777	0.0187		0.240669
		atpF_Lythrum salicaria	atpF_Lagerstroemia villosa	0.069	0.0116		0.168116
		atpF_Lythrum salicaria	atpF_Heimi myrtifolia	0.0968	0.021		0.216942
		atpF_Lawsonia intermis	atpF_Punica granatum	0.0165	0.0046		0.278788
		atpF_Lawsonia intermis	atpF_Woodfordia fruticosa	0	0		/
		atpF_Lawsonia intermis	atpF_Rotala rotundifolia	0.0165	0.0046		0.278788
		atpF_Lawsonia intermis	atpF_Lagerstroemia tomentosa	0.0165	0.0046		0.278788
		atpF_Lawsonia intermis	atpF_Lagerstroemia venusa	0	0		/
		atpF_Lawsonia intermis	atpF_Lagerstroemia calyculata	0.0082	0.0046		0.560976
		atpF_Lawsonia intermis	atpF_Lagerstroemia fauriei	0.0165	0.0046		0.278788
		atpF_Lawsonia intermis	atpF_Lagerstroemia floribunda	0.2069	0.0163		0.078782
		atpF_Lawsonia intermis	atpF_Lagerstroemia guilinensis	0.0962	0.0306		0.318087
		atpF_Lawsonia intermis	atpF_Lagerstroemia indica	0.0962	0.0187		0.194387
		atpF_Lawsonia intermis	atpF_Lagerstroemia speciosa	0.0687	0.014		0.203785
		atpF_Lawsonia intermis	atpF_Lagerstroemia intermedia	0.069	0.0116		0.168116
		atpF_Lawsonia intermis	atpF_Lagerstroemia subcostata	0.0777	0.0187		0.240669
		atpF_Lawsonia intermis	atpF_Lagerstroemia villosa	0.069	0.0116		0.168116
		atpF_Lawsonia intermis	atpF_Heimi myrtifolia	0.0968	0.021		0.216942
		atpF_Punica granatum	atpF_Woodfordia fruticosa	0.0165	0.0046		0.278788
		atpF_Punica granatum	atpF_Rotala rotundifolia	0	0		/
		atpF_Punica granatum	atpF_Lagerstroemia tomentosa	0	0		/
		atpF_Punica granatum	atpF_Lagerstroemia venusa	0.0165	0.0046		0.278788
		atpF_Punica granatum	atpF_Lagerstroemia calyculata	0.0249	0		0
		atpF_Punica granatum	atpF_Lagerstroemia fauriei	0	0		/
		atpF_Punica granatum	atpF_Lagerstroemia floribunda	0.2185	0.0163		0.0745995
		atpF_Punica granatum	atpF_Lagerstroemia guilinensis	0.1154	0.0306		0.265165
		atpF_Punica granatum	atpF_Lagerstroemia indica	0.1059	0.0187		0.176582
		atpF_Punica granatum	atpF_Lagerstroemia speciosa	0.0872	0.014		0.16055
		atpF_Punica granatum	atpF_Lagerstroemia intermedia	0.0783	0.014		0.178799
		atpF_Punica granatum	atpF_Lagerstroemia subcostata	0.0963	0.0187		0.194185
		atpF_Punica granatum	atpF_Lagerstroemia villosa	0.0783	0.014		0.178799
		atpF_Punica granatum	atpF_Heimi myrtifolia	0.1161	0.021		0.180879
		atpF_Woodfordia fruticosa	atpF_Rotala rotundifolia	0.0165	0.0046		0.278788
		atpF_Woodfordia fruticosa	atpF_Lagerstroemia tomentosa	0.0165	0.0046		0.278788
		atpF_Woodfordia fruticosa	atpF_Lagerstroemia venusa	0	0		/
		atpF_Woodfordia fruticosa	atpF_Lagerstroemia calyculata	0.0082	0.0046		0.560976
		atpF_Woodfordia fruticosa	atpF_Lagerstroemia fauriei	0.0165	0.0046		0.278788
		atpF_Woodfordia fruticosa	atpF_Lagerstroemia floribunda	0.2069	0.0163		0.078782
		atpF_Woodfordia fruticosa	atpF_Lagerstroemia guilinensis	0.0962	0.0306		0.318087
		atpF_Woodfordia fruticosa	atpF_Lagerstroemia indica	0.0962	0.0187		0.194387
		atpF_Woodfordia fruticosa	atpF_Lagerstroemia speciosa	0.0687	0.014		0.203785
		atpF_Woodfordia fruticosa	atpF_Lagerstroemia intermedia	0.069	0.0116		0.168116
		atpF_Woodfordia fruticosa	atpF_Lagerstroemia subcostata	0.0777	0.0187		0.240669
		atpF_Woodfordia fruticosa	atpF_Lagerstroemia villosa	0.069	0.0116		0.168116
		atpF_Woodfordia fruticosa	atpF_Heimi myrtifolia	0.0968	0.021		0.216942
		atpF_Rotala rotundifolia	atpF_Lagerstroemia tomentosa	0	0		/
		atpF_Rotala rotundifolia	atpF_Lagerstroemia venusa	0.0165	0.0046		0.278788
		atpF_Rotala rotundifolia	atpF_Lagerstroemia calyculata	0.0249	0		0
		atpF_Rotala rotundifolia	atpF_Lagerstroemia fauriei	0	0		/
		atpF_Rotala rotundifolia	atpF_Lagerstroemia floribunda	0.2185	0.0163		0.0745995
		atpF_Rotala rotundifolia	atpF_Lagerstroemia guilinensis	0.1154	0.0306		0.265165
		atpF_Rotala rotundifolia	atpF_Lagerstroemia indica	0.1059	0.0187		0.176582
		atpF_Rotala rotundifolia	atpF_Lagerstroemia speciosa	0.0872	0.014		0.16055
		atpF_Rotala rotundifolia	atpF_Lagerstroemia intermedia	0.0783	0.014		0.178799
		atpF_Rotala rotundifolia	atpF_Lagerstroemia subcostata	0.0963	0.0187		0.194185
		atpF_Rotala rotundifolia	atpF_Lagerstroemia villosa	0.0783	0.014		0.178799
		atpF_Rotala rotundifolia	atpF_Heimi myrtifolia	0.1161	0.021		0.180879
		atpF_Lagerstroemia tomentosa	atpF_Lagerstroemia venusa	0.0165	0.0046		0.278788
		atpF_Lagerstroemia tomentosa	atpF_Lagerstroemia calyculata	0.0249	0		0
		atpF_Lagerstroemia tomentosa	atpF_Lagerstroemia fauriei	0	0		/
		atpF_Lagerstroemia tomentosa	atpF_Lagerstroemia floribunda	0.2185	0.0163		0.0745995
		atpF_Lagerstroemia tomentosa	atpF_Lagerstroemia guilinensis	0.1154	0.0306		0.265165
		atpF_Lagerstroemia tomentosa	atpF_Lagerstroemia indica	0.1059	0.0187		0.176582
		atpF_Lagerstroemia tomentosa	atpF_Lagerstroemia speciosa	0.0872	0.014		0.16055
		atpF_Lagerstroemia tomentosa	atpF_Lagerstroemia intermedia	0.0783	0.014		0.178799
		atpF_Lagerstroemia tomentosa	atpF_Lagerstroemia subcostata	0.0963	0.0187		0.194185
		atpF_Lagerstroemia tomentosa	atpF_Lagerstroemia villosa	0.0783	0.014		0.178799
		atpF_Lagerstroemia tomentosa	atpF_Heimi myrtifolia	0.1161	0.021		0.180879
		atpF_Lagerstroemia venusa	atpF_Lagerstroemia calyculata	0.0082	0.0046		0.560976
		atpF_Lagerstroemia venusa	atpF_Lagerstroemia fauriei	0.0165	0.0046		0.278788
		atpF_Lagerstroemia venusa	atpF_Lagerstroemia floribunda	0.2069	0.0163		0.078782
		atpF_Lagerstroemia venusa	atpF_Lagerstroemia guilinensis	0.0962	0.0306		0.318087
		atpF_Lagerstroemia venusa	atpF_Lagerstroemia indica	0.0962	0.0187		0.194387
		atpF_Lagerstroemia venusa	atpF_Lagerstroemia speciosa	0.0687	0.014		0.203785
		atpF_Lagerstroemia venusa	atpF_Lagerstroemia intermedia	0.069	0.0116		0.168116
		atpF_Lagerstroemia venusa	atpF_Lagerstroemia subcostata	0.0777	0.0187		0.240669
		atpF_Lagerstroemia venusa	atpF_Lagerstroemia villosa	0.069	0.0116		0.168116
		atpF_Lagerstroemia venusa	atpF_Heimi myrtifolia	0.0968	0.021		0.216942
		atpF_Lagerstroemia calyculata	atpF_Lagerstroemia fauriei	0.0249	0		0
		atpF_Lagerstroemia calyculata	atpF_Lagerstroemia floribunda	0.2178	0.0163		0.0748393
		atpF_Lagerstroemia calyculata	atpF_Lagerstroemia guilinensis	0.1056	0.0306		0.289773
		atpF_Lagerstroemia calyculata	atpF_Lagerstroemia indica	0.1056	0.0187		0.177083
		atpF_Lagerstroemia calyculata	atpF_Lagerstroemia speciosa	0.0778	0.014		0.179949
		atpF_Lagerstroemia calyculata	atpF_Lagerstroemia intermedia	0.078	0.0116		0.148718
		atpF_Lagerstroemia calyculata	atpF_Lagerstroemia subcostata	0.0868	0.0187		0.215438
		atpF_Lagerstroemia calyculata	atpF_Lagerstroemia villosa	0.078	0.0116		0.148718
		atpF_Lagerstroemia calyculata	atpF_Heimi myrtifolia	0.1062	0.021		0.19774
		atpF_Lagerstroemia fauriei	atpF_Lagerstroemia floribunda	0.2185	0.0163		0.0745995
		atpF_Lagerstroemia fauriei	atpF_Lagerstroemia guilinensis	0.1154	0.0306		0.265165
		atpF_Lagerstroemia fauriei	atpF_Lagerstroemia indica	0.1059	0.0187		0.176582
		atpF_Lagerstroemia fauriei	atpF_Lagerstroemia speciosa	0.0872	0.014		0.16055
		atpF_Lagerstroemia fauriei	atpF_Lagerstroemia intermedia	0.0783	0.014		0.178799
		atpF_Lagerstroemia fauriei	atpF_Lagerstroemia subcostata	0.0963	0.0187		0.194185
		atpF_Lagerstroemia fauriei	atpF_Lagerstroemia villosa	0.0783	0.014		0.178799
		atpF_Lagerstroemia fauriei	atpF_Heimi myrtifolia	0.1161	0.021		0.180879
		atpF_Lagerstroemia floribunda	atpF_Lagerstroemia guilinensis	0.2368	0.027		0.11402
		atpF_Lagerstroemia floribunda	atpF_Lagerstroemia indica	0.1612	0.0151		0.0936725
		atpF_Lagerstroemia floribunda	atpF_Lagerstroemia speciosa	0.1663	0.0069		0.0414913
		atpF_Lagerstroemia floribunda	atpF_Lagerstroemia intermedia	0.167	0.0093		0.0556886
		atpF_Lagerstroemia floribunda	atpF_Lagerstroemia subcostata	0.1765	0.0116		0.0657224
		atpF_Lagerstroemia floribunda	atpF_Lagerstroemia villosa	0.167	0.0093		0.0556886
		atpF_Lagerstroemia floribunda	atpF_Heimi myrtifolia	0.1885	0.0139		0.0737401
		atpF_Lagerstroemia guilinensis	atpF_Lagerstroemia indica	0.1457	0.0258		0.177076
		atpF_Lagerstroemia guilinensis	atpF_Lagerstroemia speciosa	0.1161	0.0234		0.20155
		atpF_Lagerstroemia guilinensis	atpF_Lagerstroemia intermedia	0.1166	0.0234		0.200686
		atpF_Lagerstroemia guilinensis	atpF_Lagerstroemia subcostata	0.1064	0.0306		0.287594
		atpF_Lagerstroemia guilinensis	atpF_Lagerstroemia villosa	0.1166	0.0234		0.200686
		atpF_Lagerstroemia guilinensis	atpF_Heimi myrtifolia	0.1466	0.0329		0.22442
		atpF_Lagerstroemia indica	atpF_Lagerstroemia speciosa	0.0426	0.0139		0.326291
		atpF_Lagerstroemia indica	atpF_Lagerstroemia intermedia	0.0427	0.0069		0.161593
		atpF_Lagerstroemia indica	atpF_Lagerstroemia subcostata	0.0513	0.0187		0.364522
		atpF_Lagerstroemia indica	atpF_Lagerstroemia villosa	0.0427	0.0069		0.161593
		atpF_Lagerstroemia indica	atpF_Heimi myrtifolia	0.0882	0.0163		0.184807
		atpF_Lagerstroemia speciosa	atpF_Lagerstroemia intermedia	0.0168	0.0069		0.410714
		atpF_Lagerstroemia speciosa	atpF_Lagerstroemia subcostata	0.0252	0.0093		0.369048
		atpF_Lagerstroemia speciosa	atpF_Lagerstroemia villosa	0.0168	0.0069		0.410714
		atpF_Lagerstroemia speciosa	atpF_Heimi myrtifolia	0.0606	0.0116		0.191419
		atpF_Lagerstroemia intermedia	atpF_Lagerstroemia subcostata	0.0253	0.0116		0.458498
		atpF_Lagerstroemia intermedia	atpF_Lagerstroemia villosa	0	0		/
		atpF_Lagerstroemia intermedia	atpF_Heimi myrtifolia	0.0609	0.0092		0.151067
		atpF_Lagerstroemia subcostata	atpF_Lagerstroemia villosa	0.0253	0.0116		0.458498
		atpF_Lagerstroemia subcostata	atpF_Heimi myrtifolia	0.0606	0.0139		0.229373
		atpF_Lagerstroemia villosa	atpF_Heimi myrtifolia	0.0609	0.0092		0.151067
		atpH_Lagerstroemia excelsa	atpH_Lagerstroemia limii	0	0	246	/	0
		atpH_Lagerstroemia excelsa	atpH_Lagerstroemia siamica	0	0		/
		atpH_Lagerstroemia excelsa	atpH_Duabanga grandiflora	0.0308	0		0
		atpH_Lagerstroemia excelsa	atpH_Trapa natans	0.0629	0		0
		atpH_Lagerstroemia excelsa	atpH_Lythrum salicaria	0.0308	0		0
		atpH_Lagerstroemia excelsa	atpH_Lawsonia intermis	0	0		/
		atpH_Lagerstroemia excelsa	atpH_Punica granatum	0.0629	0		0
		atpH_Lagerstroemia excelsa	atpH_Woodfordia fruticosa	0.0629	0		0
		atpH_Lagerstroemia excelsa	atpH_Rotala rotundifolia	0	0		/
		atpH_Lagerstroemia excelsa	atpH_Lagerstroemia tomentosa	0	0		/
		atpH_Lagerstroemia excelsa	atpH_Lagerstroemia venusa	0	0		/
		atpH_Lagerstroemia excelsa	atpH_Lagerstroemia calyculata	0	0		/
		atpH_Lagerstroemia excelsa	atpH_Lagerstroemia fauriei	0	0		/
		atpH_Lagerstroemia excelsa	atpH_Lagerstroemia floribunda	0	0		/
		atpH_Lagerstroemia excelsa	atpH_Lagerstroemia guilinensis	0	0		/
		atpH_Lagerstroemia excelsa	atpH_Lagerstroemia indica	0	0		/
		atpH_Lagerstroemia excelsa	atpH_Lagerstroemia speciosa	0	0		/
		atpH_Lagerstroemia excelsa	atpH_Lagerstroemia intermedia	0	0		/
		atpH_Lagerstroemia excelsa	atpH_Lagerstroemia subcostata	0.0153	0		0
		atpH_Lagerstroemia excelsa	atpH_Lagerstroemia villosa	0.1315	0		0
		atpH_Lagerstroemia excelsa	atpH_Heimi myrtifolia	0.0632	0		0
		atpH_Lagerstroemia limii	atpH_Lagerstroemia siamica	0	0		/
		atpH_Lagerstroemia limii	atpH_Duabanga grandiflora	0.0308	0		0
		atpH_Lagerstroemia limii	atpH_Trapa natans	0.0629	0		0
		atpH_Lagerstroemia limii	atpH_Lythrum salicaria	0.0308	0		0
		atpH_Lagerstroemia limii	atpH_Lawsonia intermis	0	0		/
		atpH_Lagerstroemia limii	atpH_Punica granatum	0.0629	0		0
		atpH_Lagerstroemia limii	atpH_Woodfordia fruticosa	0.0629	0		0
		atpH_Lagerstroemia limii	atpH_Rotala rotundifolia	0	0		/
		atpH_Lagerstroemia limii	atpH_Lagerstroemia tomentosa	0	0		/
		atpH_Lagerstroemia limii	atpH_Lagerstroemia venusa	0	0		/
		atpH_Lagerstroemia limii	atpH_Lagerstroemia calyculata	0	0		/
		atpH_Lagerstroemia limii	atpH_Lagerstroemia fauriei	0	0		/
		atpH_Lagerstroemia limii	atpH_Lagerstroemia floribunda	0	0		/
		atpH_Lagerstroemia limii	atpH_Lagerstroemia guilinensis	0	0		/
		atpH_Lagerstroemia limii	atpH_Lagerstroemia indica	0	0		/
		atpH_Lagerstroemia limii	atpH_Lagerstroemia speciosa	0	0		/
		atpH_Lagerstroemia limii	atpH_Lagerstroemia intermedia	0	0		/
		atpH_Lagerstroemia limii	atpH_Lagerstroemia subcostata	0.0153	0		0
		atpH_Lagerstroemia limii	atpH_Lagerstroemia villosa	0.1315	0		0
		atpH_Lagerstroemia limii	atpH_Heimi myrtifolia	0.0632	0		0
		atpH_Lagerstroemia siamica	atpH_Duabanga grandiflora	0.0308	0		0
		atpH_Lagerstroemia siamica	atpH_Trapa natans	0.0629	0		0
		atpH_Lagerstroemia siamica	atpH_Lythrum salicaria	0.0308	0		0
		atpH_Lagerstroemia siamica	atpH_Lawsonia intermis	0	0		/
		atpH_Lagerstroemia siamica	atpH_Punica granatum	0.0629	0		0
		atpH_Lagerstroemia siamica	atpH_Woodfordia fruticosa	0.0629	0		0
		atpH_Lagerstroemia siamica	atpH_Rotala rotundifolia	0	0		/
		atpH_Lagerstroemia siamica	atpH_Lagerstroemia tomentosa	0	0		/
		atpH_Lagerstroemia siamica	atpH_Lagerstroemia venusa	0	0		/
		atpH_Lagerstroemia siamica	atpH_Lagerstroemia calyculata	0	0		/
		atpH_Lagerstroemia siamica	atpH_Lagerstroemia fauriei	0	0		/
		atpH_Lagerstroemia siamica	atpH_Lagerstroemia floribunda	0	0		/
		atpH_Lagerstroemia siamica	atpH_Lagerstroemia guilinensis	0	0		/
		atpH_Lagerstroemia siamica	atpH_Lagerstroemia indica	0	0		/
		atpH_Lagerstroemia siamica	atpH_Lagerstroemia speciosa	0	0		/
		atpH_Lagerstroemia siamica	atpH_Lagerstroemia intermedia	0	0		/
		atpH_Lagerstroemia siamica	atpH_Lagerstroemia subcostata	0.0153	0		0
		atpH_Lagerstroemia siamica	atpH_Lagerstroemia villosa	0.1315	0		0
		atpH_Lagerstroemia siamica	atpH_Heimi myrtifolia	0.0632	0		0
		atpH_Duabanga grandiflora	atpH_Trapa natans	0.0964	0		0
		atpH_Duabanga grandiflora	atpH_Lythrum salicaria	0.0629	0		0
		atpH_Duabanga grandiflora	atpH_Lawsonia intermis	0.0308	0		0
		atpH_Duabanga grandiflora	atpH_Punica granatum	0.0964	0		0
		atpH_Duabanga grandiflora	atpH_Woodfordia fruticosa	0.0629	0		0
		atpH_Duabanga grandiflora	atpH_Rotala rotundifolia	0.0308	0		0
		atpH_Duabanga grandiflora	atpH_Lagerstroemia tomentosa	0.0308	0		0
		atpH_Duabanga grandiflora	atpH_Lagerstroemia venusa	0.0308	0		0
		atpH_Duabanga grandiflora	atpH_Lagerstroemia calyculata	0.0308	0		0
		atpH_Duabanga grandiflora	atpH_Lagerstroemia fauriei	0.0308	0		0
		atpH_Duabanga grandiflora	atpH_Lagerstroemia floribunda	0.0308	0		0
		atpH_Duabanga grandiflora	atpH_Lagerstroemia guilinensis	0.0308	0		0
		atpH_Duabanga grandiflora	atpH_Lagerstroemia indica	0.0308	0		0
		atpH_Duabanga grandiflora	atpH_Lagerstroemia speciosa	0.0308	0		0
		atpH_Duabanga grandiflora	atpH_Lagerstroemia intermedia	0.0308	0		0
		atpH_Duabanga grandiflora	atpH_Lagerstroemia subcostata	0.0469	0		0
		atpH_Duabanga grandiflora	atpH_Lagerstroemia villosa	0.0469	0		0
		atpH_Duabanga grandiflora	atpH_Heimi myrtifolia	0.0969	0		0
		atpH_Trapa natans	atpH_Lythrum salicaria	0.0794	0		0
		atpH_Trapa natans	atpH_Lawsonia intermis	0.0629	0		0
		atpH_Trapa natans	atpH_Punica granatum	0.1315	0		0
		atpH_Trapa natans	atpH_Woodfordia fruticosa	0.1315	0		0
		atpH_Trapa natans	atpH_Rotala rotundifolia	0.0629	0		0
		atpH_Trapa natans	atpH_Lagerstroemia tomentosa	0.0629	0		0
		atpH_Trapa natans	atpH_Lagerstroemia venusa	0.0629	0		0
		atpH_Trapa natans	atpH_Lagerstroemia calyculata	0.0629	0		0
		atpH_Trapa natans	atpH_Lagerstroemia fauriei	0.0629	0		0
		atpH_Trapa natans	atpH_Lagerstroemia floribunda	0.0629	0		0
		atpH_Trapa natans	atpH_Lagerstroemia guilinensis	0.0629	0		0
		atpH_Trapa natans	atpH_Lagerstroemia indica	0.0629	0		0
		atpH_Trapa natans	atpH_Lagerstroemia speciosa	0.0629	0		0
		atpH_Trapa natans	atpH_Lagerstroemia intermedia	0.0629	0		0
		atpH_Trapa natans	atpH_Lagerstroemia subcostata	0.0799	0		0
		atpH_Trapa natans	atpH_Lagerstroemia villosa	0.207	0		0
		atpH_Trapa natans	atpH_Heimi myrtifolia	0.1322	0		0
		atpH_Lythrum salicaria	atpH_Lawsonia intermis	0.0308	0		0
		atpH_Lythrum salicaria	atpH_Punica granatum	0.0964	0		0
		atpH_Lythrum salicaria	atpH_Woodfordia fruticosa	0.0964	0		0
		atpH_Lythrum salicaria	atpH_Rotala rotundifolia	0.0308	0		0
		atpH_Lythrum salicaria	atpH_Lagerstroemia tomentosa	0.0308	0		0
		atpH_Lythrum salicaria	atpH_Lagerstroemia venusa	0.0308	0		0
		atpH_Lythrum salicaria	atpH_Lagerstroemia calyculata	0.0308	0		0
		atpH_Lythrum salicaria	atpH_Lagerstroemia fauriei	0.0308	0		0
		atpH_Lythrum salicaria	atpH_Lagerstroemia floribunda	0.0308	0		0
		atpH_Lythrum salicaria	atpH_Lagerstroemia guilinensis	0.0308	0		0
		atpH_Lythrum salicaria	atpH_Lagerstroemia indica	0.0308	0		0
		atpH_Lythrum salicaria	atpH_Lagerstroemia speciosa	0.0308	0		0
		atpH_Lythrum salicaria	atpH_Lagerstroemia intermedia	0.0308	0		0
		atpH_Lythrum salicaria	atpH_Lagerstroemia subcostata	0.0469	0		0
		atpH_Lythrum salicaria	atpH_Lagerstroemia villosa	0.1315	0		0
		atpH_Lythrum salicaria	atpH_Heimi myrtifolia	0.0969	0		0
		atpH_Lawsonia intermis	atpH_Punica granatum	0.0629	0		0
		atpH_Lawsonia intermis	atpH_Woodfordia fruticosa	0.0629	0		0
		atpH_Lawsonia intermis	atpH_Rotala rotundifolia	0	0		/
		atpH_Lawsonia intermis	atpH_Lagerstroemia tomentosa	0	0		/
		atpH_Lawsonia intermis	atpH_Lagerstroemia venusa	0	0		/
		atpH_Lawsonia intermis	atpH_Lagerstroemia calyculata	0	0		/
		atpH_Lawsonia intermis	atpH_Lagerstroemia fauriei	0	0		/
		atpH_Lawsonia intermis	atpH_Lagerstroemia floribunda	0	0		/
		atpH_Lawsonia intermis	atpH_Lagerstroemia guilinensis	0	0		/
		atpH_Lawsonia intermis	atpH_Lagerstroemia indica	0	0		/
		atpH_Lawsonia intermis	atpH_Lagerstroemia speciosa	0	0		/
		atpH_Lawsonia intermis	atpH_Lagerstroemia intermedia	0	0		/
		atpH_Lawsonia intermis	atpH_Lagerstroemia subcostata	0.0153	0		0
		atpH_Lawsonia intermis	atpH_Lagerstroemia villosa	0.1315	0		0
		atpH_Lawsonia intermis	atpH_Heimi myrtifolia	0.0632	0		0
		atpH_Punica granatum	atpH_Woodfordia fruticosa	0.0308	0		0
		atpH_Punica granatum	atpH_Rotala rotundifolia	0.0629	0		0
		atpH_Punica granatum	atpH_Lagerstroemia tomentosa	0.0629	0		0
		atpH_Punica granatum	atpH_Lagerstroemia venusa	0.0629	0		0
		atpH_Punica granatum	atpH_Lagerstroemia calyculata	0.0629	0		0
		atpH_Punica granatum	atpH_Lagerstroemia fauriei	0.0629	0		0
		atpH_Punica granatum	atpH_Lagerstroemia floribunda	0.0629	0		0
		atpH_Punica granatum	atpH_Lagerstroemia guilinensis	0.0629	0		0
		atpH_Punica granatum	atpH_Lagerstroemia indica	0.0629	0		0
		atpH_Punica granatum	atpH_Lagerstroemia speciosa	0.0629	0		0
		atpH_Punica granatum	atpH_Lagerstroemia intermedia	0.0629	0		0
		atpH_Punica granatum	atpH_Lagerstroemia subcostata	0.0799	0		0
		atpH_Punica granatum	atpH_Lagerstroemia villosa	0.0964	0		0
		atpH_Punica granatum	atpH_Heimi myrtifolia	0.0632	0		0
		atpH_Woodfordia fruticosa	atpH_Rotala rotundifolia	0.0629	0		0
		atpH_Woodfordia fruticosa	atpH_Lagerstroemia tomentosa	0.0629	0		0
		atpH_Woodfordia fruticosa	atpH_Lagerstroemia venusa	0.0629	0		0
		atpH_Woodfordia fruticosa	atpH_Lagerstroemia calyculata	0.0629	0		0
		atpH_Woodfordia fruticosa	atpH_Lagerstroemia fauriei	0.0629	0		0
		atpH_Woodfordia fruticosa	atpH_Lagerstroemia floribunda	0.0629	0		0
		atpH_Woodfordia fruticosa	atpH_Lagerstroemia guilinensis	0.0629	0		0
		atpH_Woodfordia fruticosa	atpH_Lagerstroemia indica	0.0629	0		0
		atpH_Woodfordia fruticosa	atpH_Lagerstroemia speciosa	0.0629	0		0
		atpH_Woodfordia fruticosa	atpH_Lagerstroemia intermedia	0.0629	0		0
		atpH_Woodfordia fruticosa	atpH_Lagerstroemia subcostata	0.0799	0		0
		atpH_Woodfordia fruticosa	atpH_Lagerstroemia villosa	0.1315	0		0
		atpH_Woodfordia fruticosa	atpH_Heimi myrtifolia	0.0632	0		0
		atpH_Rotala rotundifolia	atpH_Lagerstroemia tomentosa	0	0		/
		atpH_Rotala rotundifolia	atpH_Lagerstroemia venusa	0	0		/
		atpH_Rotala rotundifolia	atpH_Lagerstroemia calyculata	0	0		/
		atpH_Rotala rotundifolia	atpH_Lagerstroemia fauriei	0	0		/
		atpH_Rotala rotundifolia	atpH_Lagerstroemia floribunda	0	0		/
		atpH_Rotala rotundifolia	atpH_Lagerstroemia guilinensis	0	0		/
		atpH_Rotala rotundifolia	atpH_Lagerstroemia indica	0	0		/
		atpH_Rotala rotundifolia	atpH_Lagerstroemia speciosa	0	0		/
		atpH_Rotala rotundifolia	atpH_Lagerstroemia intermedia	0	0		/
		atpH_Rotala rotundifolia	atpH_Lagerstroemia subcostata	0.0153	0		0
		atpH_Rotala rotundifolia	atpH_Lagerstroemia villosa	0.1315	0		0
		atpH_Rotala rotundifolia	atpH_Heimi myrtifolia	0.0632	0		0
		atpH_Lagerstroemia tomentosa	atpH_Lagerstroemia venusa	0	0		/
		atpH_Lagerstroemia tomentosa	atpH_Lagerstroemia calyculata	0	0		/
		atpH_Lagerstroemia tomentosa	atpH_Lagerstroemia fauriei	0	0		/
		atpH_Lagerstroemia tomentosa	atpH_Lagerstroemia floribunda	0	0		/
		atpH_Lagerstroemia tomentosa	atpH_Lagerstroemia guilinensis	0	0		/
		atpH_Lagerstroemia tomentosa	atpH_Lagerstroemia indica	0	0		/
		atpH_Lagerstroemia tomentosa	atpH_Lagerstroemia speciosa	0	0		/
		atpH_Lagerstroemia tomentosa	atpH_Lagerstroemia intermedia	0	0		/
		atpH_Lagerstroemia tomentosa	atpH_Lagerstroemia subcostata	0.0153	0		0
		atpH_Lagerstroemia tomentosa	atpH_Lagerstroemia villosa	0.1315	0		0
		atpH_Lagerstroemia tomentosa	atpH_Heimi myrtifolia	0.0632	0		0
		atpH_Lagerstroemia venusa	atpH_Lagerstroemia calyculata	0	0		/
		atpH_Lagerstroemia venusa	atpH_Lagerstroemia fauriei	0	0		/
		atpH_Lagerstroemia venusa	atpH_Lagerstroemia floribunda	0	0		/
		atpH_Lagerstroemia venusa	atpH_Lagerstroemia guilinensis	0	0		/
		atpH_Lagerstroemia venusa	atpH_Lagerstroemia indica	0	0		/
		atpH_Lagerstroemia venusa	atpH_Lagerstroemia speciosa	0	0		/
		atpH_Lagerstroemia venusa	atpH_Lagerstroemia intermedia	0	0		/
		atpH_Lagerstroemia venusa	atpH_Lagerstroemia subcostata	0.0153	0		0
		atpH_Lagerstroemia venusa	atpH_Lagerstroemia villosa	0.1315	0		0
		atpH_Lagerstroemia venusa	atpH_Heimi myrtifolia	0.0632	0		0
		atpH_Lagerstroemia calyculata	atpH_Lagerstroemia fauriei	0	0		/
		atpH_Lagerstroemia calyculata	atpH_Lagerstroemia floribunda	0	0		/
		atpH_Lagerstroemia calyculata	atpH_Lagerstroemia guilinensis	0	0		/
		atpH_Lagerstroemia calyculata	atpH_Lagerstroemia indica	0	0		/
		atpH_Lagerstroemia calyculata	atpH_Lagerstroemia speciosa	0	0		/
		atpH_Lagerstroemia calyculata	atpH_Lagerstroemia intermedia	0	0		/
		atpH_Lagerstroemia calyculata	atpH_Lagerstroemia subcostata	0.0153	0		0
		atpH_Lagerstroemia calyculata	atpH_Lagerstroemia villosa	0.1315	0		0
		atpH_Lagerstroemia calyculata	atpH_Heimi myrtifolia	0.0632	0		0
		atpH_Lagerstroemia fauriei	atpH_Lagerstroemia floribunda	0	0		/
		atpH_Lagerstroemia fauriei	atpH_Lagerstroemia guilinensis	0	0		/
		atpH_Lagerstroemia fauriei	atpH_Lagerstroemia indica	0	0		/
		atpH_Lagerstroemia fauriei	atpH_Lagerstroemia speciosa	0	0		/
		atpH_Lagerstroemia fauriei	atpH_Lagerstroemia intermedia	0	0		/
		atpH_Lagerstroemia fauriei	atpH_Lagerstroemia subcostata	0.0153	0		0
		atpH_Lagerstroemia fauriei	atpH_Lagerstroemia villosa	0.1315	0		0
		atpH_Lagerstroemia fauriei	atpH_Heimi myrtifolia	0.0632	0		0
		atpH_Lagerstroemia floribunda	atpH_Lagerstroemia guilinensis	0	0		/
		atpH_Lagerstroemia floribunda	atpH_Lagerstroemia indica	0	0		/
		atpH_Lagerstroemia floribunda	atpH_Lagerstroemia speciosa	0	0		/
		atpH_Lagerstroemia floribunda	atpH_Lagerstroemia intermedia	0	0		/
		atpH_Lagerstroemia floribunda	atpH_Lagerstroemia subcostata	0.0153	0		0
		atpH_Lagerstroemia floribunda	atpH_Lagerstroemia villosa	0.1315	0		0
		atpH_Lagerstroemia floribunda	atpH_Heimi myrtifolia	0.0632	0		0
		atpH_Lagerstroemia guilinensis	atpH_Lagerstroemia indica	0	0		/
		atpH_Lagerstroemia guilinensis	atpH_Lagerstroemia speciosa	0	0		/
		atpH_Lagerstroemia guilinensis	atpH_Lagerstroemia intermedia	0	0		/
		atpH_Lagerstroemia guilinensis	atpH_Lagerstroemia subcostata	0.0153	0		0
		atpH_Lagerstroemia guilinensis	atpH_Lagerstroemia villosa	0.1315	0		0
		atpH_Lagerstroemia guilinensis	atpH_Heimi myrtifolia	0.0632	0		0
		atpH_Lagerstroemia indica	atpH_Lagerstroemia speciosa	0	0		/
		atpH_Lagerstroemia indica	atpH_Lagerstroemia intermedia	0	0		/
		atpH_Lagerstroemia indica	atpH_Lagerstroemia subcostata	0.0153	0		0
		atpH_Lagerstroemia indica	atpH_Lagerstroemia villosa	0.1315	0		0
		atpH_Lagerstroemia indica	atpH_Heimi myrtifolia	0.0632	0		0
		atpH_Lagerstroemia speciosa	atpH_Lagerstroemia intermedia	0	0		/
		atpH_Lagerstroemia speciosa	atpH_Lagerstroemia subcostata	0.0153	0		0
		atpH_Lagerstroemia speciosa	atpH_Lagerstroemia villosa	0.1315	0		0
		atpH_Lagerstroemia speciosa	atpH_Heimi myrtifolia	0.0632	0		0
		atpH_Lagerstroemia intermedia	atpH_Lagerstroemia subcostata	0.0153	0		0
		atpH_Lagerstroemia intermedia	atpH_Lagerstroemia villosa	0.1315	0		0
		atpH_Lagerstroemia intermedia	atpH_Heimi myrtifolia	0.0632	0		0
		atpH_Lagerstroemia subcostata	atpH_Lagerstroemia villosa	0.1505	0		0
		atpH_Lagerstroemia subcostata	atpH_Heimi myrtifolia	0.0803	0		0
		atpH_Lagerstroemia villosa	atpH_Heimi myrtifolia	0.1322	0		0
		atpI_Lagerstroemia excelsa	atpI_Lagerstroemia limii	0	0	744	/	0.0188
		atpI_Lagerstroemia excelsa	atpI_Lagerstroemia siamica	0.0056	0		0
		atpI_Lagerstroemia excelsa	atpI_Duabanga grandiflora	0.0286	0		0
		atpI_Lagerstroemia excelsa	atpI_Trapa natans	0.0403	0.0018		0.044665
		atpI_Lagerstroemia excelsa	atpI_Lythrum salicaria	0.0894	0.0018		0.0201342
		atpI_Lagerstroemia excelsa	atpI_Lawsonia intermis	0.0463	0		0
		atpI_Lagerstroemia excelsa	atpI_Punica granatum	0.0704	0.0018		0.0255682
		atpI_Lagerstroemia excelsa	atpI_Woodfordia fruticosa	0.0706	0		0
		atpI_Lagerstroemia excelsa	atpI_Rotala rotundifolia	0.0463	0		0
		atpI_Lagerstroemia excelsa	atpI_Lagerstroemia tomentosa	0.0113	0		0
		atpI_Lagerstroemia excelsa	atpI_Lagerstroemia venusa	0.0056	0		0
		atpI_Lagerstroemia excelsa	atpI_Lagerstroemia calyculata	0.0056	0		0
		atpI_Lagerstroemia excelsa	atpI_Lagerstroemia fauriei	0	0		/
		atpI_Lagerstroemia excelsa	atpI_Lagerstroemia floribunda	0.0056	0		0
		atpI_Lagerstroemia excelsa	atpI_Lagerstroemia guilinensis	0	0		/
		atpI_Lagerstroemia excelsa	atpI_Lagerstroemia indica	0	0		/
		atpI_Lagerstroemia excelsa	atpI_Lagerstroemia speciosa	0.0056	0		0
		atpI_Lagerstroemia excelsa	atpI_Lagerstroemia intermedia	0.0056	0		0
		atpI_Lagerstroemia excelsa	atpI_Lagerstroemia subcostata	0	0		/
		atpI_Lagerstroemia excelsa	atpI_Lagerstroemia villosa	0.2434	0.0161		0.0661463
		atpI_Lagerstroemia excelsa	atpI_Heimi myrtifolia	0.0708	0.0018		0.0254237
		atpI_Lagerstroemia limii	atpI_Lagerstroemia siamica	0.0056	0		0
		atpI_Lagerstroemia limii	atpI_Duabanga grandiflora	0.0286	0		0
		atpI_Lagerstroemia limii	atpI_Trapa natans	0.0403	0.0018		0.044665
		atpI_Lagerstroemia limii	atpI_Lythrum salicaria	0.0894	0.0018		0.0201342
		atpI_Lagerstroemia limii	atpI_Lawsonia intermis	0.0463	0		0
		atpI_Lagerstroemia limii	atpI_Punica granatum	0.0704	0.0018		0.0255682
		atpI_Lagerstroemia limii	atpI_Woodfordia fruticosa	0.0706	0		0
		atpI_Lagerstroemia limii	atpI_Rotala rotundifolia	0.0463	0		0
		atpI_Lagerstroemia limii	atpI_Lagerstroemia tomentosa	0.0113	0		0
		atpI_Lagerstroemia limii	atpI_Lagerstroemia venusa	0.0056	0		0
		atpI_Lagerstroemia limii	atpI_Lagerstroemia calyculata	0.0056	0		0
		atpI_Lagerstroemia limii	atpI_Lagerstroemia fauriei	0	0		/
		atpI_Lagerstroemia limii	atpI_Lagerstroemia floribunda	0.0056	0		0
		atpI_Lagerstroemia limii	atpI_Lagerstroemia guilinensis	0	0		/
		atpI_Lagerstroemia limii	atpI_Lagerstroemia indica	0	0		/
		atpI_Lagerstroemia limii	atpI_Lagerstroemia speciosa	0.0056	0		0
		atpI_Lagerstroemia limii	atpI_Lagerstroemia intermedia	0.0056	0		0
		atpI_Lagerstroemia limii	atpI_Lagerstroemia subcostata	0	0		/
		atpI_Lagerstroemia limii	atpI_Lagerstroemia villosa	0.2434	0.0161		0.0661463
		atpI_Lagerstroemia limii	atpI_Heimi myrtifolia	0.0708	0.0018		0.0254237
		atpI_Lagerstroemia siamica	atpI_Duabanga grandiflora	0.0228	0		0
		atpI_Lagerstroemia siamica	atpI_Trapa natans	0.0403	0.0018		0.044665
		atpI_Lagerstroemia siamica	atpI_Lythrum salicaria	0.0831	0.0018		0.0216606
		atpI_Lagerstroemia siamica	atpI_Lawsonia intermis	0.0404	0		0
		atpI_Lagerstroemia siamica	atpI_Punica granatum	0.0643	0.0018		0.0279938
		atpI_Lagerstroemia siamica	atpI_Woodfordia fruticosa	0.0644	0		0
		atpI_Lagerstroemia siamica	atpI_Rotala rotundifolia	0.0404	0		0
		atpI_Lagerstroemia siamica	atpI_Lagerstroemia tomentosa	0.0056	0		0
		atpI_Lagerstroemia siamica	atpI_Lagerstroemia venusa	0	0		/
		atpI_Lagerstroemia siamica	atpI_Lagerstroemia calyculata	0	0		/
		atpI_Lagerstroemia siamica	atpI_Lagerstroemia fauriei	0.0056	0		0
		atpI_Lagerstroemia siamica	atpI_Lagerstroemia floribunda	0	0		/
		atpI_Lagerstroemia siamica	atpI_Lagerstroemia guilinensis	0.0056	0		0
		atpI_Lagerstroemia siamica	atpI_Lagerstroemia indica	0.0056	0		0
		atpI_Lagerstroemia siamica	atpI_Lagerstroemia speciosa	0	0		/
		atpI_Lagerstroemia siamica	atpI_Lagerstroemia intermedia	0	0		/
		atpI_Lagerstroemia siamica	atpI_Lagerstroemia subcostata	0.0056	0		0
		atpI_Lagerstroemia siamica	atpI_Lagerstroemia villosa	0.2357	0.0161		0.0683072
		atpI_Lagerstroemia siamica	atpI_Heimi myrtifolia	0.0646	0.0018		0.0278638
		atpI_Duabanga grandiflora	atpI_Trapa natans	0.0403	0.0018		0.044665
		atpI_Duabanga grandiflora	atpI_Lythrum salicaria	0.0831	0.0018		0.0216606
		atpI_Duabanga grandiflora	atpI_Lawsonia intermis	0.0404	0		0
		atpI_Duabanga grandiflora	atpI_Punica granatum	0.0643	0.0018		0.0279938
		atpI_Duabanga grandiflora	atpI_Woodfordia fruticosa	0.0644	0		0
		atpI_Duabanga grandiflora	atpI_Rotala rotundifolia	0.0404	0		0
		atpI_Duabanga grandiflora	atpI_Lagerstroemia tomentosa	0.0286	0		0
		atpI_Duabanga grandiflora	atpI_Lagerstroemia venusa	0.0228	0		0
		atpI_Duabanga grandiflora	atpI_Lagerstroemia calyculata	0.0228	0		0
		atpI_Duabanga grandiflora	atpI_Lagerstroemia fauriei	0.0286	0		0
		atpI_Duabanga grandiflora	atpI_Lagerstroemia floribunda	0.0228	0		0
		atpI_Duabanga grandiflora	atpI_Lagerstroemia guilinensis	0.0286	0		0
		atpI_Duabanga grandiflora	atpI_Lagerstroemia indica	0.0286	0		0
		atpI_Duabanga grandiflora	atpI_Lagerstroemia speciosa	0.0228	0		0
		atpI_Duabanga grandiflora	atpI_Lagerstroemia intermedia	0.0228	0		0
		atpI_Duabanga grandiflora	atpI_Lagerstroemia subcostata	0.0286	0		0
		atpI_Duabanga grandiflora	atpI_Lagerstroemia villosa	0.228	0.0161		0.070614
		atpI_Duabanga grandiflora	atpI_Heimi myrtifolia	0.0646	0.0018		0.0278638
		atpI_Trapa natans	atpI_Lythrum salicaria	0.0893	0.0035		0.0391937
		atpI_Trapa natans	atpI_Lawsonia intermis	0.0462	0.0018		0.038961
		atpI_Trapa natans	atpI_Punica granatum	0.0703	0.0035		0.0497866
		atpI_Trapa natans	atpI_Woodfordia fruticosa	0.0705	0.0018		0.0255319
		atpI_Trapa natans	atpI_Rotala rotundifolia	0.0462	0.0018		0.038961
		atpI_Trapa natans	atpI_Lagerstroemia tomentosa	0.0462	0.0018		0.038961
		atpI_Trapa natans	atpI_Lagerstroemia venusa	0.0403	0.0018		0.044665
		atpI_Trapa natans	atpI_Lagerstroemia calyculata	0.0403	0.0018		0.044665
		atpI_Trapa natans	atpI_Lagerstroemia fauriei	0.0403	0.0018		0.044665
		atpI_Trapa natans	atpI_Lagerstroemia floribunda	0.0403	0.0018		0.044665
		atpI_Trapa natans	atpI_Lagerstroemia guilinensis	0.0403	0.0018		0.044665
		atpI_Trapa natans	atpI_Lagerstroemia indica	0.0403	0.0018		0.044665
		atpI_Trapa natans	atpI_Lagerstroemia speciosa	0.0403	0.0018		0.044665
		atpI_Trapa natans	atpI_Lagerstroemia intermedia	0.0403	0.0018		0.044665
		atpI_Trapa natans	atpI_Lagerstroemia subcostata	0.0403	0.0018		0.044665
		atpI_Trapa natans	atpI_Lagerstroemia villosa	0.243	0.0179		0.0736626
		atpI_Trapa natans	atpI_Heimi myrtifolia	0.0831	0.0035		0.0421179
		atpI_Lythrum salicaria	atpI_Lawsonia intermis	0.0645	0.0018		0.027907
		atpI_Lythrum salicaria	atpI_Punica granatum	0.0892	0.0035		0.0392377
		atpI_Lythrum salicaria	atpI_Woodfordia fruticosa	0.0768	0.0018		0.0234375
		atpI_Lythrum salicaria	atpI_Rotala rotundifolia	0.0645	0.0018		0.027907
		atpI_Lythrum salicaria	atpI_Lagerstroemia tomentosa	0.0894	0.0018		0.0201342
		atpI_Lythrum salicaria	atpI_Lagerstroemia venusa	0.0831	0.0018		0.0216606
		atpI_Lythrum salicaria	atpI_Lagerstroemia calyculata	0.0831	0.0018		0.0216606
		atpI_Lythrum salicaria	atpI_Lagerstroemia fauriei	0.0894	0.0018		0.0201342
		atpI_Lythrum salicaria	atpI_Lagerstroemia floribunda	0.0831	0.0018		0.0216606
		atpI_Lythrum salicaria	atpI_Lagerstroemia guilinensis	0.0894	0.0018		0.0201342
		atpI_Lythrum salicaria	atpI_Lagerstroemia indica	0.0894	0.0018		0.0201342
		atpI_Lythrum salicaria	atpI_Lagerstroemia speciosa	0.0831	0.0018		0.0216606
		atpI_Lythrum salicaria	atpI_Lagerstroemia intermedia	0.0831	0.0018		0.0216606
		atpI_Lythrum salicaria	atpI_Lagerstroemia subcostata	0.0894	0.0018		0.0201342
		atpI_Lythrum salicaria	atpI_Lagerstroemia villosa	0.2674	0.0179		0.0669409
		atpI_Lythrum salicaria	atpI_Heimi myrtifolia	0.1025	0.0035		0.0341463
		atpI_Lawsonia intermis	atpI_Punica granatum	0.0462	0.0018		0.038961
		atpI_Lawsonia intermis	atpI_Woodfordia fruticosa	0.0463	0		0
		atpI_Lawsonia intermis	atpI_Rotala rotundifolia	0	0		/
		atpI_Lawsonia intermis	atpI_Lagerstroemia tomentosa	0.0463	0		0
		atpI_Lawsonia intermis	atpI_Lagerstroemia venusa	0.0404	0		0
		atpI_Lawsonia intermis	atpI_Lagerstroemia calyculata	0.0404	0		0
		atpI_Lawsonia intermis	atpI_Lagerstroemia fauriei	0.0463	0		0
		atpI_Lawsonia intermis	atpI_Lagerstroemia floribunda	0.0404	0		0
		atpI_Lawsonia intermis	atpI_Lagerstroemia guilinensis	0.0463	0		0
		atpI_Lawsonia intermis	atpI_Lagerstroemia indica	0.0463	0		0
		atpI_Lawsonia intermis	atpI_Lagerstroemia speciosa	0.0404	0		0
		atpI_Lawsonia intermis	atpI_Lagerstroemia intermedia	0.0404	0		0
		atpI_Lawsonia intermis	atpI_Lagerstroemia subcostata	0.0463	0		0
		atpI_Lawsonia intermis	atpI_Lagerstroemia villosa	0.2434	0.0161		0.0661463
		atpI_Lawsonia intermis	atpI_Heimi myrtifolia	0.0585	0.0018		0.0307692
		atpI_Punica granatum	atpI_Woodfordia fruticosa	0.0344	0.0018		0.0523256
		atpI_Punica granatum	atpI_Rotala rotundifolia	0.0462	0.0018		0.038961
		atpI_Punica granatum	atpI_Lagerstroemia tomentosa	0.0704	0.0018		0.0255682
		atpI_Punica granatum	atpI_Lagerstroemia venusa	0.0643	0.0018		0.0279938
		atpI_Punica granatum	atpI_Lagerstroemia calyculata	0.0643	0.0018		0.0279938
		atpI_Punica granatum	atpI_Lagerstroemia fauriei	0.0704	0.0018		0.0255682
		atpI_Punica granatum	atpI_Lagerstroemia floribunda	0.0643	0.0018		0.0279938
		atpI_Punica granatum	atpI_Lagerstroemia guilinensis	0.0704	0.0018		0.0255682
		atpI_Punica granatum	atpI_Lagerstroemia indica	0.0704	0.0018		0.0255682
		atpI_Punica granatum	atpI_Lagerstroemia speciosa	0.0643	0.0018		0.0279938
		atpI_Punica granatum	atpI_Lagerstroemia intermedia	0.0643	0.0018		0.0279938
		atpI_Punica granatum	atpI_Lagerstroemia subcostata	0.0704	0.0018		0.0255682
		atpI_Punica granatum	atpI_Lagerstroemia villosa	0.2125	0.0161		0.0757647
		atpI_Punica granatum	atpI_Heimi myrtifolia	0.0706	0.0035		0.0495751
		atpI_Woodfordia fruticosa	atpI_Rotala rotundifolia	0.0463	0		0
		atpI_Woodfordia fruticosa	atpI_Lagerstroemia tomentosa	0.0706	0		0
		atpI_Woodfordia fruticosa	atpI_Lagerstroemia venusa	0.0644	0		0
		atpI_Woodfordia fruticosa	atpI_Lagerstroemia calyculata	0.0644	0		0
		atpI_Woodfordia fruticosa	atpI_Lagerstroemia fauriei	0.0706	0		0
		atpI_Woodfordia fruticosa	atpI_Lagerstroemia floribunda	0.0644	0		0
		atpI_Woodfordia fruticosa	atpI_Lagerstroemia guilinensis	0.0706	0		0
		atpI_Woodfordia fruticosa	atpI_Lagerstroemia indica	0.0706	0		0
		atpI_Woodfordia fruticosa	atpI_Lagerstroemia speciosa	0.0644	0		0
		atpI_Woodfordia fruticosa	atpI_Lagerstroemia intermedia	0.0644	0		0
		atpI_Woodfordia fruticosa	atpI_Lagerstroemia subcostata	0.0706	0		0
		atpI_Woodfordia fruticosa	atpI_Lagerstroemia villosa	0.2205	0.0161		0.0730159
		atpI_Woodfordia fruticosa	atpI_Heimi myrtifolia	0.0708	0.0018		0.0254237
		atpI_Rotala rotundifolia	atpI_Lagerstroemia tomentosa	0.0463	0		0
		atpI_Rotala rotundifolia	atpI_Lagerstroemia venusa	0.0404	0		0
		atpI_Rotala rotundifolia	atpI_Lagerstroemia calyculata	0.0404	0		0
		atpI_Rotala rotundifolia	atpI_Lagerstroemia fauriei	0.0463	0		0
		atpI_Rotala rotundifolia	atpI_Lagerstroemia floribunda	0.0404	0		0
		atpI_Rotala rotundifolia	atpI_Lagerstroemia guilinensis	0.0463	0		0
		atpI_Rotala rotundifolia	atpI_Lagerstroemia indica	0.0463	0		0
		atpI_Rotala rotundifolia	atpI_Lagerstroemia speciosa	0.0404	0		0
		atpI_Rotala rotundifolia	atpI_Lagerstroemia intermedia	0.0404	0		0
		atpI_Rotala rotundifolia	atpI_Lagerstroemia subcostata	0.0463	0		0
		atpI_Rotala rotundifolia	atpI_Lagerstroemia villosa	0.2434	0.0161		0.0661463
		atpI_Rotala rotundifolia	atpI_Heimi myrtifolia	0.0585	0.0018		0.0307692
		atpI_Lagerstroemia tomentosa	atpI_Lagerstroemia venusa	0.0056	0		0
		atpI_Lagerstroemia tomentosa	atpI_Lagerstroemia calyculata	0.0056	0		0
		atpI_Lagerstroemia tomentosa	atpI_Lagerstroemia fauriei	0.0113	0		0
		atpI_Lagerstroemia tomentosa	atpI_Lagerstroemia floribunda	0.0056	0		0
		atpI_Lagerstroemia tomentosa	atpI_Lagerstroemia guilinensis	0.0113	0		0
		atpI_Lagerstroemia tomentosa	atpI_Lagerstroemia indica	0.0113	0		0
		atpI_Lagerstroemia tomentosa	atpI_Lagerstroemia speciosa	0.0056	0		0
		atpI_Lagerstroemia tomentosa	atpI_Lagerstroemia intermedia	0.0056	0		0
		atpI_Lagerstroemia tomentosa	atpI_Lagerstroemia subcostata	0.0113	0		0
		atpI_Lagerstroemia tomentosa	atpI_Lagerstroemia villosa	0.2434	0.0161		0.0661463
		atpI_Lagerstroemia tomentosa	atpI_Heimi myrtifolia	0.0708	0.0018		0.0254237
		atpI_Lagerstroemia venusa	atpI_Lagerstroemia calyculata	0	0		/
		atpI_Lagerstroemia venusa	atpI_Lagerstroemia fauriei	0.0056	0		0
		atpI_Lagerstroemia venusa	atpI_Lagerstroemia floribunda	0	0		/
		atpI_Lagerstroemia venusa	atpI_Lagerstroemia guilinensis	0.0056	0		0
		atpI_Lagerstroemia venusa	atpI_Lagerstroemia indica	0.0056	0		0
		atpI_Lagerstroemia venusa	atpI_Lagerstroemia speciosa	0	0		/
		atpI_Lagerstroemia venusa	atpI_Lagerstroemia intermedia	0	0		/
		atpI_Lagerstroemia venusa	atpI_Lagerstroemia subcostata	0.0056	0		0
		atpI_Lagerstroemia venusa	atpI_Lagerstroemia villosa	0.2357	0.0161		0.0683072
		atpI_Lagerstroemia venusa	atpI_Heimi myrtifolia	0.0646	0.0018		0.0278638
		atpI_Lagerstroemia calyculata	atpI_Lagerstroemia fauriei	0.0056	0		0
		atpI_Lagerstroemia calyculata	atpI_Lagerstroemia floribunda	0	0		/
		atpI_Lagerstroemia calyculata	atpI_Lagerstroemia guilinensis	0.0056	0		0
		atpI_Lagerstroemia calyculata	atpI_Lagerstroemia indica	0.0056	0		0
		atpI_Lagerstroemia calyculata	atpI_Lagerstroemia speciosa	0	0		/
		atpI_Lagerstroemia calyculata	atpI_Lagerstroemia intermedia	0	0		/
		atpI_Lagerstroemia calyculata	atpI_Lagerstroemia subcostata	0.0056	0		0
		atpI_Lagerstroemia calyculata	atpI_Lagerstroemia villosa	0.2357	0.0161		0.0683072
		atpI_Lagerstroemia calyculata	atpI_Heimi myrtifolia	0.0646	0.0018		0.0278638
		atpI_Lagerstroemia fauriei	atpI_Lagerstroemia floribunda	0.0056	0		0
		atpI_Lagerstroemia fauriei	atpI_Lagerstroemia guilinensis	0	0		/
		atpI_Lagerstroemia fauriei	atpI_Lagerstroemia indica	0	0		/
		atpI_Lagerstroemia fauriei	atpI_Lagerstroemia speciosa	0.0056	0		0
		atpI_Lagerstroemia fauriei	atpI_Lagerstroemia intermedia	0.0056	0		0
		atpI_Lagerstroemia fauriei	atpI_Lagerstroemia subcostata	0	0		/
		atpI_Lagerstroemia fauriei	atpI_Lagerstroemia villosa	0.2434	0.0161		0.0661463
		atpI_Lagerstroemia fauriei	atpI_Heimi myrtifolia	0.0708	0.0018		0.0254237
		atpI_Lagerstroemia floribunda	atpI_Lagerstroemia guilinensis	0.0056	0		0
		atpI_Lagerstroemia floribunda	atpI_Lagerstroemia indica	0.0056	0		0
		atpI_Lagerstroemia floribunda	atpI_Lagerstroemia speciosa	0	0		/
		atpI_Lagerstroemia floribunda	atpI_Lagerstroemia intermedia	0	0		/
		atpI_Lagerstroemia floribunda	atpI_Lagerstroemia subcostata	0.0056	0		0
		atpI_Lagerstroemia floribunda	atpI_Lagerstroemia villosa	0.2357	0.0161		0.0683072
		atpI_Lagerstroemia floribunda	atpI_Heimi myrtifolia	0.0646	0.0018		0.0278638
		atpI_Lagerstroemia guilinensis	atpI_Lagerstroemia indica	0	0		/
		atpI_Lagerstroemia guilinensis	atpI_Lagerstroemia speciosa	0.0056	0		0
		atpI_Lagerstroemia guilinensis	atpI_Lagerstroemia intermedia	0.0056	0		0
		atpI_Lagerstroemia guilinensis	atpI_Lagerstroemia subcostata	0	0		/
		atpI_Lagerstroemia guilinensis	atpI_Lagerstroemia villosa	0.2434	0.0161		0.0661463
		atpI_Lagerstroemia guilinensis	atpI_Heimi myrtifolia	0.0708	0.0018		0.0254237
		atpI_Lagerstroemia indica	atpI_Lagerstroemia speciosa	0.0056	0		0
		atpI_Lagerstroemia indica	atpI_Lagerstroemia intermedia	0.0056	0		0
		atpI_Lagerstroemia indica	atpI_Lagerstroemia subcostata	0	0		/
		atpI_Lagerstroemia indica	atpI_Lagerstroemia villosa	0.2434	0.0161		0.0661463
		atpI_Lagerstroemia indica	atpI_Heimi myrtifolia	0.0708	0.0018		0.0254237
		atpI_Lagerstroemia speciosa	atpI_Lagerstroemia intermedia	0	0		/
		atpI_Lagerstroemia speciosa	atpI_Lagerstroemia subcostata	0.0056	0		0
		atpI_Lagerstroemia speciosa	atpI_Lagerstroemia villosa	0.2357	0.0161		0.0683072
		atpI_Lagerstroemia speciosa	atpI_Heimi myrtifolia	0.0646	0.0018		0.0278638
		atpI_Lagerstroemia intermedia	atpI_Lagerstroemia subcostata	0.0056	0		0
		atpI_Lagerstroemia intermedia	atpI_Lagerstroemia villosa	0.2357	0.0161		0.0683072
		atpI_Lagerstroemia intermedia	atpI_Heimi myrtifolia	0.0646	0.0018		0.0278638
		atpI_Lagerstroemia subcostata	atpI_Lagerstroemia villosa	0.2434	0.0161		0.0661463
		atpI_Lagerstroemia subcostata	atpI_Heimi myrtifolia	0.0708	0.0018		0.0254237
		atpI_Lagerstroemia villosa	atpI_Heimi myrtifolia	0.2442	0.0179		0.0733006
		ndhA_Lagerstroemia excelsa	ndhA_Lagerstroemia limii	0.0075	0.0012	1095	0.16	0.1681
		ndhA_Lagerstroemia excelsa	ndhA_Lagerstroemia siamica	0.0113	0.0037		0.327434
		ndhA_Lagerstroemia excelsa	ndhA_Duabanga grandiflora	0.0304	0.0024		0.0789474
		ndhA_Lagerstroemia excelsa	ndhA_Trapa natans	0.0868	0.0073		0.0841014
		ndhA_Lagerstroemia excelsa	ndhA_Lythrum salicaria	0.0619	0.0074		0.119548
		ndhA_Lagerstroemia excelsa	ndhA_Lawsonia intermis	0.0499	0.0098		0.196393
		ndhA_Lagerstroemia excelsa	ndhA_Punica granatum	0.0499	0.0086		0.172345
		ndhA_Lagerstroemia excelsa	ndhA_Woodfordia fruticosa	0.0461	0.0086		0.186551
		ndhA_Lagerstroemia excelsa	ndhA_Rotala rotundifolia	0.0499	0.0098		0.196393
		ndhA_Lagerstroemia excelsa	ndhA_Lagerstroemia tomentosa	0.0112	0.0012		0.107143
		ndhA_Lagerstroemia excelsa	ndhA_Lagerstroemia venusa	0.0151	0.0037		0.245033
		ndhA_Lagerstroemia excelsa	ndhA_Lagerstroemia calyculata	0.0112	0.0012		0.107143
		ndhA_Lagerstroemia excelsa	ndhA_Lagerstroemia fauriei	0.0198	0.0058		0.292929
		ndhA_Lagerstroemia excelsa	ndhA_Lagerstroemia floribunda	0.0226	0.0049		0.216814
		ndhA_Lagerstroemia excelsa	ndhA_Lagerstroemia guilinensis	0.0075	0		0
		ndhA_Lagerstroemia excelsa	ndhA_Lagerstroemia indica	0.0075	0		0
		ndhA_Lagerstroemia excelsa	ndhA_Lagerstroemia speciosa	0.0315	0.0095		0.301587
		ndhA_Lagerstroemia excelsa	ndhA_Lagerstroemia intermedia	0.015	0.0024		0.16
		ndhA_Lagerstroemia excelsa	ndhA_Lagerstroemia subcostata	0.0075	0		0
		ndhA_Lagerstroemia excelsa	ndhA_Lagerstroemia villosa	0.0581	0.0148		0.254733
		ndhA_Lagerstroemia excelsa	ndhA_Heimi myrtifolia	0.07	0.0049		0.07
		ndhA_Lagerstroemia limii	ndhA_Lagerstroemia siamica	0.0189	0.0024		0.126984
		ndhA_Lagerstroemia limii	ndhA_Duabanga grandiflora	0.0304	0.0012		0.0394737
		ndhA_Lagerstroemia limii	ndhA_Trapa natans	0.091	0.0073		0.0802198
		ndhA_Lagerstroemia limii	ndhA_Lythrum salicaria	0.0619	0.0086		0.138934
		ndhA_Lagerstroemia limii	ndhA_Lawsonia intermis	0.0499	0.0086		0.172345
		ndhA_Lagerstroemia limii	ndhA_Punica granatum	0.0499	0.0074		0.148297
		ndhA_Lagerstroemia limii	ndhA_Woodfordia fruticosa	0.0461	0.0073		0.158351
		ndhA_Lagerstroemia limii	ndhA_Rotala rotundifolia	0.0499	0.0086		0.172345
		ndhA_Lagerstroemia limii	ndhA_Lagerstroemia tomentosa	0.0112	0.0024		0.214286
		ndhA_Lagerstroemia limii	ndhA_Lagerstroemia venusa	0.0151	0.0024		0.15894
		ndhA_Lagerstroemia limii	ndhA_Lagerstroemia calyculata	0.0112	0.0024		0.214286
		ndhA_Lagerstroemia limii	ndhA_Lagerstroemia fauriei	0.0198	0.007		0.353535
		ndhA_Lagerstroemia limii	ndhA_Lagerstroemia floribunda	0.0226	0.0061		0.269912
		ndhA_Lagerstroemia limii	ndhA_Lagerstroemia guilinensis	0.0075	0.0012		0.16
		ndhA_Lagerstroemia limii	ndhA_Lagerstroemia indica	0.0075	0.0012		0.16
		ndhA_Lagerstroemia limii	ndhA_Lagerstroemia speciosa	0.0315	0.0083		0.263492
		ndhA_Lagerstroemia limii	ndhA_Lagerstroemia intermedia	0.015	0.0037		0.246667
		ndhA_Lagerstroemia limii	ndhA_Lagerstroemia subcostata	0	0.0012		/
		ndhA_Lagerstroemia limii	ndhA_Lagerstroemia villosa	0.0661	0.0135		0.204236
		ndhA_Lagerstroemia limii	ndhA_Heimi myrtifolia	0.0781	0.0061		0.078105
		ndhA_Lagerstroemia siamica	ndhA_Duabanga grandiflora	0.0343	0.0012		0.0349854
		ndhA_Lagerstroemia siamica	ndhA_Trapa natans	0.0912	0.0086		0.0942982
		ndhA_Lagerstroemia siamica	ndhA_Lythrum salicaria	0.0661	0.0086		0.130106
		ndhA_Lagerstroemia siamica	ndhA_Lawsonia intermis	0.054	0.0086		0.159259
		ndhA_Lagerstroemia siamica	ndhA_Punica granatum	0.054	0.0074		0.137037
		ndhA_Lagerstroemia siamica	ndhA_Woodfordia fruticosa	0.0501	0.0073		0.145709
		ndhA_Lagerstroemia siamica	ndhA_Rotala rotundifolia	0.054	0.0086		0.159259
		ndhA_Lagerstroemia siamica	ndhA_Lagerstroemia tomentosa	0.0151	0.0024		0.15894
		ndhA_Lagerstroemia siamica	ndhA_Lagerstroemia venusa	0.0037	0		0
		ndhA_Lagerstroemia siamica	ndhA_Lagerstroemia calyculata	0.0151	0.0024		0.15894
		ndhA_Lagerstroemia siamica	ndhA_Lagerstroemia fauriei	0.0315	0.0095		0.301587
		ndhA_Lagerstroemia siamica	ndhA_Lagerstroemia floribunda	0.0265	0.0061		0.230189
		ndhA_Lagerstroemia siamica	ndhA_Lagerstroemia guilinensis	0.0189	0.0037		0.195767
		ndhA_Lagerstroemia siamica	ndhA_Lagerstroemia indica	0.0188	0.0037		0.196809
		ndhA_Lagerstroemia siamica	ndhA_Lagerstroemia speciosa	0.0199	0.0058		0.291457
		ndhA_Lagerstroemia siamica	ndhA_Lagerstroemia intermedia	0.0037	0.0012		0.324324
		ndhA_Lagerstroemia siamica	ndhA_Lagerstroemia subcostata	0.0189	0.0037		0.195767
		ndhA_Lagerstroemia siamica	ndhA_Lagerstroemia villosa	0.0541	0.0135		0.249538
		ndhA_Lagerstroemia siamica	ndhA_Heimi myrtifolia	0.0742	0.0061		0.0822102
		ndhA_Duabanga grandiflora	ndhA_Trapa natans	0.091	0.0061		0.067033
		ndhA_Duabanga grandiflora	ndhA_Lythrum salicaria	0.0619	0.0074		0.119548
		ndhA_Duabanga grandiflora	ndhA_Lawsonia intermis	0.0499	0.0074		0.148297
		ndhA_Duabanga grandiflora	ndhA_Punica granatum	0.042	0.0061		0.145238
		ndhA_Duabanga grandiflora	ndhA_Woodfordia fruticosa	0.0382	0.0061		0.159686
		ndhA_Duabanga grandiflora	ndhA_Rotala rotundifolia	0.0499	0.0074		0.148297
		ndhA_Duabanga grandiflora	ndhA_Lagerstroemia tomentosa	0.0265	0.0012		0.045283
		ndhA_Duabanga grandiflora	ndhA_Lagerstroemia venusa	0.0304	0.0012		0.0394737
		ndhA_Duabanga grandiflora	ndhA_Lagerstroemia calyculata	0.0265	0.0012		0.045283
		ndhA_Duabanga grandiflora	ndhA_Lagerstroemia fauriei	0.0431	0.0083		0.192575
		ndhA_Duabanga grandiflora	ndhA_Lagerstroemia floribunda	0.0381	0.0049		0.128609
		ndhA_Duabanga grandiflora	ndhA_Lagerstroemia guilinensis	0.0304	0.0024		0.0789474
		ndhA_Duabanga grandiflora	ndhA_Lagerstroemia indica	0.0303	0.0024		0.0792079
		ndhA_Duabanga grandiflora	ndhA_Lagerstroemia speciosa	0.0472	0.007		0.148305
		ndhA_Duabanga grandiflora	ndhA_Lagerstroemia intermedia	0.0304	0.0024		0.0789474
		ndhA_Duabanga grandiflora	ndhA_Lagerstroemia subcostata	0.0304	0.0024		0.0789474
		ndhA_Duabanga grandiflora	ndhA_Lagerstroemia villosa	0.0743	0.0123		0.165545
		ndhA_Duabanga grandiflora	ndhA_Heimi myrtifolia	0.07	0.0049		0.07
		ndhA_Trapa natans	ndhA_Lythrum salicaria	0.1121	0.0098		0.0874219
		ndhA_Trapa natans	ndhA_Lawsonia intermis	0.1079	0.0123		0.113994
		ndhA_Trapa natans	ndhA_Punica granatum	0.0908	0.0111		0.122247
		ndhA_Trapa natans	ndhA_Woodfordia fruticosa	0.108	0.011		0.101852
		ndhA_Trapa natans	ndhA_Rotala rotundifolia	0.1079	0.0123		0.113994
		ndhA_Trapa natans	ndhA_Lagerstroemia tomentosa	0.0868	0.0049		0.0564516
		ndhA_Trapa natans	ndhA_Lagerstroemia venusa	0.0911	0.0073		0.0801317
		ndhA_Trapa natans	ndhA_Lagerstroemia calyculata	0.0868	0.0049		0.0564516
		ndhA_Trapa natans	ndhA_Lagerstroemia fauriei	0.1007	0.012		0.119166
		ndhA_Trapa natans	ndhA_Lagerstroemia floribunda	0.0994	0.0086		0.0865191
		ndhA_Trapa natans	ndhA_Lagerstroemia guilinensis	0.091	0.0061		0.067033
		ndhA_Trapa natans	ndhA_Lagerstroemia indica	0.0908	0.0061		0.0671806
		ndhA_Trapa natans	ndhA_Lagerstroemia speciosa	0.1052	0.0132		0.125475
		ndhA_Trapa natans	ndhA_Lagerstroemia intermedia	0.0911	0.0061		0.0669594
		ndhA_Trapa natans	ndhA_Lagerstroemia subcostata	0.091	0.0061		0.067033
		ndhA_Trapa natans	ndhA_Lagerstroemia villosa	0.1344	0.0198		0.147321
		ndhA_Trapa natans	ndhA_Heimi myrtifolia	0.1339	0.0086		0.064227
		ndhA_Lythrum salicaria	ndhA_Lawsonia intermis	0.0659	0.0098		0.14871
		ndhA_Lythrum salicaria	ndhA_Punica granatum	0.0699	0.0086		0.123033
		ndhA_Lythrum salicaria	ndhA_Woodfordia fruticosa	0.0741	0.0098		0.132254
		ndhA_Lythrum salicaria	ndhA_Rotala rotundifolia	0.0659	0.0098		0.14871
		ndhA_Lythrum salicaria	ndhA_Lagerstroemia tomentosa	0.0579	0.0061		0.105354
		ndhA_Lythrum salicaria	ndhA_Lagerstroemia venusa	0.062	0.0086		0.13871
		ndhA_Lythrum salicaria	ndhA_Lagerstroemia calyculata	0.0579	0.0061		0.105354
		ndhA_Lythrum salicaria	ndhA_Lagerstroemia fauriei	0.0753	0.0132		0.175299
		ndhA_Lythrum salicaria	ndhA_Lagerstroemia floribunda	0.0619	0.0098		0.15832
		ndhA_Lythrum salicaria	ndhA_Lagerstroemia guilinensis	0.0619	0.0074		0.119548
		ndhA_Lythrum salicaria	ndhA_Lagerstroemia indica	0.0618	0.0074		0.119741
		ndhA_Lythrum salicaria	ndhA_Lagerstroemia speciosa	0.0795	0.0145		0.18239
		ndhA_Lythrum salicaria	ndhA_Lagerstroemia intermedia	0.062	0.0074		0.119355
		ndhA_Lythrum salicaria	ndhA_Lagerstroemia subcostata	0.0619	0.0074		0.119548
		ndhA_Lythrum salicaria	ndhA_Lagerstroemia villosa	0.0908	0.0198		0.218062
		ndhA_Lythrum salicaria	ndhA_Heimi myrtifolia	0.1031	0.0049		0.0475267
		ndhA_Lawsonia intermis	ndhA_Punica granatum	0.0699	0.0086		0.123033
		ndhA_Lawsonia intermis	ndhA_Woodfordia fruticosa	0.066	0.0098		0.148485
		ndhA_Lawsonia intermis	ndhA_Rotala rotundifolia	0	0		/
		ndhA_Lawsonia intermis	ndhA_Lagerstroemia tomentosa	0.0459	0.0086		0.187364
		ndhA_Lawsonia intermis	ndhA_Lagerstroemia venusa	0.05	0.0086		0.172
		ndhA_Lawsonia intermis	ndhA_Lagerstroemia calyculata	0.0459	0.0086		0.187364
		ndhA_Lawsonia intermis	ndhA_Lagerstroemia fauriei	0.063	0.0157		0.249206
		ndhA_Lawsonia intermis	ndhA_Lagerstroemia floribunda	0.0579	0.0123		0.212435
		ndhA_Lawsonia intermis	ndhA_Lagerstroemia guilinensis	0.0499	0.0098		0.196393
		ndhA_Lawsonia intermis	ndhA_Lagerstroemia indica	0.0498	0.0098		0.196787
		ndhA_Lawsonia intermis	ndhA_Lagerstroemia speciosa	0.0672	0.0145		0.215774
		ndhA_Lawsonia intermis	ndhA_Lagerstroemia intermedia	0.05	0.0098		0.196
		ndhA_Lawsonia intermis	ndhA_Lagerstroemia subcostata	0.0499	0.0098		0.196393
		ndhA_Lawsonia intermis	ndhA_Lagerstroemia villosa	0.095	0.0198		0.208421
		ndhA_Lawsonia intermis	ndhA_Heimi myrtifolia	0.0989	0.0074		0.0748231
		ndhA_Punica granatum	ndhA_Woodfordia fruticosa	0.042	0.0061		0.145238
		ndhA_Punica granatum	ndhA_Rotala rotundifolia	0.0699	0.0086		0.123033
		ndhA_Punica granatum	ndhA_Lagerstroemia tomentosa	0.0459	0.0074		0.16122
		ndhA_Punica granatum	ndhA_Lagerstroemia venusa	0.05	0.0074		0.148
		ndhA_Punica granatum	ndhA_Lagerstroemia calyculata	0.0459	0.0074		0.16122
		ndhA_Punica granatum	ndhA_Lagerstroemia fauriei	0.063	0.0145		0.230159
		ndhA_Punica granatum	ndhA_Lagerstroemia floribunda	0.0498	0.0111		0.222892
		ndhA_Punica granatum	ndhA_Lagerstroemia guilinensis	0.0499	0.0086		0.172345
		ndhA_Punica granatum	ndhA_Lagerstroemia indica	0.0498	0.0086		0.172691
		ndhA_Punica granatum	ndhA_Lagerstroemia speciosa	0.0672	0.0132		0.196429
		ndhA_Punica granatum	ndhA_Lagerstroemia intermedia	0.0499	0.0086		0.172345
		ndhA_Punica granatum	ndhA_Lagerstroemia subcostata	0.0499	0.0086		0.172345
		ndhA_Punica granatum	ndhA_Lagerstroemia villosa	0.0907	0.0185		0.203969
		ndhA_Punica granatum	ndhA_Heimi myrtifolia	0.0779	0.0061		0.0783055
		ndhA_Woodfordia fruticosa	ndhA_Rotala rotundifolia	0.066	0.0098		0.148485
		ndhA_Woodfordia fruticosa	ndhA_Lagerstroemia tomentosa	0.0421	0.0074		0.175772
		ndhA_Woodfordia fruticosa	ndhA_Lagerstroemia venusa	0.0461	0.0073		0.158351
		ndhA_Woodfordia fruticosa	ndhA_Lagerstroemia calyculata	0.0421	0.0074		0.175772
		ndhA_Woodfordia fruticosa	ndhA_Lagerstroemia fauriei	0.0591	0.0145		0.245347
		ndhA_Woodfordia fruticosa	ndhA_Lagerstroemia floribunda	0.0539	0.0111		0.205937
		ndhA_Woodfordia fruticosa	ndhA_Lagerstroemia guilinensis	0.046	0.0086		0.186957
		ndhA_Woodfordia fruticosa	ndhA_Lagerstroemia indica	0.046	0.0086		0.186957
		ndhA_Woodfordia fruticosa	ndhA_Lagerstroemia speciosa	0.0633	0.0132		0.208531
		ndhA_Woodfordia fruticosa	ndhA_Lagerstroemia intermedia	0.0461	0.0086		0.186551
		ndhA_Woodfordia fruticosa	ndhA_Lagerstroemia subcostata	0.046	0.0086		0.186957
		ndhA_Woodfordia fruticosa	ndhA_Lagerstroemia villosa	0.0826	0.0185		0.223971
		ndhA_Woodfordia fruticosa	ndhA_Heimi myrtifolia	0.07	0.0074		0.105714
		ndhA_Rotala rotundifolia	ndhA_Lagerstroemia tomentosa	0.0459	0.0086		0.187364
		ndhA_Rotala rotundifolia	ndhA_Lagerstroemia venusa	0.05	0.0086		0.172
		ndhA_Rotala rotundifolia	ndhA_Lagerstroemia calyculata	0.0459	0.0086		0.187364
		ndhA_Rotala rotundifolia	ndhA_Lagerstroemia fauriei	0.063	0.0157		0.249206
		ndhA_Rotala rotundifolia	ndhA_Lagerstroemia floribunda	0.0579	0.0123		0.212435
		ndhA_Rotala rotundifolia	ndhA_Lagerstroemia guilinensis	0.0499	0.0098		0.196393
		ndhA_Rotala rotundifolia	ndhA_Lagerstroemia indica	0.0498	0.0098		0.196787
		ndhA_Rotala rotundifolia	ndhA_Lagerstroemia speciosa	0.0672	0.0145		0.215774
		ndhA_Rotala rotundifolia	ndhA_Lagerstroemia intermedia	0.05	0.0098		0.196
		ndhA_Rotala rotundifolia	ndhA_Lagerstroemia subcostata	0.0499	0.0098		0.196393
		ndhA_Rotala rotundifolia	ndhA_Lagerstroemia villosa	0.095	0.0198		0.208421
		ndhA_Rotala rotundifolia	ndhA_Heimi myrtifolia	0.0989	0.0074		0.0748231
		ndhA_Lagerstroemia tomentosa	ndhA_Lagerstroemia venusa	0.0113	0.0024		0.212389
		ndhA_Lagerstroemia tomentosa	ndhA_Lagerstroemia calyculata	0	0		/
		ndhA_Lagerstroemia tomentosa	ndhA_Lagerstroemia fauriei	0.0236	0.007		0.29661
		ndhA_Lagerstroemia tomentosa	ndhA_Lagerstroemia floribunda	0.0112	0.0037		0.330357
		ndhA_Lagerstroemia tomentosa	ndhA_Lagerstroemia guilinensis	0.0112	0.0012		0.107143
		ndhA_Lagerstroemia tomentosa	ndhA_Lagerstroemia indica	0.0112	0.0012		0.107143
		ndhA_Lagerstroemia tomentosa	ndhA_Lagerstroemia speciosa	0.0276	0.0083		0.300725
		ndhA_Lagerstroemia tomentosa	ndhA_Lagerstroemia intermedia	0.0113	0.0012		0.106195
		ndhA_Lagerstroemia tomentosa	ndhA_Lagerstroemia subcostata	0.0112	0.0012		0.107143
		ndhA_Lagerstroemia tomentosa	ndhA_Lagerstroemia villosa	0.0621	0.0135		0.217391
		ndhA_Lagerstroemia tomentosa	ndhA_Heimi myrtifolia	0.074	0.0037		0.05
		ndhA_Lagerstroemia venusa	ndhA_Lagerstroemia calyculata	0.0113	0.0024		0.212389
		ndhA_Lagerstroemia venusa	ndhA_Lagerstroemia fauriei	0.0276	0.0095		0.344203
		ndhA_Lagerstroemia venusa	ndhA_Lagerstroemia floribunda	0.0227	0.0061		0.268722
		ndhA_Lagerstroemia venusa	ndhA_Lagerstroemia guilinensis	0.015	0.0037		0.246667
		ndhA_Lagerstroemia venusa	ndhA_Lagerstroemia indica	0.015	0.0037		0.246667
		ndhA_Lagerstroemia venusa	ndhA_Lagerstroemia speciosa	0.0161	0.0058		0.360248
		ndhA_Lagerstroemia venusa	ndhA_Lagerstroemia intermedia	0	0.0012		/
		ndhA_Lagerstroemia venusa	ndhA_Lagerstroemia subcostata	0.015	0.0037		0.246667
		ndhA_Lagerstroemia venusa	ndhA_Lagerstroemia villosa	0.0581	0.0135		0.232358
		ndhA_Lagerstroemia venusa	ndhA_Heimi myrtifolia	0.0782	0.0061		0.0780051
		ndhA_Lagerstroemia calyculata	ndhA_Lagerstroemia fauriei	0.0236	0.007		0.29661
		ndhA_Lagerstroemia calyculata	ndhA_Lagerstroemia floribunda	0.0112	0.0037		0.330357
		ndhA_Lagerstroemia calyculata	ndhA_Lagerstroemia guilinensis	0.0112	0.0012		0.107143
		ndhA_Lagerstroemia calyculata	ndhA_Lagerstroemia indica	0.0112	0.0012		0.107143
		ndhA_Lagerstroemia calyculata	ndhA_Lagerstroemia speciosa	0.0276	0.0083		0.300725
		ndhA_Lagerstroemia calyculata	ndhA_Lagerstroemia intermedia	0.0113	0.0012		0.106195
		ndhA_Lagerstroemia calyculata	ndhA_Lagerstroemia subcostata	0.0112	0.0012		0.107143
		ndhA_Lagerstroemia calyculata	ndhA_Lagerstroemia villosa	0.0621	0.0135		0.217391
		ndhA_Lagerstroemia calyculata	ndhA_Heimi myrtifolia	0.074	0.0037		0.05
		ndhA_Lagerstroemia fauriei	ndhA_Lagerstroemia floribunda	0.0352	0.0107		0.303977
		ndhA_Lagerstroemia fauriei	ndhA_Lagerstroemia guilinensis	0.0198	0.0058		0.292929
		ndhA_Lagerstroemia fauriei	ndhA_Lagerstroemia indica	0.0198	0.0058		0.292929
		ndhA_Lagerstroemia fauriei	ndhA_Lagerstroemia speciosa	0.0113	0.0037		0.327434
		ndhA_Lagerstroemia fauriei	ndhA_Lagerstroemia intermedia	0.0275	0.0083		0.301818
		ndhA_Lagerstroemia fauriei	ndhA_Lagerstroemia subcostata	0.0198	0.0058		0.292929
		ndhA_Lagerstroemia fauriei	ndhA_Lagerstroemia villosa	0.0796	0.0207		0.26005
		ndhA_Lagerstroemia fauriei	ndhA_Heimi myrtifolia	0.0918	0.0107		0.116558
		ndhA_Lagerstroemia floribunda	ndhA_Lagerstroemia guilinensis	0.0226	0.0049		0.216814
		ndhA_Lagerstroemia floribunda	ndhA_Lagerstroemia indica	0.015	0.0049		0.326667
		ndhA_Lagerstroemia floribunda	ndhA_Lagerstroemia speciosa	0.0392	0.012		0.306122
		ndhA_Lagerstroemia floribunda	ndhA_Lagerstroemia intermedia	0.0227	0.0049		0.215859
		ndhA_Lagerstroemia floribunda	ndhA_Lagerstroemia subcostata	0.0226	0.0049		0.216814
		ndhA_Lagerstroemia floribunda	ndhA_Lagerstroemia villosa	0.0742	0.0173		0.233154
		ndhA_Lagerstroemia floribunda	ndhA_Heimi myrtifolia	0.0863	0.0074		0.0857474
		ndhA_Lagerstroemia guilinensis	ndhA_Lagerstroemia indica	0.0075	0		0
		ndhA_Lagerstroemia guilinensis	ndhA_Lagerstroemia speciosa	0.0314	0.0095		0.302548
		ndhA_Lagerstroemia guilinensis	ndhA_Lagerstroemia intermedia	0.015	0.0024		0.16
		ndhA_Lagerstroemia guilinensis	ndhA_Lagerstroemia subcostata	0.0075	0		0
		ndhA_Lagerstroemia guilinensis	ndhA_Lagerstroemia villosa	0.0661	0.0148		0.223903
		ndhA_Lagerstroemia guilinensis	ndhA_Heimi myrtifolia	0.0781	0.0049		0.0627401
		ndhA_Lagerstroemia indica	ndhA_Lagerstroemia speciosa	0.0314	0.0095		0.302548
		ndhA_Lagerstroemia indica	ndhA_Lagerstroemia intermedia	0.015	0.0024		0.16
		ndhA_Lagerstroemia indica	ndhA_Lagerstroemia subcostata	0.0075	0		0
		ndhA_Lagerstroemia indica	ndhA_Lagerstroemia villosa	0.066	0.0148		0.224242
		ndhA_Lagerstroemia indica	ndhA_Heimi myrtifolia	0.078	0.0049		0.0628205
		ndhA_Lagerstroemia speciosa	ndhA_Lagerstroemia intermedia	0.016	0.007		0.4375
		ndhA_Lagerstroemia speciosa	ndhA_Lagerstroemia subcostata	0.0314	0.0095		0.302548
		ndhA_Lagerstroemia speciosa	ndhA_Lagerstroemia villosa	0.0756	0.0194		0.256614
		ndhA_Lagerstroemia speciosa	ndhA_Heimi myrtifolia	0.0962	0.012		0.12474
		ndhA_Lagerstroemia intermedia	ndhA_Lagerstroemia subcostata	0.015	0.0024		0.16
		ndhA_Lagerstroemia intermedia	ndhA_Lagerstroemia villosa	0.0581	0.0148		0.254733
		ndhA_Lagerstroemia intermedia	ndhA_Heimi myrtifolia	0.0782	0.0049		0.0626598
		ndhA_Lagerstroemia subcostata	ndhA_Lagerstroemia villosa	0.0661	0.0148		0.223903
		ndhA_Lagerstroemia subcostata	ndhA_Heimi myrtifolia	0.0781	0.0049		0.0627401
		ndhA_Lagerstroemia villosa	ndhA_Heimi myrtifolia	0.1119	0.0173		0.154602
		ndhB_Lagerstroemia excelsa	ndhB_Lagerstroemia limii	0	0	1533	/	0.3129
		ndhB_Lagerstroemia excelsa	ndhB_Lagerstroemia siamica	0	0		/
		ndhB_Lagerstroemia excelsa	ndhB_Duabanga grandiflora	0.0054	0.0017		0.314815
		ndhB_Lagerstroemia excelsa	ndhB_Trapa natans	0.0081	0.0017		0.209877
		ndhB_Lagerstroemia excelsa	ndhB_Lythrum salicaria	0.0108	0.0035		0.324074
		ndhB_Lagerstroemia excelsa	ndhB_Lawsonia intermis	0.0149	0.0022		0.147651
		ndhB_Lagerstroemia excelsa	ndhB_Punica granatum	0.0081	0.0017		0.209877
		ndhB_Lagerstroemia excelsa	ndhB_Woodfordia fruticosa	0.0054	0.0035		0.648148
		ndhB_Lagerstroemia excelsa	ndhB_Rotala rotundifolia	0.0149	0.0022		0.147651
		ndhB_Lagerstroemia excelsa	ndhB_Lagerstroemia tomentosa	0	0		/
		ndhB_Lagerstroemia excelsa	ndhB_Lagerstroemia venusa	0	0		/
		ndhB_Lagerstroemia excelsa	ndhB_Lagerstroemia calyculata	0	0		/
		ndhB_Lagerstroemia excelsa	ndhB_Lagerstroemia fauriei	0	0		/
		ndhB_Lagerstroemia excelsa	ndhB_Lagerstroemia floribunda	0	0		/
		ndhB_Lagerstroemia excelsa	ndhB_Lagerstroemia guilinensis	0	0		/
		ndhB_Lagerstroemia excelsa	ndhB_Lagerstroemia indica	0	0		/
		ndhB_Lagerstroemia excelsa	ndhB_Lagerstroemia speciosa	0	0		/
		ndhB_Lagerstroemia excelsa	ndhB_Lagerstroemia intermedia	0	0		/
		ndhB_Lagerstroemia excelsa	ndhB_Lagerstroemia subcostata	0	0		/
		ndhB_Lagerstroemia excelsa	ndhB_Lagerstroemia villosa	0.019	0.0035		0.184211
		ndhB_Lagerstroemia excelsa	ndhB_Heimi myrtifolia	0.0081	0.0043		0.530864
		ndhB_Lagerstroemia limii	ndhB_Lagerstroemia siamica	0	0		/
		ndhB_Lagerstroemia limii	ndhB_Duabanga grandiflora	0.0054	0.0017		0.314815
		ndhB_Lagerstroemia limii	ndhB_Trapa natans	0.0081	0.0017		0.209877
		ndhB_Lagerstroemia limii	ndhB_Lythrum salicaria	0.0108	0.0035		0.324074
		ndhB_Lagerstroemia limii	ndhB_Lawsonia intermis	0.0149	0.0022		0.147651
		ndhB_Lagerstroemia limii	ndhB_Punica granatum	0.0081	0.0017		0.209877
		ndhB_Lagerstroemia limii	ndhB_Woodfordia fruticosa	0.0054	0.0035		0.648148
		ndhB_Lagerstroemia limii	ndhB_Rotala rotundifolia	0.0149	0.0022		0.147651
		ndhB_Lagerstroemia limii	ndhB_Lagerstroemia tomentosa	0	0		/
		ndhB_Lagerstroemia limii	ndhB_Lagerstroemia venusa	0	0		/
		ndhB_Lagerstroemia limii	ndhB_Lagerstroemia calyculata	0	0		/
		ndhB_Lagerstroemia limii	ndhB_Lagerstroemia fauriei	0	0		/
		ndhB_Lagerstroemia limii	ndhB_Lagerstroemia floribunda	0	0		/
		ndhB_Lagerstroemia limii	ndhB_Lagerstroemia guilinensis	0	0		/
		ndhB_Lagerstroemia limii	ndhB_Lagerstroemia indica	0	0		/
		ndhB_Lagerstroemia limii	ndhB_Lagerstroemia speciosa	0	0		/
		ndhB_Lagerstroemia limii	ndhB_Lagerstroemia intermedia	0	0		/
		ndhB_Lagerstroemia limii	ndhB_Lagerstroemia subcostata	0	0		/
		ndhB_Lagerstroemia limii	ndhB_Lagerstroemia villosa	0.019	0.0035		0.184211
		ndhB_Lagerstroemia limii	ndhB_Heimi myrtifolia	0.0081	0.0043		0.530864
		ndhB_Lagerstroemia siamica	ndhB_Duabanga grandiflora	0.0054	0.0017		0.314815
		ndhB_Lagerstroemia siamica	ndhB_Trapa natans	0.0081	0.0017		0.209877
		ndhB_Lagerstroemia siamica	ndhB_Lythrum salicaria	0.0108	0.0035		0.324074
		ndhB_Lagerstroemia siamica	ndhB_Lawsonia intermis	0.0149	0.0022		0.147651
		ndhB_Lagerstroemia siamica	ndhB_Punica granatum	0.0081	0.0017		0.209877
		ndhB_Lagerstroemia siamica	ndhB_Woodfordia fruticosa	0.0054	0.0035		0.648148
		ndhB_Lagerstroemia siamica	ndhB_Rotala rotundifolia	0.0149	0.0022		0.147651
		ndhB_Lagerstroemia siamica	ndhB_Lagerstroemia tomentosa	0	0		/
		ndhB_Lagerstroemia siamica	ndhB_Lagerstroemia venusa	0	0		/
		ndhB_Lagerstroemia siamica	ndhB_Lagerstroemia calyculata	0	0		/
		ndhB_Lagerstroemia siamica	ndhB_Lagerstroemia fauriei	0	0		/
		ndhB_Lagerstroemia siamica	ndhB_Lagerstroemia floribunda	0	0		/
		ndhB_Lagerstroemia siamica	ndhB_Lagerstroemia guilinensis	0	0		/
		ndhB_Lagerstroemia siamica	ndhB_Lagerstroemia indica	0	0		/
		ndhB_Lagerstroemia siamica	ndhB_Lagerstroemia speciosa	0	0		/
		ndhB_Lagerstroemia siamica	ndhB_Lagerstroemia intermedia	0	0		/
		ndhB_Lagerstroemia siamica	ndhB_Lagerstroemia subcostata	0	0		/
		ndhB_Lagerstroemia siamica	ndhB_Lagerstroemia villosa	0.019	0.0035		0.184211
		ndhB_Lagerstroemia siamica	ndhB_Heimi myrtifolia	0.0081	0.0043		0.530864
		ndhB_Duabanga grandiflora	ndhB_Trapa natans	0.0081	0.0017		0.209877
		ndhB_Duabanga grandiflora	ndhB_Lythrum salicaria	0.0108	0.0035		0.324074
		ndhB_Duabanga grandiflora	ndhB_Lawsonia intermis	0.0149	0.0022		0.147651
		ndhB_Duabanga grandiflora	ndhB_Punica granatum	0.0081	0.0017		0.209877
		ndhB_Duabanga grandiflora	ndhB_Woodfordia fruticosa	0.0054	0.0035		0.648148
		ndhB_Duabanga grandiflora	ndhB_Rotala rotundifolia	0.0149	0.0022		0.147651
		ndhB_Duabanga grandiflora	ndhB_Lagerstroemia tomentosa	0.0054	0.0017		0.314815
		ndhB_Duabanga grandiflora	ndhB_Lagerstroemia venusa	0.0054	0.0017		0.314815
		ndhB_Duabanga grandiflora	ndhB_Lagerstroemia calyculata	0.0054	0.0017		0.314815
		ndhB_Duabanga grandiflora	ndhB_Lagerstroemia fauriei	0.0054	0.0017		0.314815
		ndhB_Duabanga grandiflora	ndhB_Lagerstroemia floribunda	0.0054	0.0017		0.314815
		ndhB_Duabanga grandiflora	ndhB_Lagerstroemia guilinensis	0.0054	0.0017		0.314815
		ndhB_Duabanga grandiflora	ndhB_Lagerstroemia indica	0.0054	0.0017		0.314815
		ndhB_Duabanga grandiflora	ndhB_Lagerstroemia speciosa	0.0054	0.0017		0.314815
		ndhB_Duabanga grandiflora	ndhB_Lagerstroemia intermedia	0.0054	0.0017		0.314815
		ndhB_Duabanga grandiflora	ndhB_Lagerstroemia subcostata	0.0054	0.0017		0.314815
		ndhB_Duabanga grandiflora	ndhB_Lagerstroemia villosa	0.019	0.0035		0.184211
		ndhB_Duabanga grandiflora	ndhB_Heimi myrtifolia	0.0081	0.0043		0.530864
		ndhB_Trapa natans	ndhB_Lythrum salicaria	0.0136	0.0035		0.257353
		ndhB_Trapa natans	ndhB_Lawsonia intermis	0.0177	0.0022		0.124294
		ndhB_Trapa natans	ndhB_Punica granatum	0.0108	0.0017		0.157407
		ndhB_Trapa natans	ndhB_Woodfordia fruticosa	0.0081	0.0035		0.432099
		ndhB_Trapa natans	ndhB_Rotala rotundifolia	0.0177	0.0022		0.124294
		ndhB_Trapa natans	ndhB_Lagerstroemia tomentosa	0.0081	0.0017		0.209877
		ndhB_Trapa natans	ndhB_Lagerstroemia venusa	0.0081	0.0017		0.209877
		ndhB_Trapa natans	ndhB_Lagerstroemia calyculata	0.0081	0.0017		0.209877
		ndhB_Trapa natans	ndhB_Lagerstroemia fauriei	0.0081	0.0017		0.209877
		ndhB_Trapa natans	ndhB_Lagerstroemia floribunda	0.0081	0.0017		0.209877
		ndhB_Trapa natans	ndhB_Lagerstroemia guilinensis	0.0081	0.0017		0.209877
		ndhB_Trapa natans	ndhB_Lagerstroemia indica	0.0081	0.0017		0.209877
		ndhB_Trapa natans	ndhB_Lagerstroemia speciosa	0.0081	0.0017		0.209877
		ndhB_Trapa natans	ndhB_Lagerstroemia intermedia	0.0081	0.0017		0.209877
		ndhB_Trapa natans	ndhB_Lagerstroemia subcostata	0.0081	0.0017		0.209877
		ndhB_Trapa natans	ndhB_Lagerstroemia villosa	0.0217	0.0035		0.16129
		ndhB_Trapa natans	ndhB_Heimi myrtifolia	0.0108	0.0043		0.398148
		ndhB_Lythrum salicaria	ndhB_Lawsonia intermis	0.0149	0.0039		0.261745
		ndhB_Lythrum salicaria	ndhB_Punica granatum	0.0081	0.0035		0.432099
		ndhB_Lythrum salicaria	ndhB_Woodfordia fruticosa	0.0054	0.0052		0.962963
		ndhB_Lythrum salicaria	ndhB_Rotala rotundifolia	0.0149	0.0039		0.261745
		ndhB_Lythrum salicaria	ndhB_Lagerstroemia tomentosa	0.0108	0.0035		0.324074
		ndhB_Lythrum salicaria	ndhB_Lagerstroemia venusa	0.0108	0.0035		0.324074
		ndhB_Lythrum salicaria	ndhB_Lagerstroemia calyculata	0.0108	0.0035		0.324074
		ndhB_Lythrum salicaria	ndhB_Lagerstroemia fauriei	0.0108	0.0035		0.324074
		ndhB_Lythrum salicaria	ndhB_Lagerstroemia floribunda	0.0108	0.0035		0.324074
		ndhB_Lythrum salicaria	ndhB_Lagerstroemia guilinensis	0.0108	0.0035		0.324074
		ndhB_Lythrum salicaria	ndhB_Lagerstroemia indica	0.0108	0.0035		0.324074
		ndhB_Lythrum salicaria	ndhB_Lagerstroemia speciosa	0.0108	0.0035		0.324074
		ndhB_Lythrum salicaria	ndhB_Lagerstroemia intermedia	0.0108	0.0035		0.324074
		ndhB_Lythrum salicaria	ndhB_Lagerstroemia subcostata	0.0108	0.0035		0.324074
		ndhB_Lythrum salicaria	ndhB_Lagerstroemia villosa	0.019	0.0052		0.273684
		ndhB_Lythrum salicaria	ndhB_Heimi myrtifolia	0.0081	0.0061		0.753086
		ndhB_Lawsonia intermis	ndhB_Punica granatum	0.0122	0.0022		0.180328
		ndhB_Lawsonia intermis	ndhB_Woodfordia fruticosa	0.0108	0.0017		0.157407
		ndhB_Lawsonia intermis	ndhB_Rotala rotundifolia	0	0		/
		ndhB_Lawsonia intermis	ndhB_Lagerstroemia tomentosa	0.0149	0.0022		0.147651
		ndhB_Lawsonia intermis	ndhB_Lagerstroemia venusa	0.0149	0.0022		0.147651
		ndhB_Lawsonia intermis	ndhB_Lagerstroemia calyculata	0.0149	0.0022		0.147651
		ndhB_Lawsonia intermis	ndhB_Lagerstroemia fauriei	0.0149	0.0022		0.147651
		ndhB_Lawsonia intermis	ndhB_Lagerstroemia floribunda	0.0149	0.0022		0.147651
		ndhB_Lawsonia intermis	ndhB_Lagerstroemia guilinensis	0.0149	0.0022		0.147651
		ndhB_Lawsonia intermis	ndhB_Lagerstroemia indica	0.0149	0.0022		0.147651
		ndhB_Lawsonia intermis	ndhB_Lagerstroemia speciosa	0.0149	0.0022		0.147651
		ndhB_Lawsonia intermis	ndhB_Lagerstroemia intermedia	0.0149	0.0022		0.147651
		ndhB_Lawsonia intermis	ndhB_Lagerstroemia subcostata	0.0149	0.0022		0.147651
		ndhB_Lawsonia intermis	ndhB_Lagerstroemia villosa	0.0176	0.0039		0.221591
		ndhB_Lawsonia intermis	ndhB_Heimi myrtifolia	0.0122	0.0048		0.393443
		ndhB_Punica granatum	ndhB_Woodfordia fruticosa	0.0027	0.0017		0.62963
		ndhB_Punica granatum	ndhB_Rotala rotundifolia	0.0122	0.0022		0.180328
		ndhB_Punica granatum	ndhB_Lagerstroemia tomentosa	0.0081	0.0017		0.209877
		ndhB_Punica granatum	ndhB_Lagerstroemia venusa	0.0081	0.0017		0.209877
		ndhB_Punica granatum	ndhB_Lagerstroemia calyculata	0.0081	0.0017		0.209877
		ndhB_Punica granatum	ndhB_Lagerstroemia fauriei	0.0081	0.0017		0.209877
		ndhB_Punica granatum	ndhB_Lagerstroemia floribunda	0.0081	0.0017		0.209877
		ndhB_Punica granatum	ndhB_Lagerstroemia guilinensis	0.0081	0.0017		0.209877
		ndhB_Punica granatum	ndhB_Lagerstroemia indica	0.0081	0.0017		0.209877
		ndhB_Punica granatum	ndhB_Lagerstroemia speciosa	0.0081	0.0017		0.209877
		ndhB_Punica granatum	ndhB_Lagerstroemia intermedia	0.0081	0.0017		0.209877
		ndhB_Punica granatum	ndhB_Lagerstroemia subcostata	0.0081	0.0017		0.209877
		ndhB_Punica granatum	ndhB_Lagerstroemia villosa	0.0162	0.0017		0.104938
		ndhB_Punica granatum	ndhB_Heimi myrtifolia	0.0054	0.0026		0.481481
		ndhB_Woodfordia fruticosa	ndhB_Rotala rotundifolia	0.0108	0.0017		0.157407
		ndhB_Woodfordia fruticosa	ndhB_Lagerstroemia tomentosa	0.0054	0.0035		0.648148
		ndhB_Woodfordia fruticosa	ndhB_Lagerstroemia venusa	0.0054	0.0035		0.648148
		ndhB_Woodfordia fruticosa	ndhB_Lagerstroemia calyculata	0.0054	0.0035		0.648148
		ndhB_Woodfordia fruticosa	ndhB_Lagerstroemia fauriei	0.0054	0.0035		0.648148
		ndhB_Woodfordia fruticosa	ndhB_Lagerstroemia floribunda	0.0054	0.0035		0.648148
		ndhB_Woodfordia fruticosa	ndhB_Lagerstroemia guilinensis	0.0054	0.0035		0.648148
		ndhB_Woodfordia fruticosa	ndhB_Lagerstroemia indica	0.0054	0.0035		0.648148
		ndhB_Woodfordia fruticosa	ndhB_Lagerstroemia speciosa	0.0054	0.0035		0.648148
		ndhB_Woodfordia fruticosa	ndhB_Lagerstroemia intermedia	0.0054	0.0035		0.648148
		ndhB_Woodfordia fruticosa	ndhB_Lagerstroemia subcostata	0.0054	0.0035		0.648148
		ndhB_Woodfordia fruticosa	ndhB_Lagerstroemia villosa	0.0135	0.0035		0.259259
		ndhB_Woodfordia fruticosa	ndhB_Heimi myrtifolia	0.0027	0.0043		1.59259
		ndhB_Rotala rotundifolia	ndhB_Lagerstroemia tomentosa	0.0149	0.0022		0.147651
		ndhB_Rotala rotundifolia	ndhB_Lagerstroemia venusa	0.0149	0.0022		0.147651
		ndhB_Rotala rotundifolia	ndhB_Lagerstroemia calyculata	0.0149	0.0022		0.147651
		ndhB_Rotala rotundifolia	ndhB_Lagerstroemia fauriei	0.0149	0.0022		0.147651
		ndhB_Rotala rotundifolia	ndhB_Lagerstroemia floribunda	0.0149	0.0022		0.147651
		ndhB_Rotala rotundifolia	ndhB_Lagerstroemia guilinensis	0.0149	0.0022		0.147651
		ndhB_Rotala rotundifolia	ndhB_Lagerstroemia indica	0.0149	0.0022		0.147651
		ndhB_Rotala rotundifolia	ndhB_Lagerstroemia speciosa	0.0149	0.0022		0.147651
		ndhB_Rotala rotundifolia	ndhB_Lagerstroemia intermedia	0.0149	0.0022		0.147651
		ndhB_Rotala rotundifolia	ndhB_Lagerstroemia subcostata	0.0149	0.0022		0.147651
		ndhB_Rotala rotundifolia	ndhB_Lagerstroemia villosa	0.0176	0.0039		0.221591
		ndhB_Rotala rotundifolia	ndhB_Heimi myrtifolia	0.0122	0.0048		0.393443
		ndhB_Lagerstroemia tomentosa	ndhB_Lagerstroemia venusa	0	0		/
		ndhB_Lagerstroemia tomentosa	ndhB_Lagerstroemia calyculata	0	0		/
		ndhB_Lagerstroemia tomentosa	ndhB_Lagerstroemia fauriei	0	0		/
		ndhB_Lagerstroemia tomentosa	ndhB_Lagerstroemia floribunda	0	0		/
		ndhB_Lagerstroemia tomentosa	ndhB_Lagerstroemia guilinensis	0	0		/
		ndhB_Lagerstroemia tomentosa	ndhB_Lagerstroemia indica	0	0		/
		ndhB_Lagerstroemia tomentosa	ndhB_Lagerstroemia speciosa	0	0		/
		ndhB_Lagerstroemia tomentosa	ndhB_Lagerstroemia intermedia	0	0		/
		ndhB_Lagerstroemia tomentosa	ndhB_Lagerstroemia subcostata	0	0		/
		ndhB_Lagerstroemia tomentosa	ndhB_Lagerstroemia villosa	0.019	0.0035		0.184211
		ndhB_Lagerstroemia tomentosa	ndhB_Heimi myrtifolia	0.0081	0.0043		0.530864
		ndhB_Lagerstroemia venusa	ndhB_Lagerstroemia calyculata	0	0		/
		ndhB_Lagerstroemia venusa	ndhB_Lagerstroemia fauriei	0	0		/
		ndhB_Lagerstroemia venusa	ndhB_Lagerstroemia floribunda	0	0		/
		ndhB_Lagerstroemia venusa	ndhB_Lagerstroemia guilinensis	0	0		/
		ndhB_Lagerstroemia venusa	ndhB_Lagerstroemia indica	0	0		/
		ndhB_Lagerstroemia venusa	ndhB_Lagerstroemia speciosa	0	0		/
		ndhB_Lagerstroemia venusa	ndhB_Lagerstroemia intermedia	0	0		/
		ndhB_Lagerstroemia venusa	ndhB_Lagerstroemia subcostata	0	0		/
		ndhB_Lagerstroemia venusa	ndhB_Lagerstroemia villosa	0.019	0.0035		0.184211
		ndhB_Lagerstroemia venusa	ndhB_Heimi myrtifolia	0.0081	0.0043		0.530864
		ndhB_Lagerstroemia calyculata	ndhB_Lagerstroemia fauriei	0	0		/
		ndhB_Lagerstroemia calyculata	ndhB_Lagerstroemia floribunda	0	0		/
		ndhB_Lagerstroemia calyculata	ndhB_Lagerstroemia guilinensis	0	0		/
		ndhB_Lagerstroemia calyculata	ndhB_Lagerstroemia indica	0	0		/
		ndhB_Lagerstroemia calyculata	ndhB_Lagerstroemia speciosa	0	0		/
		ndhB_Lagerstroemia calyculata	ndhB_Lagerstroemia intermedia	0	0		/
		ndhB_Lagerstroemia calyculata	ndhB_Lagerstroemia subcostata	0	0		/
		ndhB_Lagerstroemia calyculata	ndhB_Lagerstroemia villosa	0.019	0.0035		0.184211
		ndhB_Lagerstroemia calyculata	ndhB_Heimi myrtifolia	0.0081	0.0043		0.530864
		ndhB_Lagerstroemia fauriei	ndhB_Lagerstroemia floribunda	0	0		/
		ndhB_Lagerstroemia fauriei	ndhB_Lagerstroemia guilinensis	0	0		/
		ndhB_Lagerstroemia fauriei	ndhB_Lagerstroemia indica	0	0		/
		ndhB_Lagerstroemia fauriei	ndhB_Lagerstroemia speciosa	0	0		/
		ndhB_Lagerstroemia fauriei	ndhB_Lagerstroemia intermedia	0	0		/
		ndhB_Lagerstroemia fauriei	ndhB_Lagerstroemia subcostata	0	0		/
		ndhB_Lagerstroemia fauriei	ndhB_Lagerstroemia villosa	0.019	0.0035		0.184211
		ndhB_Lagerstroemia fauriei	ndhB_Heimi myrtifolia	0.0081	0.0043		0.530864
		ndhB_Lagerstroemia floribunda	ndhB_Lagerstroemia guilinensis	0	0		/
		ndhB_Lagerstroemia floribunda	ndhB_Lagerstroemia indica	0	0		/
		ndhB_Lagerstroemia floribunda	ndhB_Lagerstroemia speciosa	0	0		/
		ndhB_Lagerstroemia floribunda	ndhB_Lagerstroemia intermedia	0	0		/
		ndhB_Lagerstroemia floribunda	ndhB_Lagerstroemia subcostata	0	0		/
		ndhB_Lagerstroemia floribunda	ndhB_Lagerstroemia villosa	0.019	0.0035		0.184211
		ndhB_Lagerstroemia floribunda	ndhB_Heimi myrtifolia	0.0081	0.0043		0.530864
		ndhB_Lagerstroemia guilinensis	ndhB_Lagerstroemia indica	0	0		/
		ndhB_Lagerstroemia guilinensis	ndhB_Lagerstroemia speciosa	0	0		/
		ndhB_Lagerstroemia guilinensis	ndhB_Lagerstroemia intermedia	0	0		/
		ndhB_Lagerstroemia guilinensis	ndhB_Lagerstroemia subcostata	0	0		/
		ndhB_Lagerstroemia guilinensis	ndhB_Lagerstroemia villosa	0.019	0.0035		0.184211
		ndhB_Lagerstroemia guilinensis	ndhB_Heimi myrtifolia	0.0081	0.0043		0.530864
		ndhB_Lagerstroemia indica	ndhB_Lagerstroemia speciosa	0	0		/
		ndhB_Lagerstroemia indica	ndhB_Lagerstroemia intermedia	0	0		/
		ndhB_Lagerstroemia indica	ndhB_Lagerstroemia subcostata	0	0		/
		ndhB_Lagerstroemia indica	ndhB_Lagerstroemia villosa	0.019	0.0035		0.184211
		ndhB_Lagerstroemia indica	ndhB_Heimi myrtifolia	0.0081	0.0043		0.530864
		ndhB_Lagerstroemia speciosa	ndhB_Lagerstroemia intermedia	0	0		/
		ndhB_Lagerstroemia speciosa	ndhB_Lagerstroemia subcostata	0	0		/
		ndhB_Lagerstroemia speciosa	ndhB_Lagerstroemia villosa	0.019	0.0035		0.184211
		ndhB_Lagerstroemia speciosa	ndhB_Heimi myrtifolia	0.0081	0.0043		0.530864
		ndhB_Lagerstroemia intermedia	ndhB_Lagerstroemia subcostata	0	0		/
		ndhB_Lagerstroemia intermedia	ndhB_Lagerstroemia villosa	0.019	0.0035		0.184211
		ndhB_Lagerstroemia intermedia	ndhB_Heimi myrtifolia	0.0081	0.0043		0.530864
		ndhB_Lagerstroemia subcostata	ndhB_Lagerstroemia villosa	0.019	0.0035		0.184211
		ndhB_Lagerstroemia subcostata	ndhB_Heimi myrtifolia	0.0081	0.0043		0.530864
		ndhB_Lagerstroemia villosa	ndhB_Heimi myrtifolia	0.0162	0.0043		0.265432
		ndhC_Lagerstroemia excelsa	ndhC_Lagerstroemia limii	0	0	363	/	0.0477
		ndhC_Lagerstroemia excelsa	ndhC_Lagerstroemia siamica	0.0239	0		0
		ndhC_Lagerstroemia excelsa	ndhC_Duabanga grandiflora	0	0		/
		ndhC_Lagerstroemia excelsa	ndhC_Trapa natans	0.0361	0.0072		0.199446
		ndhC_Lagerstroemia excelsa	ndhC_Lythrum salicaria	0.0611	0		0
		ndhC_Lagerstroemia excelsa	ndhC_Lawsonia intermis	0.0485	0.0036		0.0742268
		ndhC_Lagerstroemia excelsa	ndhC_Punica granatum	0.0239	0		0
		ndhC_Lagerstroemia excelsa	ndhC_Woodfordia fruticosa	0.0239	0		0
		ndhC_Lagerstroemia excelsa	ndhC_Rotala rotundifolia	0.0485	0.0036		0.0742268
		ndhC_Lagerstroemia excelsa	ndhC_Lagerstroemia tomentosa	0.0118	0		0
		ndhC_Lagerstroemia excelsa	ndhC_Lagerstroemia venusa	0.0239	0		0
		ndhC_Lagerstroemia excelsa	ndhC_Lagerstroemia calyculata	0.0118	0		0
		ndhC_Lagerstroemia excelsa	ndhC_Lagerstroemia fauriei	0	0		/
		ndhC_Lagerstroemia excelsa	ndhC_Lagerstroemia floribunda	0.0118	0		0
		ndhC_Lagerstroemia excelsa	ndhC_Lagerstroemia guilinensis	0	0		/
		ndhC_Lagerstroemia excelsa	ndhC_Lagerstroemia indica	0	0		/
		ndhC_Lagerstroemia excelsa	ndhC_Lagerstroemia speciosa	0.0239	0		0
		ndhC_Lagerstroemia excelsa	ndhC_Lagerstroemia intermedia	0.0239	0		0
		ndhC_Lagerstroemia excelsa	ndhC_Lagerstroemia subcostata	0	0		/
		ndhC_Lagerstroemia excelsa	ndhC_Lagerstroemia villosa	0.1992	0.0109		0.0547189
		ndhC_Lagerstroemia excelsa	ndhC_Heimi myrtifolia	0.0484	0.0072		0.14876
		ndhC_Lagerstroemia limii	ndhC_Lagerstroemia siamica	0.0239	0		0
		ndhC_Lagerstroemia limii	ndhC_Duabanga grandiflora	0	0		/
		ndhC_Lagerstroemia limii	ndhC_Trapa natans	0.0361	0.0072		0.199446
		ndhC_Lagerstroemia limii	ndhC_Lythrum salicaria	0.0611	0		0
		ndhC_Lagerstroemia limii	ndhC_Lawsonia intermis	0.0485	0.0036		0.0742268
		ndhC_Lagerstroemia limii	ndhC_Punica granatum	0.0239	0		0
		ndhC_Lagerstroemia limii	ndhC_Woodfordia fruticosa	0.0239	0		0
		ndhC_Lagerstroemia limii	ndhC_Rotala rotundifolia	0.0485	0.0036		0.0742268
		ndhC_Lagerstroemia limii	ndhC_Lagerstroemia tomentosa	0.0118	0		0
		ndhC_Lagerstroemia limii	ndhC_Lagerstroemia venusa	0.0239	0		0
		ndhC_Lagerstroemia limii	ndhC_Lagerstroemia calyculata	0.0118	0		0
		ndhC_Lagerstroemia limii	ndhC_Lagerstroemia fauriei	0	0		/
		ndhC_Lagerstroemia limii	ndhC_Lagerstroemia floribunda	0.0118	0		0
		ndhC_Lagerstroemia limii	ndhC_Lagerstroemia guilinensis	0	0		/
		ndhC_Lagerstroemia limii	ndhC_Lagerstroemia indica	0	0		/
		ndhC_Lagerstroemia limii	ndhC_Lagerstroemia speciosa	0.0239	0		0
		ndhC_Lagerstroemia limii	ndhC_Lagerstroemia intermedia	0.0239	0		0
		ndhC_Lagerstroemia limii	ndhC_Lagerstroemia subcostata	0	0		/
		ndhC_Lagerstroemia limii	ndhC_Lagerstroemia villosa	0.1992	0.0109		0.0547189
		ndhC_Lagerstroemia limii	ndhC_Heimi myrtifolia	0.0484	0.0072		0.14876
		ndhC_Lagerstroemia siamica	ndhC_Duabanga grandiflora	0.0239	0		0
		ndhC_Lagerstroemia siamica	ndhC_Trapa natans	0.0611	0.0072		0.11784
		ndhC_Lagerstroemia siamica	ndhC_Lythrum salicaria	0.0871	0		0
		ndhC_Lagerstroemia siamica	ndhC_Lawsonia intermis	0.0485	0.0036		0.0742268
		ndhC_Lagerstroemia siamica	ndhC_Punica granatum	0.0485	0		0
		ndhC_Lagerstroemia siamica	ndhC_Woodfordia fruticosa	0.0485	0		0
		ndhC_Lagerstroemia siamica	ndhC_Rotala rotundifolia	0.0485	0.0036		0.0742268
		ndhC_Lagerstroemia siamica	ndhC_Lagerstroemia tomentosa	0.0361	0		0
		ndhC_Lagerstroemia siamica	ndhC_Lagerstroemia venusa	0	0		/
		ndhC_Lagerstroemia siamica	ndhC_Lagerstroemia calyculata	0.0361	0		0
		ndhC_Lagerstroemia siamica	ndhC_Lagerstroemia fauriei	0.0239	0		0
		ndhC_Lagerstroemia siamica	ndhC_Lagerstroemia floribunda	0.0361	0		0
		ndhC_Lagerstroemia siamica	ndhC_Lagerstroemia guilinensis	0.0239	0		0
		ndhC_Lagerstroemia siamica	ndhC_Lagerstroemia indica	0.0239	0		0
		ndhC_Lagerstroemia siamica	ndhC_Lagerstroemia speciosa	0	0		/
		ndhC_Lagerstroemia siamica	ndhC_Lagerstroemia intermedia	0	0		/
		ndhC_Lagerstroemia siamica	ndhC_Lagerstroemia subcostata	0.0239	0		0
		ndhC_Lagerstroemia siamica	ndhC_Lagerstroemia villosa	0.2302	0.0109		0.0473501
		ndhC_Lagerstroemia siamica	ndhC_Heimi myrtifolia	0.0738	0.0072		0.097561
		ndhC_Duabanga grandiflora	ndhC_Trapa natans	0.0361	0.0072		0.199446
		ndhC_Duabanga grandiflora	ndhC_Lythrum salicaria	0.0611	0		0
		ndhC_Duabanga grandiflora	ndhC_Lawsonia intermis	0.0485	0.0036		0.0742268
		ndhC_Duabanga grandiflora	ndhC_Punica granatum	0.0239	0		0
		ndhC_Duabanga grandiflora	ndhC_Woodfordia fruticosa	0.0239	0		0
		ndhC_Duabanga grandiflora	ndhC_Rotala rotundifolia	0.0485	0.0036		0.0742268
		ndhC_Duabanga grandiflora	ndhC_Lagerstroemia tomentosa	0.0118	0		0
		ndhC_Duabanga grandiflora	ndhC_Lagerstroemia venusa	0.0239	0		0
		ndhC_Duabanga grandiflora	ndhC_Lagerstroemia calyculata	0.0118	0		0
		ndhC_Duabanga grandiflora	ndhC_Lagerstroemia fauriei	0	0		/
		ndhC_Duabanga grandiflora	ndhC_Lagerstroemia floribunda	0.0118	0		0
		ndhC_Duabanga grandiflora	ndhC_Lagerstroemia guilinensis	0	0		/
		ndhC_Duabanga grandiflora	ndhC_Lagerstroemia indica	0	0		/
		ndhC_Duabanga grandiflora	ndhC_Lagerstroemia speciosa	0.0239	0		0
		ndhC_Duabanga grandiflora	ndhC_Lagerstroemia intermedia	0.0239	0		0
		ndhC_Duabanga grandiflora	ndhC_Lagerstroemia subcostata	0	0		/
		ndhC_Duabanga grandiflora	ndhC_Lagerstroemia villosa	0.1992	0.0109		0.0547189
		ndhC_Duabanga grandiflora	ndhC_Heimi myrtifolia	0.0484	0.0072		0.14876
		ndhC_Trapa natans	ndhC_Lythrum salicaria	0.074	0.0072		0.0972973
		ndhC_Trapa natans	ndhC_Lawsonia intermis	0.0611	0.0109		0.178396
		ndhC_Trapa natans	ndhC_Punica granatum	0.0361	0.0072		0.199446
		ndhC_Trapa natans	ndhC_Woodfordia fruticosa	0.0361	0.0072		0.199446
		ndhC_Trapa natans	ndhC_Rotala rotundifolia	0.0611	0.0109		0.178396
		ndhC_Trapa natans	ndhC_Lagerstroemia tomentosa	0.0485	0.0072		0.148454
		ndhC_Trapa natans	ndhC_Lagerstroemia venusa	0.0611	0.0072		0.11784
		ndhC_Trapa natans	ndhC_Lagerstroemia calyculata	0.0485	0.0072		0.148454
		ndhC_Trapa natans	ndhC_Lagerstroemia fauriei	0.0361	0.0072		0.199446
		ndhC_Trapa natans	ndhC_Lagerstroemia floribunda	0.0485	0.0072		0.148454
		ndhC_Trapa natans	ndhC_Lagerstroemia guilinensis	0.0361	0.0072		0.199446
		ndhC_Trapa natans	ndhC_Lagerstroemia indica	0.0361	0.0072		0.199446
		ndhC_Trapa natans	ndhC_Lagerstroemia speciosa	0.0611	0.0072		0.11784
		ndhC_Trapa natans	ndhC_Lagerstroemia intermedia	0.0611	0.0072		0.11784
		ndhC_Trapa natans	ndhC_Lagerstroemia subcostata	0.0361	0.0072		0.199446
		ndhC_Trapa natans	ndhC_Lagerstroemia villosa	0.2145	0.0183		0.0853147
		ndhC_Trapa natans	ndhC_Heimi myrtifolia	0.0609	0.0109		0.178982
		ndhC_Lythrum salicaria	ndhC_Lawsonia intermis	0.0871	0.0036		0.0413318
		ndhC_Lythrum salicaria	ndhC_Punica granatum	0.0611	0		0
		ndhC_Lythrum salicaria	ndhC_Woodfordia fruticosa	0.0611	0		0
		ndhC_Lythrum salicaria	ndhC_Rotala rotundifolia	0.0871	0.0036		0.0413318
		ndhC_Lythrum salicaria	ndhC_Lagerstroemia tomentosa	0.074	0		0
		ndhC_Lythrum salicaria	ndhC_Lagerstroemia venusa	0.0871	0		0
		ndhC_Lythrum salicaria	ndhC_Lagerstroemia calyculata	0.074	0		0
		ndhC_Lythrum salicaria	ndhC_Lagerstroemia fauriei	0.0611	0		0
		ndhC_Lythrum salicaria	ndhC_Lagerstroemia floribunda	0.074	0		0
		ndhC_Lythrum salicaria	ndhC_Lagerstroemia guilinensis	0.0611	0		0
		ndhC_Lythrum salicaria	ndhC_Lagerstroemia indica	0.0611	0		0
		ndhC_Lythrum salicaria	ndhC_Lagerstroemia speciosa	0.0871	0		0
		ndhC_Lythrum salicaria	ndhC_Lagerstroemia intermedia	0.0871	0		0
		ndhC_Lythrum salicaria	ndhC_Lagerstroemia subcostata	0.0611	0		0
		ndhC_Lythrum salicaria	ndhC_Lagerstroemia villosa	0.2145	0.0109		0.0508159
		ndhC_Lythrum salicaria	ndhC_Heimi myrtifolia	0.0868	0.0072		0.0829493
		ndhC_Lawsonia intermis	ndhC_Punica granatum	0.0239	0.0036		0.150628
		ndhC_Lawsonia intermis	ndhC_Woodfordia fruticosa	0.0485	0.0036		0.0742268
		ndhC_Lawsonia intermis	ndhC_Rotala rotundifolia	0	0		/
		ndhC_Lawsonia intermis	ndhC_Lagerstroemia tomentosa	0.0611	0.0036		0.0589198
		ndhC_Lawsonia intermis	ndhC_Lagerstroemia venusa	0.0485	0.0036		0.0742268
		ndhC_Lawsonia intermis	ndhC_Lagerstroemia calyculata	0.0611	0.0036		0.0589198
		ndhC_Lawsonia intermis	ndhC_Lagerstroemia fauriei	0.0485	0.0036		0.0742268
		ndhC_Lawsonia intermis	ndhC_Lagerstroemia floribunda	0.0611	0.0036		0.0589198
		ndhC_Lawsonia intermis	ndhC_Lagerstroemia guilinensis	0.0485	0.0036		0.0742268
		ndhC_Lawsonia intermis	ndhC_Lagerstroemia indica	0.0485	0.0036		0.0742268
		ndhC_Lawsonia intermis	ndhC_Lagerstroemia speciosa	0.0485	0.0036		0.0742268
		ndhC_Lawsonia intermis	ndhC_Lagerstroemia intermedia	0.0485	0.0036		0.0742268
		ndhC_Lawsonia intermis	ndhC_Lagerstroemia subcostata	0.0485	0.0036		0.0742268
		ndhC_Lawsonia intermis	ndhC_Lagerstroemia villosa	0.2302	0.0146		0.0634231
		ndhC_Lawsonia intermis	ndhC_Heimi myrtifolia	0.0738	0.0109		0.147696
		ndhC_Punica granatum	ndhC_Woodfordia fruticosa	0.0239	0		0
		ndhC_Punica granatum	ndhC_Rotala rotundifolia	0.0239	0.0036		0.150628
		ndhC_Punica granatum	ndhC_Lagerstroemia tomentosa	0.0361	0		0
		ndhC_Punica granatum	ndhC_Lagerstroemia venusa	0.0485	0		0
		ndhC_Punica granatum	ndhC_Lagerstroemia calyculata	0.0361	0		0
		ndhC_Punica granatum	ndhC_Lagerstroemia fauriei	0.0239	0		0
		ndhC_Punica granatum	ndhC_Lagerstroemia floribunda	0.0361	0		0
		ndhC_Punica granatum	ndhC_Lagerstroemia guilinensis	0.0239	0		0
		ndhC_Punica granatum	ndhC_Lagerstroemia indica	0.0239	0		0
		ndhC_Punica granatum	ndhC_Lagerstroemia speciosa	0.0485	0		0
		ndhC_Punica granatum	ndhC_Lagerstroemia intermedia	0.0485	0		0
		ndhC_Punica granatum	ndhC_Lagerstroemia subcostata	0.0239	0		0
		ndhC_Punica granatum	ndhC_Lagerstroemia villosa	0.1992	0.0109		0.0547189
		ndhC_Punica granatum	ndhC_Heimi myrtifolia	0.0484	0.0072		0.14876
		ndhC_Woodfordia fruticosa	ndhC_Rotala rotundifolia	0.0485	0.0036		0.0742268
		ndhC_Woodfordia fruticosa	ndhC_Lagerstroemia tomentosa	0.0361	0		0
		ndhC_Woodfordia fruticosa	ndhC_Lagerstroemia venusa	0.0485	0		0
		ndhC_Woodfordia fruticosa	ndhC_Lagerstroemia calyculata	0.0361	0		0
		ndhC_Woodfordia fruticosa	ndhC_Lagerstroemia fauriei	0.0239	0		0
		ndhC_Woodfordia fruticosa	ndhC_Lagerstroemia floribunda	0.0361	0		0
		ndhC_Woodfordia fruticosa	ndhC_Lagerstroemia guilinensis	0.0239	0		0
		ndhC_Woodfordia fruticosa	ndhC_Lagerstroemia indica	0.0239	0		0
		ndhC_Woodfordia fruticosa	ndhC_Lagerstroemia speciosa	0.0485	0		0
		ndhC_Woodfordia fruticosa	ndhC_Lagerstroemia intermedia	0.0485	0		0
		ndhC_Woodfordia fruticosa	ndhC_Lagerstroemia subcostata	0.0239	0		0
[truncated: 15,897 more rows]
