# Supplementary material for: Comparative analyses of chloroplast genomes from 22 Lythraceae species: inferences for phylogenetic relationships and genome evolution within Myrtales
Source: BMC Plant Biol. 2019 Jun 26;19:281. doi: 10.1186/s12870-019-1870-3 (PMC6595698; doi:10.1186/s12870-019-1870-3)
Supplement: Supplementary file 4 — Table S4. The comparison of Long repeats among 22 Lythraceae species. (XLSX 72 kb) [file 12870_2019_1870_MOESM4_ESM.xlsx]

## Sheet: Long repeats compare-22 species
	Additional file 4 The comparison of Long repeats among 22 Lythraceae species
	species	Forward	Palindromic	Complement	Reverse	Total	cp genome size (bp)
	L.excelsa	20	7	0	0	27	152214
	L.limii	19	7	0	0	26	152153
	L.villosa	4	3	0	0	7	160769
	L.siamica	15	3	0	0	18	152519
	L.tomentosa	18	3	0	0	21	152294
	L.venusta	16	3	0	0	19	152521
	L.calyculata	18	3	0	0	21	152294
	L.fauriei	18	6	0	0	24	152440
	L.floribunda	16	2	0	0	18	152240
	L.guilinensis	21	5	0	0	26	152193
	L. indica	22	6	0	0	28	152205
	L.speciosa	19	2	0	0	21	152330
	L.subcostata	21	6	0	0	27	152476
	L.intermedia	19	2	0	0	21	152049
	D. grandiflora	7	2	0	0	9	156084
	T. natans	6	6	2	1	15	155555
	L. salicaria	5	2	0	0	7	158483
	L. intermis	6	1	0	1	8	157756
	P. granatum	5	2	0	0	7	158639
	W. fruticosa	5	2	0	0	7	159380
	R. rotundifolia	6	1	0	1	8	157753
	H.myrtifoila	15	1	0	2	18	159219
	22 species in Lythraceae
	length	L.excelsa	L.limii	L.villosa	L.siamica	L.tomentosa	L.venusta	L.calyculata	L.fauriei	L.floribunda	L.guilinensis	L.indica	L.speciosa	L.subcostata	L.intermedia	D. grandiflora	T. natans	L. salicaria	L. intermis	P. granatum	W. fruticosa	R. rotundifolia	H.myrtifoila
	30	8	6	3	1	3	1	3	4	1	5	6	1	4	2	2	6	2	3	2	2	3	5
	31	5	4	2	7	7	7	7	4	7	6	5	7	6	7	2	4	1	2	1	1	2	3
	32	1	1		1	1	1	1	1	1	1	1	1	1	1		1
	33	2	3			1		1	2	1	2	2	1	3			1
	34	2	2		1	1	1	1	2	1	2	3	1	3	2			1					3
	35	2	2		1	1	1	1	2	1	2	2	1	2	1			1
	36					1		1		1			1										1
	37	1	1		1		1		1		1	1	1	1	1	1
	39	1	1		1	1	1	1	1	1	1	1	1	1	1	1	1	1	1	1	1	1	1
	40				1	1	1	1				1	1
	41	3	2	1	1	2	1	2	3	3	3	3	2	3	1	1		1	1	2	2	1	1
	42								1		1	1	1	1	1	1				1	1		3
	43			1			1
	44
	45
	46															1
	47														1
	48
	49				1		1						1		1		1
	50
	51																1
	52		1										1		1								1
	54	1	1		1	1	1	1	1	1	1	1	1	1	1
	55
	57
	58
	59		1		1	1	1	1											1			1
	62
	64
	66
	68
	75
	76
	79
	81	1	1						1		1	1		1
	94
	95

## Sheet: L.excelsa
	repeat length of the first part	starting position of the first part	match direction	repeat length of the second part	starting position of the second part	distance of this repeat	calculated e-value of this repeat	First part gene	First part region	second part gene	second part region
	81	4164	F	81	29149	-1	2.71e-37	trnK-UUU-rps16	4075-4779	psbM-trnD-GUC	29050-29599	F		32	1
	54	87729	F	54	92674	0	2.01e-23	ycf2	85682-92623	ycf2-trnL-CAA	92623-93211	20		34	3
	41	37979	F	41	40203	-2	9.94e-12	psaB	36618-38822	psaA	38848-41100	P		35	1
	41	90726	F	41	90798	-2	9.94e-12	ycf2	85682-92623	ycf2	85682-92623	7		39	1
	41	45550	F	41	118754	0	1.35e-15	rps4-trnT-UGU	45337-45691	ndhI	118518-119012	R		41	3
	39	42932	F	39	97779	0	2.16e-14	ycf3 intron	42896-43643	rps12-trnV-GAC	97740-99095	0		42	1
	37	56429	P	37	67901	-3	7.24e-08	rbcL-accD	56337-57095	rpl33-rps18	67779-68080			54	1
	35	37128	F	35	39364	-3	9.75e-07	psaB	36618-38822	psaA	38848-41100			81	1
	35	77939	F	35	96121	-2	2.96e-08	rpoA	77938-78939	ndhB-rps7	96090-96416
	34	81133	P	34	81730	0	2.21e-11	rpl14-rpl16	81094-81220	rpl16 intron	81618-82523
	34	55354	F	34	98989	0	2.21e-11	rbcL	54910-56337	rps12-trnV-GAC	97740-99095
	33	85611	F	33	85651	-3	1.3e-05	trnI-CAU-ycf2	85553-85682	trnI-CAU-ycf2	85553-85682
	33	27370	F	33	119289	-3	1.3e-05	trnC-GCA-petN	27374-28004	ndhA	119102-119641
	32	8963	F	32	74778	0	3.53e-10	trnG-UCC intron	8445-9081	psbH	74619-74840
	31	7555	F	31	34774	-3	0.000171	trnS-GCU	7558-7645	trnS-UGA	34777-34869
	31	29404	P	31	36371	-1	1.31e-07	psbM-trnD-GUC	29050-29599	rps14	36192-36494
	31	30492	F	31	47886	-3	0.000171	trnE-UUC-trnT-GGU	30341-30921	trnF-GAA-ndhJ	47445-48206
	31	45408	F	31	61967	-1	1.31e-07	rps4-trnT-UGU	45337-45691	petA	61834-62796
	31	9586	F	31	70229	-3	0.000171	atpA	9536-11059	clpP	70086-70313
	30	7556	P	30	44417	-1	5.09e-07	trnS-GCU	7558-7645	trnS-GGA	44360-44446
	30	43572	F	30	44672	-2	2.21e-05	ycf3 intron	42896-43643	trnS-GGA-rps4	44446-44732
	30	31567	F	30	67967	-3	0.00062	trnT-GGU-psbD	30992-32120	rpl33-rps18	67779-68080
	30	46001	P	30	75433	-3	0.00062	trnT-UGU-trnL-UAA	45763-46365	petB intron	74983-75748
	30	86832	P	30	98960	-1	5.09e-07	ycf2	85682-92623	rps12-trnV-GAC	97740-99095
	30	99068	P	30	101601	-2	2.21e-05	rps12-trnV-GAC	97740-99095	trnI-GAU intron	101172-102065
	30	81181	F	30	107750	-3	0.00062	rpl14-rpl16	81094-81220	trnN-GUU-ndhF	107103-109637
	30	98960	F	30	149405	-1	5.09e-07	rps12-trnV-GAC	97740-99095	ycf2	143645-150586

## Sheet: L.limii
repeat length of the first part	starting position of the first part	match direction	repeat length of the second part	starting position of the second part	distance of this repeat	calculated e-value of this repeat	First part gene	First part region	second part gene	second part region
81	4163	F	81	29051	-1	2.71e-37	trnK-UUU-rps16	4074-4778	psbM-trnD-GUC	28951-29500	F
59	90629	F	59	90701	-3	1.72e-20	ycf2	85585-92544	ycf2	85585-92544	19
54	87632	F	54	92595	0	2.01e-23	ycf2	85585-92544	ycf2-trnL-CAA	92544-93132	P
52	90654	F	52	90708	-1	5.01e-20	ycf2	85585-92544	ycf2	85585-92544	7
41	37877	F	41	40101	-2	9.94e-12	psaB	36516-38720	psaA	38746-40998	R
41	45465	F	41	118676	0	1.35e-15	rps4-trnT-UGU	45252-45606	ndhI	118440-118934	0
39	42847	F	39	97699	0	2.15e-14	ycf3 intron	42811-43558	rps12-trnV-GAC	97660-99021
37	56349	P	37	67816	-1	3.83e-11	rbcL-accD	56257-57017	rpl33-rps18	67701-67995
35	37026	F	35	39262	-3	9.75e-07	psaB	36516-38720	psaA	38746-40998
35	77841	F	35	96041	-2	2.95e-08	rpoA	77840-78841	ndhB-rps7	96010-96336
34	29306	P	34	36266	-1	2.25e-09	psbM-trnD-GUC	28951-29500	rps14	36090-36392
34	55274	F	34	98915	0	2.21e-11	rbcL	54830-56257	rps12-trnV-GAC	97660-99021
33	27276	F	33	119211	-3	1.3e-05	trnC-GCA-petN	27280-27904	ndhA	119024-119563
33	81036	P	33	81630	0	8.82e-11	rpl14-rpl16	80996-81120	rpl16	81518-82424
33	85514	F	33	85554	-3	1.3e-05	trnI-CAU-ycf2	85456-85585	trnI-CAU-ycf2	85456-85585
32	8872	F	32	74700	-1	3.39e-08	trnG-UCC intron	8254-8990	psbH	74541-74762
31	7463	F	31	34673	-3	0.000171	psbI-trnS-GCU	7405-7466	trnS-UGA	34676-34768
31	9491	F	31	70144	-3	0.000171	atpA	9441-10964	clpP	70001-70228
31	12358	F	31	29374	-3	0.000171	atpF-atpH	12345-12847	psbM-trnD-GUC	28951-29500
31	45323	F	31	61890	-1	1.31e-07	rps4-trnT-UGU	45252-45606	petA	61757-62719
30	7464	P	30	44332	-1	5.08e-07	psbI-trnS-GCU	7405-7466	trnS-GGA	44275-44361
30	43487	F	30	44587	-2	2.21e-05	ycf3 intron	42811-43558	trnS-GGA-rps4	44361-44647
30	45916	P	30	75355	-3	0.000619	trnT-UGU-trnL-UAA	45678-46280	petB	74905-75670
30	86735	P	30	98886	-1	5.08e-07	ycf2	85585-92544	rps12-trnV-GAC	97660-99021
30	98886	F	30	149342	-1	5.08e-07	rps12-trnV-GAC	97660-99021	ycf2	143564-150523
30	98994	P	30	101527	-2	2.21e-05	rps12-trnV-GAC	97660-99021	trnI-GAU intron	101098-101991

## Sheet: L.villosa
repeat length of the first part	starting position of the first part	match direction	repeat length of the second part	starting position of the second part	distance of this repeat	calculated e-value of this repeat	First part gene	First part region	second part gene	second part region
43	47616	F	43	126002	0	9.4e-17	ycf3 intron	47584-48345	ndhA	125966-127010	F
41	42622	F	41	44846	-2	1.11e-11	psaB	41261-43465	psaA	43491-45743	4
31	9383	F	31	39129	-2	6.6e-06	trnS-GCU	9386-9473	trnS-UGA	39132-39224	P
31	11108	F	31	40345	-3	0.000191	trnG-UCC	11092-11140	trnG-GCC	40305-40375	3
30	9384	P	30	48839	-1	5.67e-07	trnS-GCU	9386-9473	trnS-GGA	48782-48868	R
30	37266	P	30	39974	-2	2.47e-05	psbD	36449-37510	psbZ-trnG-GCC	39743-40305	0
30	39132	P	30	48837	-3	0.000691	trnS-UGA	39132-39224	trnS-GGA	48782-48868

## Sheet: D. grandiflora
repeat length of the first part	starting position of the first part	match direction	repeat length of the second part	starting position of the second part	distance of this repeat	calculated e-value of this repeat	First part gene	First part region	second part gene	second part region
46	93067	F	46	93121	-2	1.29e-14	ycf2	88007-95305	ycf2	88007-95305	F
42	100511	F	42	122649	-2	2.74e-12	rps12-trnV-GAC	100474-101873	ndhA intron	122612-123655	7
41	39720	F	41	41944	-2	1.05e-11	psaB	38359-40563	psaA	40589-42841	P
39	44683	F	39	100513	-2	1.51e-10	ycf3 intron	44647-45388	rps12-trnV-GAC	100474-101873	2
37	87932	F	37	87972	-2	2.17e-09	trnI-CAU-ycf2	87878-88007	trnI-CAU-ycf2	87878-88007	R
31	7797	F	31	36516	-2	6.22e-06	psbI-trnS-GCU	7651-7803	trnS-UGA	36522-36614	0
31	83905	F	31	100522	-3	0.00018	rpl16 intron	83857-84849	rps12-trnV-GAC	100474-101873
30	3328	P	30	59675	-2	2.33e-05	matK-trnK-UUU	3333-4071	accD	59007-60482
30	7801	P	30	46162	-1	5.35e-07	trnS-GCU	7803-7890	trnS-GGA	46105-46191

## Sheet: T. natans
repeat length of the first part	starting position of the first part	match direction	repeat length of the second part	starting position of the second part	distance of this repeat	calculated e-value of this repeat	First part gene	First part region	second part gene	second part region
31	12519	F	31	13997	-3	0.000179	atpA-atpF	12510-12579	atpF-atpH	13899-14365	F
31	33946	P	31	34012	-3	0.000179	trnT-GGU-psbD	33864-35117	trnT-GGU-psbD	35117-36178	6
31	8619	F	31	37775	-2	6.18e-06	trnS-GCU	8625-8712	trnS-UGA	37781-37873	P
31	40152	F	31	42388	-3	0.000179	psaB	39645-41849	psaA	41875-44127	6
49	40998	F	49	43222	-3	1.07e-14	psaB	39645-41849	psaA	41875-44127	R
30	15366	C	30	44793	-3	0.000647	atpH-atpI	14610-15707	psaA-ycf3	44127-44832	1
32	8621	P	32	47191	-1	3.54e-08	trnS-GCU	8625-8712	trnS-GGA	47134-47220	C
30	33708	P	30	48252	-3	0.000647	trnE-UUC-trnT-GGU	33160-33793	rps4-trnT-UGU	48125-48463	2
30	12520	R	30	86183	-3	0.000647	atpA-atpF	12510-12579	rpl16 intron	85940-86952
30	95117	F	30	95171	-1	5.31e-07	ycf2	90077-96952	ycf2	90077-96952
33	2893	P	33	97004	-1	9.13e-09	matK	2003-3493	ycf2-trnL-CAA	96952-97231
39	46006	F	39	101794	-1	2.63e-12	ycf3 intron	45970-46737	rps12-trnV-GAC	101755-103212
30	103046	P	30	103551	-3	0.000647	rps12-trnV-GAC	101755-103212	rrn16	103511-104998
51	33423	P	51	110403	-3	7.55e-16	trnE-UUC-trnT-GGU	33160-33793	rrn5	110412-110532
30	102188	C	30	141781	-3	0.000647	rps12-trnV-GAC	101755-103212	trnV-GAC-rps12	140785-142242

## Sheet: L. salicaria
repeat length of the first part	starting position of the first part	match direction	repeat length of the second part	starting position of the second part	distance of this repeat	calculated e-value of this repeat	First part gene	First part region	second part gene	second part region
41	95562	F	41	95616	-1	1.8e-13	ycf2	90584-97423	ycf2	90584-97423	F
39	46282	F	39	102994	-1	2.73e-12	ycf3 intron	46246-46988	rps12-trnV-GAC	102995-104504	5
35	41291	F	35	43515	-3	1.06e-06	psaB	39930-42134	psaA	42160-44412	P
34	33270	F	34	70379	-2	1.21e-07	trnE-UUC-trnT-GGU	33075-33805	petL	70334-70429	2
31	8737	F	31	37982	-2	6.41e-06	trnS-GCU	8743-8830	trnS-UGA	37988-38080	R
30	5017	P	30	45051	-3	0.000672	trnK-UUU-rps16	4286-5041	psaA-ycf3	44412-45087	0
30	8741	P	30	48022	-1	5.51e-07	trnS-GCU	8743-8830	trnS-GGA	47965-48051	C
											0

## Sheet: L. intermis
repeat length of the first part	starting position of the first part	match direction	repeat length of the second part	starting position of the second part	distance of this repeat	calculated e-value of this repeat	First part gene	First part region	second part gene	second part region
59	95090	F	59	95162	-3	1.85e-20	ycf2	90049-96984	ycf2	90049-96984	F
41	40985	F	41	43209	-2	1.07e-11	psaB	39624-41828	psaA	41854-44106	6
39	45979	F	39	102573	-1	2.71e-12	ycf3 intron	44955-45714	rps12-trnV-GAC	102534-104416	P
31	8909	F	31	37721	-3	0.000184	trnS-GCU	8915-9002	trnS-UGA	37727-37819	1
31	33720	R	31	70951	-3	0.000184	trnT-GGU-psbD	33637-35078	trnP-UGG-psaJ	70709-71184	R
30	8913	P	30	47766	-1	5.46e-07	trnS-GCU	8915-9002	trnS-GGA	47709-47795	1
30	72769	F	30	75880	-3	0.000666	rps18-rpl20	72581-72875	clpP intron	75402-76246	C
30	102585	F	30	123725	-2	2.38e-05	rps12-trnV-GAC	102534-104416	ndhA intron	123674-124713	0

## Sheet: P. granatum
repeat length of the first part	starting position of the first part	match direction	repeat length of the second part	starting position of the second part	distance of this repeat	calculated e-value of this repeat	First part gene	First part region	second part gene	second part region
42	102637	F	42	125262	-1	4.61e-14	rps12-trnV-GAC	102600-104483	ndhA intron	125225-126275	F
41	41461	F	41	43685	0	1.46e-15	psaB	40100-42304	psaA	42330-44582	5
41	95581	F	41	95653	-2	1.08e-11	ycf2	90534-97457	ycf2	90534-97457	P
39	46426	F	39	102639	-1	2.74e-12	ycf3 intron	46390-47156	rps12-trnV-GAC	102600-104483	2
31	8908	F	31	38162	-2	6.42e-06	trnS-GCU	8914-9001	trnS-UGA	38162-38260	R
30	5024	P	30	119095	-3	0.000673	trnK-UUU-rps16	4270-5122	trnL-UAG-ccsA	119027-119126	0
30	8912	P	30	48175	-1	5.53e-07	trnS-GCU	8914-9001	trnS-GGA	48118-48204	C
											0

## Sheet: W. fruticosa
repeat length of the first part	starting position of the first part	match direction	repeat length of the second part	starting position of the second part	distance of this repeat	calculated e-value of this repeat	First part gene	First part region	second part gene	second part region
42	102637	F	42	125262	-1	4.61e-14	rps12 intron	102382-102929	ndhA	125205-125744	F
41	41461	F	41	43685	0	1.46e-15	psaB	40128-42332	psaA	42358-44610	5
41	95581	F	41	95653	-2	1.08e-11	ycf2	91088-97990	ycf2	91088-97990	P
39	46426	F	39	102639	-1	2.74e-12	ycf3	46245-46474	rps12 intron	102382-102929	2
31	8908	F	31	38162	-2	6.42e-06	psbI-trnS-GCU	8863-9005	psbC-trnS-UGA	37994-38227	R
30	5024	P	30	119095	-3	0.000673	trnK-UUU-rps16	4313-5147	rpl32-trnL-UAG	118583-119409	0
30	8912	P	30	48175	-1	5.53e-07	psbI-trnS-GCU	8863-9005	ycf3-trnS-GGA	47363-48255	C
											0

[truncated: 13 more sheets: R. rotundifolia, L.siamica, L.tomentosa, L.venusta, L.calyculata, L.fauriei, L.floribunda, L.guilinensis, L.indica, L.speciosa, L.subcostata, L.intermedia, H.myrtifoila]
