# Supplementary material for: Comparative analyses of chloroplast genomes from 22 Lythraceae species: inferences for phylogenetic relationships and genome evolution within Myrtales
Source: BMC Plant Biol. 2019 Jun 26;19:281. doi: 10.1186/s12870-019-1870-3 (PMC6595698; doi:10.1186/s12870-019-1870-3)
Supplement: Supplementary file 5 — Table S5. The comparison of SSRs among 22 Lythraceae species. (XLSX 525 kb) [file 12870_2019_1870_MOESM5_ESM.xlsx]

## Sheet: SSRs comparison of 22 Species 
	Additional file 5 The comparison of SSRs among 22 Lythraceae species
		cp genome size (bp)	Mononucleotide	Dinucleotide	trinucleotide	Tetranucleotide	Pentanucleotide	Hexanucleotide	total
	L. excelsa	152214	131	16	56	6	2	0	211
	L. limii	152153	123	45	58	7	2	0	235
	L. villosa	160769	212	45	61	6	1	0	325
	L. siamica	152519	131	45	57	8	2	1	244
	L. tomentosa	152294	122	45	59	9	2	0	237
	L. venusta	152521	129	45	57	8	2	0	241
	L. calyculata	152294	123	45	58	8	2	0	236
	L. fauriei	152440	126	44	59	7	2	0	238
	L. floribunda	152240	123	45	57	8	2	0	235
	L. guilinensis	152193	131	44	57	6	2	0	240
	L. indica	152205	131	44	57	6	2	0	240
	L. speciosa	152476	129	46	57	8	2	0	242
	L. subcostata	152049	125	45	58	7	2	0	237
	L. intermedia	152330	129	46	56	9	2	1	243
	D. grandiflora	156084	144	39	61	9	3	0	256
	T. natans	155555	198	55	66	11	1	1	332
	L. salicaria	158483	182	48	65	12	0	1	308
	L. intermis	157756	183	48	64	6	0	0	301
	P. granatum	158639	165	52	58	8	1	0	284
	W. fruticosa	159380	184	51	68	8	2	0	313
	R. rotundifolia	157753	183	48	63	6	0	0	300
	H. myrtifolia	159219	151	39	52	10	2	1	255
		A	T	C	G	AC	AG	AT	CG	CA	CT	GA	GC	GT	TA	TC	TG	AAC	AAG	AAT	ACC	AGA	AGC	AGG	ATA	ATG	ATT	CAA	CAG	CAT	CTG	CTT	GAA	GAT	GCA	GCT	GGT	GTA	GTT	TAA	TAG	TAT	TCA	TCT	TGC	TTA	TTC	TTG	AAAG
	L. excelsa	58	70	1	2	0	1	3	0	0	1	0	0	0	4	7	0	1	2	3	1	4	0	0	2	3	3	2	0	0	0	2	3	0	0	1	1	1	0	1	2	2	0	4	1	6	7	4	0
	L. limii	56	65	1	1	0	3	15	0	0	2	8	0	0	9	8	0	1	2	4	1	4	0	0	3	4	3	2	0	0	0	2	3	0	0	1	1	1	0	1	2	1	0	4	1	6	7	4	0
	L. villosa	88	117	4	3	0	3	16	0	0	3	7	0	0	11	5	0	2	2	2	1	4	1	1	2	2	4	1	1	1	1	4	3	0	1	1	1	0	1	3	0	1	0	3	2	6	7	3	0
	L. siamica	59	67	3	2	0	3	14	0	0	2	9	0	0	8	9	0	1	1	3	1	4	0	0	2	3	3	2	0	0	0	2	3	0	0	1	1	1	0	2	2	2	0	5	1	5	8	4	0
	L. tomentosa	54	65	2	1	0	4	14	0	0	2	8	0	0	9	8	0	1	2	4	1	4	1	0	3	2	3	2	0	0	0	2	3	0	0	2	1	1	0	2	2	1	0	4	1	6	7	4	0
	L. venusta	57	67	3	2	0	3	14	0	0	2	9	0	0	9	8	0	1	1	3	1	4	0	0	2	3	3	2	0	0	0	2	3	0	0	1	1	1	0	2	2	2	0	5	1	5	8	4	0
	L. calyculata	54	66	2	1	0	4	14	0	0	2	8	0	0	9	8	0	1	1	4	1	4	1	0	3	2	4	2	0	0	0	2	3	0	0	2	1	1	0	2	2	1	0	4	1	5	7	4	0
	L. fauriei	58	66	1	1	0	3	14	0	0	2	8	0	0	9	8	0	1	2	4	1	4	0	0	3	4	4	2	0	0	0	2	3	0	0	1	1	1	0	1	2	1	0	4	1	6	7	4	0
	L. floribunda	52	68	2	1	0	4	14	0	0	2	8	0	0	9	8	0	1	1	3	1	4	1	0	3	3	3	2	0	0	0	2	3	0	0	2	1	1	0	2	2	1	0	4	1	5	7	4	0
	L. guilinensis	58	71	1	1	0	3	14	0	0	2	8	0	0	9	8	0	1	2	3	1	4	0	0	3	3	3	2	0	0	0	2	3	0	0	1	1	1	0	1	2	2	0	4	3	6	7	4	0
	L. indica	58	71	1	1	0	3	14	0	0	2	8	0	0	9	8	0	1	2	3	1	4	0	0	3	3	3	2	0	0	0	2	3	0	0	1	1	1	0	1	2	2	0	4	1	6	7	4	0
	L. speciosa	56	68	3	2	1	3	14	0	0	2	9	0	0	9	8	0	1	1	3	1	4	0	0	2	3	3	2	0	0	0	2	3	0	0	1	1	1	0	2	1	2	0	5	1	6	8	4	0
	L. subcostata	58	65	1	1	0	3	15	0	0	2	8	0	0	9	8	0	1	2	4	1	4	0	0	3	3	3	2	0	0	0	2	3	0	0	1	1	1	0	1	2	1	0	4	1	6	7	4	0
	L. intermedia	57	67	3	2	0	3	14	0	0	2	9	0	0	9	9	0	1	1	3	1	4	0	0	2	3	3	2	0	0	0	2	3	0	0	1	1	1	0	2	1	2	0	5	1	5	8	4	0
	D. grandiflora	71	1	1	71	0	3	12	1	0	3	6	0	0	8	6	0	2	2	6	1	4	0	0	2	2	5	3	1	0	1	3	2	0	0	1	1	0	0	1	2	1	0	4	1	4	7	5	0
	T. natans	92	103	2	1	0	3	22	0	0	4	7	0	0	13	5	1	1	2	3	1	3	0	0	4	2	4	2	1	1	0	3	4	0	0	1	1	0	1	6	1	2	1	2	1	5	10	4	0
	L. salicaria	82	97	2	1	0	3	17	0	0	3	7	0	1	9	7	1	1	2	6	0	4	0	0	3	3	4	3	1	0	1	2	3	0	0	1	0	1	0	4	1	3	0	4	1	6	7	4	0
	L. intermis	86	93	3	1	1	3	18	0	0	4	6	0	0	11	5	0	1	2	9	1	4	0	0	3	4	2	3	1	0	1	3	2	0	0	1	1	1	0	3	2	2	0	4	1	4	6	3	0
	P. granatum	78	83	2	2	0	4	17	0	0	4	7	0	0	12	8	0	1	2	4	1	4	0	0	3	4	3	2	1	0	1	3	4	0	0	1	1	0	0	1	2	2	0	3	1	4	7	3	1
	W. fruticosa	87	89	4	4	1	3	14	0	0	3	7	1	0	16	6	0	1	3	3	1	3	0	0	5	4	4	2	1	0	1	3	3	1	0	1	1	1	0	4	2	2	0	3	1	8	7	3	0
	R. rotundifolia	86	93	3	1	1	3	18	0	0	4	6	0	0	11	5	0	1	2	9	1	4	0	0	3	3	2	3	1	0	1	3	2	0	0	1	1	1	0	3	2	2	0	4	1	4	6	3	0
	H. myrtifolia	69	77	2	3	0	2	16	0	0	2	7	0	0	10	2	0	1	1	2	0	3	0	0	5	3	2	3	0	0	1	2	2	0	0	0	1	1	0	5	1	4	0	3	1	5	4	2	1
		LSC	IR	SSC
	L. excelsa	122	53	36
	L. limii	141	60	34
	L. villosa	216	64	45
	L. siamica	146	64	34
	L. tomentosa	140	62	35
	L. venusta	144	64	33
	L. calyculata	139	62	35
	L. fauriei	144	66	28
	L. floribunda	140	66	29
	L. guilinensis	145	68	27
	L. indica	141	69	30
	L. speciosa	146	67	29
	L. subcostata	145	64	28
	L. intermedia	143	71	29
	D. grandiflora	155	62	39
	T. natans	224	62	46
	L. salicaria	202	54	52
	L. intermis	207	56	38
	P. granatum	184	56	44
	W. fruticosa	205	58	50
	R. rotundifolia	206	56	38
	H. myrtifolia	181	31	43
		Intergenic	Genes	Intron
	L. excelsa	95	79	37
	L. limii	113	90	32
	L. villosa	176	98	51
	L. siamica	120	88	36
	L. tomentosa	113	87	37
	L. venusta	116	94	31
	L. calyculata	114	88	34
	L. fauriei	111	94	33
	L. floribunda	112	90	33
	L. guilinensis	106	96	38
	L. indica	104	98	38
	L. speciosa	115	89	38
	L. subcostata	112	92	33
	L. intermedia	122	95	26
	D. grandiflora	129	91	36
	T. natans	200	94	38
	L. salicaria	163	100	45
	L. intermis	166	91	44
	P. granatum	148	101	35
	W. fruticosa	182	91	40
	R. rotundifolia	165	96	39
	H. myrtifolia	153	65	37
	L. excelsa	A	G	C	T
	LSC	39	1	1	45
	IRA	4	0	0	7
	SSC	8	0	1	14
	IRB	7	0	0	4
	L. limii	A	G	C	T
	LSC	38	1	1	42
	IRA	4	0	0	6
	SSC	8	0	0	13
	IRB	6	0	0	4
	L. villosa	A	G	C	T
	LSC	58	2	2	89
	IRA	3	0	1	8
	SSC	19	1	0	17
	IRB	8	1	0	3
	L. siamica	A	G	C	T
	LSC	41	1	2	44
	IRA	4	1	0	6
	SSC	8	0	0	13
	IRB	6	0	1	4
	L. tomentosa	A	G	C	T
	LSC	34	1	2	44
	IRA	4	0	0	6
	SSC	10	0	0	11
	IRB	6	0	0	4
	L. venusta	A	G	C	T
	LSC	39	1	2	44
	IRA	4	1	0	6
	SSC	8	0	0	13
	IRB	6	0	1	4
	L. calyculata	A	G	C	T
	LSC	34	1	2	45
	IRA	4	0	0	6
	SSC	10	0	0	11
	IRB	6	0	0	4
	L. fauriei	A	G	C	T
	LSC	38	1	1	45
	IRA	4	0	0	4
	SSC	9	0	0	8
	IRB	7	0	0	9
	L. floribunda	A	G	C	T
	LSC	33	1	2	47
	IRA	4	0	0	4
	SSC	8	0	0	8
	IRB	7	0	0	9
	L. guilinensis	A	G	C	T
	LSC	39	1	1	48
	IRA	4	0	0	5
	SSC	7	0	0	9
	IRB	8	0	0	9
	L. indica	A	G	C	T
	LSC	39	1	1	45
	IRA	4	0	0	6
	SSC	8	0	0	11
	IRB	7	0	0	9
	L. speciosa	A	G	C	T
	LSC	39	1	2	47
	IRA	4	1	0	4
	SSC	7	0	0	8
	IRB	6	0	1	9
	L. subcostata	A	G	C	T
	LSC	39	1	1	45
	IRA	4	0	0	3
	SSC	9	0	0	8
	IRB	6	0	0	9
	L. intermedia	A	G	C	T
	LSC	39	1	2	44
	IRA	4	1	0	6
	SSC	7	0	0	8
	IRB	7	0	1	9
	D. grandiflora	A	G	C	T
	LSC	46	0	1	48
	IRA	4	0	0	6
	SSC	15	0	0	13
	IRB	6	1	0	4
	T. natans	A	G	C	T
	LSC	67	1	2	72
	IRA	5	0	0	7
	SSC	12	0	0	20
	IRB	8	0	0	4
	L. salicaria	A	G	C	T
	LSC	57	0	1	75
	IRA	3	0	0	5
	SSC	17	2	0	14
	IRB	5	0	0	3
	L. intermis	A	G	C	T
	LSC	69	1	2	68
	IRA	3	0	0	5
	SSC	9	0	1	17
	IRB	5	0	0	3
	P. granatum	A	G	C	T
	LSC	58	2	1	57
	IRA	2	0	0	5
	SSC	13	0	1	19
	IRB	5	0	0	2
	W. fruticosa	A	G	C	T
	LSC	62	4	3	63
	IRA	2	0	0	6
	SSC	17	0	1	18
	IRB	6	0	0	2
	R. rotundifolia	A	G	C	T
	LSC	69	1	2	68
	IRA	3	0	0	5
	SSC	9	0	1	17
	IRB	5	0	0	3
	H. myrtifolia	A	G	C	T
	LSC	52	3	1	55
	IRA	3	0	1	6
	SSC	14	0	0	16
	IRB	0	0	0	0
[truncated: 34 more columns]

## Sheet: L.excelsa
No.	repeat motif	repeat	start	end	location	Genome region	Length of SSR(bp)	regions	partition					Mononucletide	Dinucletide	Trinucletide	tetranucletide	pentanucletide	hexanucleotide	Total	parameter setting
132	AAG	3	444	452	psbA	206-1267	9	coding	LSC	A	58			131	16	56	6	2	0	211	Mono≥8 repeats; Di≥4 repeats; Tri≥3 repeats; tetra≥3 repeats; penta≥3 repeats
59	T	10	1557	1566	trnK-UUU-matK	1543-1799	10	Intergenic	LSC	T	70
1	A	8	1576	1583	trnK-UUU-matK	1543-1799	8	Intergenic	LSC	G	2			O. argillicola	84053	109675	126592
2	A	8	1734	1741	trnK-UUU-matK	1543-1799	8	Intergenic	LSC	C	1
60	T	9	2031	2039	matK	1799-3298	9	coding	LSC	AG	1
3	A	8	2525	2532	matK	1799-3298	8	coding	LSC	AT	3			LSC	IR	SSC
4	A	10	4080	4089	trnK-UUU-rps16	4075-4779	10	Intergenic	LSC	CT	1			122	53	36
131	G	16	4688	4703	trnK-UUU-rps16	4075-4779	16	Intergenic	LSC	TA	4
5	A	9	4715	4723	trnK-UUU-rps16	4075-4779	9	Intergenic	LSC	TC	7			Intergenic	Genes	Intron
61	T	8	4768	4775	trnK-UUU-rps16	4075-4779	8	Intergenic	LSC	AAC	1			95	79	37
6	A	8	5197	5204	rps16	4779-5882	8	Intron	LSC	AAG	2
62	T	9	6335	6343	rps16-trnQ-UUG	5882-6399	9	Intergenic	LSC	AAT	3				A	G	C	T
7	A	9	6839	6847	trnQ-UUG-psbK	6470-6856	9	Intergenic	LSC	ACC	1			LSC	39	1	1	45
63	T	10	7257	7266	psbK-psbI	7041-7294	10	Intergenic	LSC	AGA	4			IRA	4	0	0	7
8	A	8	7834	7841	trnS-GCU-trnG-UCC	7645-8323	8	Intergenic	LSC	ATA	2			SSC	8	0	1	14
133	TTG	3	7983	7991	trnS-GCU-trnG-UCC	7645-8323	9	Intergenic	LSC	ATG	3			IRB	7	0	0	4
64	T	8	8091	8098	trnS-GCU-trnG-UCC	7645-8323	8	Intergenic	LSC	ATT	3
65	T	8	8931	8938	trnG-UCC	8323-9129	8	Intron	LSC	CAA	2
66	T	10	11076	11085	atpA-atpF	11059-11114	10	Intergenic	LSC	CTT	2
67	T	9	11805	11813	atpF	11114-12441	9	Intron	LSC	GAA	3
9	A	9	11877	11885	atpF	11114-12441	9	Intron	LSC	GCT	1
10	A	9	11956	11964	atpF	11114-12441	9	Intron	LSC	GGT	1
134	TAG	3	12008	12016	atpF	11114-12441	9	Intron	LSC	GTA	1
135	TTA	3	12547	12555	atpF-atpH	12441-12945	9	Intergenic	LSC	TAA	1
68	T	11	12623	12633	atpF-atpH	12441-12945	11	Intergenic	LSC	TAG	2
11	A	8	12741	12748	atpF-atpH	12441-12945	8	Intergenic	LSC	TAT	2
69	T	8	12918	12925	atpF-atpH	12441-12945	8	Intergenic	LSC	TCT	4
136	TAG	3	13536	13544	atpH-atpI	13190-13949	9	Intergenic	LSC	TGC	1
137	AAC	3	14084	14092	atpI	13949-14692	9	coding	LSC	TTA	6
138	TTA	3	14896	14904	atpI-rps2	14692-14906	9	Intergenic	LSC	TTC	7
12	A	8	15645	15652	rps2-rpoC2	15616-15843	8	Intergenic	LSC	TTG	4
70	T	8	15812	15819	rps2-rpoC2	15616-15843	8	Intergenic	LSC	AATA	1
13	A	8	18016	18023	rpoC2	15843-20021	8	coding	LSC	ATAG	1
206	AT	5	19246	19255	rpoC2	15843-20021	10	coding	LSC	ATGT	1
71	T	9	20494	20502	rpoC1	20182-22959	9	coding	LSC	TAAG	1
139	TTC	3	21501	21509	rpoC1	20182-22959	9	coding	LSC	TTTC	2
14	A	8	21685	21692	rpoC1	20182-22959	8	coding	LSC	ACCGG	1
72	T	10	25553	25562	rpoB	22986-26198	10	coding	LSC	TCCGG	1
73	T	8	26994	27001	rpoB-trnC-GCA	26198-27294	8	Intergenic	LSC
15	A	8	27217	27224	rpoB-trnC-GCA	26198-27294	8	Intergenic	LSC
74	T	9	28159	28167	petN-psbM	28093-28946	9	Intergenic	LSC
75	T	9	29061	29069	psbM-trnD-GUC	29050-29599	9	Intergenic	LSC
16	A	9	29479	29487	psbM-trnD-GUC	29050-29599	9	Intergenic	LSC
76	T	8	29897	29904	trnD-GUC-trnY-GUA	29672-30126	8	Intergenic	LSC
77	T	9	30048	30056	trnD-GUC-trnY-GUA	29672-30126	9	Intergenic	LSC
140	ATG	3	31456	31464	trnT-GGU-psbD	30992-32120	9	Intergenic	LSC
78	T	8	31970	31977	trnT-GGU-psbD	30992-32120	8	Intergenic	LSC
17	A	8	35697	35704	psbZ-trnG-GCC	35391-35712	8	Intergenic	LSC
18	A	9	35896	35904	trnG-GCC-trnfM-CAU	35782-35948	9	Intergenic	LSC
141	TCT	3	36458	36466	rps14	36192-36494	9	coding	LSC
142	ATG	3	37992	38000	psaB	36618-38822	9	coding	LSC
143	ATG	3	40216	40224	psaA	38848-41100	9	coding	LSC
207	AT	5	41568	41577	psaA-ycf3	41100-41763	10	Intergenic	LSC
79	T	8	42008	42015	ycf3	41763-43766	8	Intron	LSC
80	T	8	42131	42138	ycf3	41763-43766	8	Intron	LSC
144	TAAG	3	42390	42401	ycf3	41763-43766	12	Intron	LSC
19	A	9	43124	43132	ycf3	41763-43766	9	Intron	LSC
189	AAT	4	43621	43632	ycf3	41763-43766	12	Intron	LSC
145	GTA	3	43987	43995	ycf3-trnS-GGA	43766-44360	9	Intergenic	LSC
81	T	8	46014	46021	trnT-UGU-trnL-UAA	45763-46365	8	Intergenic	LSC
146	CAA	3	46512	46520	trnL-UAA	46365-46978	9	Intron	LSC
82	T	9	47253	47261	trnL-UAA-trnF-GAA	46978-47373	9	Intergenic	LSC
20	A	9	47709	47717	trnF-GAA-ndhJ	47445-48206	9	Intergenic	LSC
83	T	9	49497	49505	ndhK	48803-49654	9	coding	LSC
84	T	12	50331	50342	ndhC-trnV-UAC	49896-51072	12	Intergenic	LSC
85	T	8	51170	51177	trnV-UAC	51072-51743	8	Intron	LSC
190	ATA	4	54158	54169	atpB-rbcL	54159-54910	12	Intergenic	LSC
21	A	10	54214	54223	atpB-rbcL	54159-54910	10	Intergenic	LSC
147	TAT	3	54407	54415	atpB-rbcL	54159-54910	9	Intergenic	LSC
148	TTG	3	54864	54872	atpB-rbcL	54159-54910	9	Intergenic	LSC
149	GCT	3	56275	56283	rbcL	54910-56337	9	coding	LSC
86	T	10	56937	56946	rbcL-accD	56337-57095	10	Intergenic	LSC
22	A	8	58781	58788	accD-psaI	58570-59248	8	Intergenic	LSC
208	TA	5	59142	59151	accD-psaI	58570-59248	10	Intergenic	LSC
191	ATT	4	59186	59197	accD-psaI	58570-59248	12	Intergenic	LSC
23	A	10	60880	60889	ycf4-cemA	60326-60956	10	Intergenic	LSC
209	TC	5	61023	61032	cemA	60956-61645	10	coding	LSC
129	C	8	62189	62196	petA	61834-62796	8	coding	LSC
24	A	8	62263	62270	petA	61834-62796	8	coding	LSC
25	A	8	63024	63031	petA-psbJ	62796-63414	8	Intergenic	LSC
87	T	8	64649	64656	psbE-petL	64203-65594	8	Intergenic	LSC
88	T	11	64689	64699	psbE-petL	64203-65594	11	Intergenic	LSC
26	A	10	65191	65200	psbE-petL	64203-65594	10	Intergenic	LSC
150	TTA	3	65292	65300	psbE-petL	64203-65594	9	Intergenic	LSC
89	T	8	65990	65997	petG-trnW-CCA	65977-66106	8	Intergenic	LSC
90	T	10	66512	66521	trnP-UGG-psaJ	66406-66902	10	Intergenic	LSC
27	A	8	66669	66676	trnP-UGG-psaJ	66406-66902	8	Intergenic	LSC
91	T	8	67021	67028	psaJ	66902-67036	8	coding	LSC
92	T	9	67489	67497	psaJ-rpl33	67036-67579	9	Intergenic	LSC
28	A	8	67990	67997	rpl33-rps18	67779-68080	8	Intergenic	LSC
29	A	10	68384	68393	rps18-rpl20	68385-68682	10	Intergenic	LSC
151	GAA	3	68513	68521	rps18-rpl20	68385-68682	9	Intergenic	LSC
93	T	9	69598	69606	rpl20-rps12	69035-69817	9	Intergenic	LSC
94	T	8	69695	69702	rpl20-rps12	69035-69817	8	Intergenic	LSC
30	A	9	70482	70490	clpP	70086-72099	9	Intron	LSC
95	T	8	70508	70515	clpP	70086-72099	8	Intron	LSC
31	A	8	70799	70806	clpP	70086-72099	8	Intron	LSC
96	T	9	71308	71316	clpP	70086-72099	9	Intron	LSC
32	A	9	71409	71417	clpP	70086-72099	9	Intron	LSC
33	A	8	71549	71556	clpP	70086-72099	8	Intron	LSC
34	A	9	71737	71745	clpP	70086-72099	9	Intron	LSC
35	A	9	72371	72379	clpP-psbB	72099-72508	9	Intergenic	LSC
152	TTG	3	73256	73264	psbB	72508-74034	9	coding	LSC
153	TTC	3	73891	73899	psbB	72508-74034	9	coding	LSC
154	TTTC	3	74952	74963	psbH-petB	74840-74978	12	Intergenic	LSC
97	T	12	75211	75222	petB	74978-76389	12	Intron	LSC
155	TTA	3	75235	75243	petB	74978-76389	9	Intron	LSC
36	A	8	75444	75451	petB	74978-76389	8	Intron	LSC
156	ATGT	3	78057	78068	rpoA	77938-78939	12	coding	LSC
157	TTC	3	78235	78243	rpoA	77938-78939	9	coding	LSC
98	T	10	79001	79010	rpoA-rps11	78939-79011	10	Intergenic	LSC
99	T	9	79987	79995	rpl36-rps8	79652-80127	9	Intergenic	LSC
37	A	8	81135	81142	rpl14-rpl16	81094-81220	8	Intergenic	LSC
38	A	8	81159	81166	rpl14-rpl16	81094-81220	8	Intergenic	LSC
100	T	8	81732	81739	rpl16	81220-82531	8	Intron	LSC
101	T	8	81756	81763	rpl16	81220-82531	8	Intron	LSC
102	T	9	81789	81797	rpl16	81220-82531	9	Intron	LSC
103	T	8	82140	82147	rpl16	81220-82531	8	Intron	LSC
158	TTTC	3	82267	82278	rpl16	81220-82531	12	Intron	LSC
39	A	8	82501	82508	rpl16	81220-82531	8	Intron	LSC
159	TGC	3	83613	83621	rpl22	83331-83801	9	coding	LSC
160	TTA	3	84031	84039	rps19	83849-84127	9	coding	LSC
104	T	8	84073	84080	rps19	83849-84127	8	coding	IRa
105	T	9	84105	84113	rps19	83849-84127	9	coding	IRa
106	T	8	84141	84148	rps19-rpl2	84127-84190	8	Intergenic	IRa
161	CTT	3	84245	84253	rpl2	84190-85014	9	coding	IRa
40	A	9	87671	87679	ycf2	85682-92623	9	coding	IRa
192	AGA	4	88050	88061	ycf2	85682-92623	12	coding	IRa
107	T	8	88077	88084	ycf2	85682-92623	8	coding	IRa
162	ATT	3	88507	88515	ycf2	85682-92623	9	coding	IRa
41	A	9	88922	88930	ycf2	85682-92623	9	coding	IRa
163	TCT	3	89626	89634	ycf2	85682-92623	9	coding	IRa
164	CTT	3	89732	89740	ycf2	85682-92623	9	coding	IRa
165	GGT	3	89996	90004	ycf2	85682-92623	9	coding	IRa
166	GAA	3	91516	91524	ycf2	85682-92623	9	coding	IRa
167	TCCGG	3	93700	93714	trnL-CAA-ndhB	93291-93874	15	Intergenic	IRa
168	AGA	3	94511	94519	ndhB	93874-96090	9	coding	IRa
108	T	11	94857	94867	ndhB	93874-96090	11	Intron	IRa
169	AGA	3	95954	95962	ndhB	93874-96090	9	coding	IRa
42	A	10	106492	106501	rrn5-trnR-ACG	106437-106691	10	Intergenic	IRa
109	T	8	107299	107306	trnN-GUU-ndhF	107103-109637	8	Intergenic	IRa
170	CAA	3	107913	107921	trnN-GUU-ndhF	107103-109637	9	Intergenic	IRa
43	A	8	108454	108461	trnN-GUU-ndhF	107103-109637	8	Intergenic	IRa
110	T	8	108612	108619	trnN-GUU-ndhF	107103-109637	8	Intergenic	IRa
44	A	8	110356	110363	ndhF	109637-111880	8	coding	SSC
111	T	10	110410	110419	ndhF	109637-111880	10	coding	SSC
171	TAA	3	111308	111316	ndhF	109637-111880	9	coding	SSC
172	ATAG	3	111702	111713	ndhF	109637-111880	12	coding	SSC
45	A	10	111985	111994	ndhF-rpl32	111880-112636	10	Intergenic	SSC
112	T	9	112019	112027	ndhF-rpl32	111880-112636	9	Intergenic	SSC
210	TTA	5	112104	112118	ndhF-rpl32	111880-112636	15	Intergenic	SSC
46	A	8	112696	112703	rpl32	112636-112809	8	coding	SSC
193	ATT	4	113453	113464	rpl32-trnL-UAG	112809-113478	12	Intergenic	SSC
130	C	8	113633	113640	trnL-UAG-ccsA	113557-113656	8	Intergenic	SSC
113	T	8	113645	113652	trnL-UAG-ccsA	113557-113656	8	Intergenic	SSC
114	T	8	114261	114268	ccsA	113656-114612	8	coding	SSC
194	TA	4	114674	114681	ccsA-ndhD	114612-114895	8	Intergenic	SSC
47	A	8	114903	114910	ndhD	114895-116397	8	coding	SSC
173	AATA	3	115097	115108	ndhD	114895-116397	12	coding	SSC
115	T	8	115488	115495	ndhD	114895-116397	8	coding	SSC
174	TAT	3	116458	116466	ndhD-psaC	116397-116548	9	Intergenic	SSC
116	T	8	116466	116473	ndhD-psaC	116397-116548	8	Intergenic	SSC
48	A	9	116494	116502	ndhD-psaC	116397-116548	9	Intergenic	SSC
117	T	9	118133	118141	ndhG-ndhI	118133-118518	9	Intergenic	SSC
49	A	9	118425	118433	ndhG-ndhI	118133-118518	9	Intergenic	SSC
175	TTC	3	119477	119485	ndhA	119102-121235	9	coding	SSC
211	AT	5	119786	119795	ndhA	119102-121235	10	Intron	SSC
176	ATA	3	119860	119868	ndhA	119102-121235	9	Intron	SSC
50	A	8	120007	120014	ndhA	119102-121235	8	Intron	SSC
177	TCT	3	120098	120106	ndhA	119102-121235	9	Intron	SSC
51	A	11	120124	120134	ndhA	119102-121235	11	Intron	SSC
118	T	8	120350	120357	ndhA	119102-121235	8	Intron	SSC
119	T	8	122746	122753	rps15-ycf1(span)	122793-123225	8	Intergenic	SSC
120	T	11	124164	124174	ycf1（span）	123225-128843	11	coding	SSC
121	T	9	124404	124412	ycf1（span）	123225-128843	9	coding	SSC
122	T	10	124728	124737	ycf1（span）	123225-128843	10	coding	SSC
123	T	8	125405	125412	ycf1（span）	123225-128843	8	coding	SSC
195	TA	4	125475	125482	ycf1（span）	123225-128843	8	coding	SSC
124	T	9	125723	125731	ycf1（span）	123225-128843	9	coding	SSC
178	AAT	3	126358	126366	ycf1（span）	123225-128843	9	coding	SSC
52	A	8	127649	127656	ycf1（span）	123225-128843	8	coding	IRb
125	T	8	127807	127814	ycf1（span）	123225-128843	8	coding	IRb
179	TTG	3	128347	128355	ycf1（span）	123225-128843	9	coding	IRb
53	A	8	128962	128969	ycf1（span）-trnN-GUU	128843-129165	8	Intergenic	IRb
126	T	10	129767	129776	trnR-ACG-rrn5	129577-129831	10	Intergenic	IRb
196	TC	4	131167	131174	rrn23	130380-133185	8	coding	IRb
197	AG	4	131487	131494	rrn23	130380-133185	8	coding	IRb
198	TC	4	137245	137252	trnV-GAC-rps12	137173-138528	8	Intergenic	IRb
180	TTC	3	140305	140313	ndhB	140178-142394	9	coding	IRb
54	A	11	141401	141411	ndhB	140178-142394	11	Intron	IRb
181	TCT	3	141749	141757	ndhB	140178-142394	9	coding	IRb
199	CT	4	142045	142052	ndhB	140178-142394	8	coding	IRb
182	ACCGG	3	142553	142567	ndhB-trnL-CAA	142394-142977	15	Intergenic	IRb
200	TA	4	143908	143915	ycf2	143645-150586	8	coding	IRb
183	TTC	3	144744	144752	ycf2	143645-150586	9	coding	IRb
184	ACC	3	146264	146272	ycf2	143645-150586	9	coding	IRb
185	AAG	3	146528	146536	ycf2	143645-150586	9	coding	IRb
186	AGA	3	146634	146642	ycf2	143645-150586	9	coding	IRb
201	TC	4	147318	147325	ycf2	143645-150586	8	coding	IRb
127	T	9	147338	147346	ycf2	143645-150586	9	coding	IRb
187	AAT	3	147753	147761	ycf2	143645-150586	9	coding	IRb
55	A	8	148184	148191	ycf2	143645-150586	8	coding	IRb
202	TTC	4	148206	148217	ycf2	143645-150586	12	coding	IRb
128	T	9	148589	148597	ycf2	143645-150586	9	coding	IRb
203	TC	4	149536	149543	ycf2	143645-150586	8	coding	IRb
204	TC	4	150529	150536	ycf2	143645-150586	8	coding	IRb
205	TC	4	150541	150548	ycf2	143645-150586	8	coding	IRb
188	GAA	3	152014	152022	rpl2	151254-152078	9	coding	IRb
56	A	8	152120	152127	rpl2-trnH-GUG	152078-1	8	Intergenic	IRb
57	A	9	152155	152163	rpl2-trnH-GUG	152078-1	9	Intergenic	IRb
58	A	8	152188	152195	rpl2-trnH-GUG	152078-1	8	Intergenic	IRb

## Sheet: L.limii
No.	repeat motif	repeat	start	end	location	Genome region	Length of SSR(bp)	regions	partition					Mononucletide	Dinucletide	Trinucletide	tetranucletide	pentanucletide	hexanucleotide	Total	parameter setting
124	AAG	3	444	452	psbA	206-1267	9	coding	LSC	A	56			123	45	58	7	2	0	235	Mono≥8 repeats; Di≥4 repeats; Tri≥3 repeats; tetra≥3 repeats; penta≥3 repeats
57	T	9	1557	1565	trnK-UUU-matK	1543-1798	9	Intergenic	LSC	T	65
1	A	8	1575	1582	trnK-UUU-matK	1543-1798	8	Intergenic	LSC	C	1			O. argillicola	83954	109601	126506
2	A	8	1733	1740	trnK-UUU-matK	1543-1798	8	Intergenic	LSC	G	1
58	T	9	2030	2038	matK	1798-3297	9	coding	LSC	AG	3
3	A	8	2524	2531	matK	1798-3297	8	coding	LSC	AT	15			LSC	IR	SSC
4	A	10	4079	4088	trnK-UUU-rps16	4074-4778	10	Intergenic	LSC	CT	2			141	60	34
123	G	13	4691	4703	trnK-UUU-rps16	4074-4778	13	Intergenic	LSC	GA	8
5	A	8	4715	4722	trnK-UUU-rps16	4074-4778	8	Intergenic	LSC	TA	9			Intergenic	Genes	Intron
184	TC	4	4759	4766	trnK-UUU-rps16	4074-4778	8	Intergenic	LSC	TC	8			113	90	32
59	T	8	4767	4774	trnK-UUU-rps16	4074-4778	8	Intergenic	LSC	AAC	1
6	A	8	5196	5203	rps16	4778-5886	8	Intron	LSC	AAG	2				A	G	C	T
60	T	9	6334	6342	rps16-trnQ-UUG	5886-6398	9	Intergenic	LSC	AAT	4			LSC	38	1	1	42
7	A	11	6839	6849	trnQ-UUG-psbK	6469-6858	11	Intergenic	LSC	ACC	1			IRA	4	0	0	6
61	T	9	7259	7267	psbK-psbI	7043-7295	9	Intergenic	LSC	AGA	4			SSC	8	0	0	13
8	A	8	7612	7619	trnS-GCU-trnG-UCC	7553-8232	8	Intergenic	LSC	ATA	3			IRB	6	0	0	4
9	A	8	7743	7750	trnS-GCU-trnG-UCC	7553-8232	8	Intergenic	LSC	ATG	4
125	TTG	3	7892	7900	trnS-GCU-trnG-UCC	7553-8232	9	Intergenic	LSC	ATT	3
62	T	8	8000	8007	trnS-GCU-trnG-UCC	7553-8232	8	Intergenic	LSC	CAA	2
63	T	9	10981	10989	atpA-atpF	10964-11018	9	Intergenic	LSC	CTT	2
64	T	9	11709	11717	atpF	11018-12345	9	Intron	LSC	GAA	3
10	A	9	11781	11789	atpF	11018-12345	9	Intron	LSC	GCT	1
11	A	9	11860	11868	atpF	11018-12345	9	Intron	LSC	GGT	1
126	TAG	3	11912	11920	atpF	11018-12345	9	Intron	LSC	GTA	1
127	TTA	3	12451	12459	atpF-atpH	12345-12847	9	Intergenic	LSC	TAA	1
65	T	10	12527	12536	atpF-atpH	12345-12847	10	Intergenic	LSC	TAG	2
66	T	8	12820	12827	atpF-atpH	12345-12847	8	Intergenic	LSC	TAT	1
128	TAG	3	13438	13446	atpH-atpI	13092-13850	9	Intergenic	LSC	TCT	4
129	AAC	3	13985	13993	atpI	13850-14593	9	coding	LSC	TGC	1
130	TTA	3	14797	14805	atpI-rps2	14593-14807	9	Intergenic	LSC	TTA	6
12	A	8	15546	15553	rps2-rpoC2	15517-15744	8	Intergenic	LSC	TTC	7
67	T	8	15713	15720	rps2-rpoC2	15517-15744	8	Intergenic	LSC	TTG	4
13	A	8	17917	17924	rpoC2	15744-19922	8	coding	LSC	AAAT	1
231	AT	5	19147	19156	rpoC2	15744-19922	10	coding	LSC	AATA	1
68	T	9	20395	20403	rpoC1	20083-22861	9	coding	LSC	ATAG	1
131	TTC	3	21402	21410	rpoC1	20083-22861	9	coding	LSC	ATGT	1
14	A	8	21586	21593	rpoC1	20083-22861	8	coding	LSC	TAAG	1
69	T	10	25455	25464	rpoB	22888-26100	10	coding	LSC	TTTC	2
70	T	8	26896	26903	rpoB-trnC-GCA	26100-27200	8	Intergenic	LSC	ACCGG	1
15	A	8	27123	27130	rpoB-trnC-GCA	26100-27200	8	Intergenic	LSC	TCCGG	1
71	T	10	28059	28068	petN-psbM	27993-28847	10	Intergenic	LSC
185	AT	4	28643	28650	petN-psbM	27993-28847	8	Intergenic	LSC
72	T	10	28962	28971	psbM-trnD-GUC	28951-29500	10	Intergenic	LSC
73	T	8	29795	29805	trnD-GUC-trnY-GUA	29573-30026	11	Intergenic	LSC
74	T	8	29949	29956	trnD-GUC-trnY-GUA	29573-30026	8	Intergenic	LSC
186	AT	4	30735	30742	trnE-UUC-trnT-GGU	30241-30817	8	Intergenic	LSC
187	TA	4	31261	31268	trnT-GGU-psbD	30888-32019	8	Intergenic	LSC
188	AT	4	31271	31278	trnT-GGU-psbD	30888-32019	8	Intergenic	LSC
132	ATG	3	31355	31363	trnT-GGU-psbD	30888-32019	9	Intergenic	LSC
75	T	8	31869	31876	trnT-GGU-psbD	30888-32019	8	Intergenic	LSC
189	GA	4	34678	34685	trnS-UGA	34676-34768	8	coding	LSC
16	A	8	35596	35603	psbZ-trnG-GCC	35290-35611	8	Intergenic	LSC
17	A	8	35795	35802	trnG-GCC-trnfM-CAU	35681-35846	8	Intergenic	LSC
133	TCT	3	36356	36364	rps14	36090-36392	9	coding	LSC
134	ATA	3	36481	36489	rps14-psaB	36392-36516	9	Intergenic	LSC
135	ATG	3	37890	37898	psaB	36516-38720	9	coding	LSC
136	ATG	3	40114	40122	psaA	38746-40998	9	coding	LSC
190	AT	4	41483	41490	psaA-ycf3	40998-41676	8	Intergenic	LSC
76	T	10	41921	41930	ycf3	41676-43681	10	Intron	LSC
77	T	8	42046	42053	ycf3	41676-43681	8	Intron	LSC
137	TAAG	3	42305	42316	ycf3	41676-43681	12	Intron	LSC
18	A	9	43039	43047	ycf3	41676-43681	9	Intron	LSC
191	AAT	4	43536	43547	ycf3	41676-43681	12	Intron	LSC
138	GTA	3	43902	43910	ycf3-trnS-GGA	43681-44275	9	Intergenic	LSC
192	AT	4	44162	44169	ycf3-trnS-GGA	43681-44275	8	Intergenic	LSC
193	TA	4	45407	45414	rps4-trnT-UGU	45252-45606	8	Intergenic	LSC
78	T	8	45929	45936	trnT-UGU-trnL-UAA	45678-46280	8	Intergenic	LSC
194	AT	4	46082	46089	trnT-UGU-trnL-UAA	45678-46280	8	Intergenic	LSC
139	CAA	3	46427	46435	trnL-UAA	46280-46893	9	Intron	LSC
79	T	8	47168	47175	trnL-UAA-trnF-GAA	46893-47287	8	Intergenic	LSC
140	ATG	3	47267	47275	trnL-UAA-trnF-GAA	46893-47287	9	Intergenic	LSC
19	A	9	47623	47631	trnF-GAA-ndhJ	47359-48120	9	Intergenic	LSC
80	T	12	49411	49422	ndhK	48717-49571	12	coding	LSC
195	TA	4	50150	50157	ndhC-trnV-UAC	49813-50988	8	Intergenic	LSC
81	T	11	50248	50258	ndhC-trnV-UAC	49813-50988	11	Intergenic	LSC
82	T	8	51086	51093	trnV-UAC	50988-51659	8	Intron	LSC
196	ATA	4	54074	54085	atpB-rbcL	54075-54830	12	Intergenic	LSC
20	A	9	54135	54143	atpB-rbcL	54075-54830	9	Intergenic	LSC
141	TAT	3	54327	54335	atpB-rbcL	54075-54830	9	Intergenic	LSC
142	TTG	3	54784	54792	atpB-rbcL	54075-54830	9	Intergenic	LSC
197	AT	4	55117	55124	rbcL	54830-56257	8	coding	LSC
198	GA	4	55301	55308	rbcL	54830-56257	8	coding	LSC
143	GCT	3	56195	56203	rbcL	54830-56257	9	coding	LSC
199	AT	4	56374	56381	rbcL-accD	56257-57017	8	Intergenic	LSC
200	AT	4	56788	56795	rbcL-accD	56257-57017	8	Intergenic	LSC
83	T	10	56859	56868	rbcL-accD	56257-57017	10	Intergenic	LSC
21	A	8	58703	58710	accD-psaI	58472-59170	8	Intergenic	LSC
201	TA	4	58784	58791	accD-psaI	58472-59170	8	Intergenic	LSC
232	TA	5	59064	59073	accD-psaI	58472-59170	10	Intergenic	LSC
202	ATT	4	59108	59119	accD-psaI	58472-59170	12	Intergenic	LSC
22	A	11	60802	60812	ycf4-cemA	60248-60879	11	Intergenic	LSC
233	TC	5	60946	60955	cemA	60879-61568	10	coding	LSC
203	AT	4	61826	61833	petA	61757-62719	8	coding	LSC
122	C	8	62112	62119	petA	61757-62719	8	coding	LSC
23	A	8	62186	62193	petA	61757-62719	8	coding	LSC
24	A	9	62947	62955	petA-psbJ	762719-63338	9	Intergenic	LSC
84	T	8	64573	64580	psbE-petL	64127-65516	8	Intergenic	LSC
85	T	10	64613	64622	psbE-petL	64127-65516	10	Intergenic	LSC
25	A	9	65114	65122	psbE-petL	64127-65516	9	Intergenic	LSC
144	TTA	3	65214	65222	psbE-petL	64127-65516	9	Intergenic	LSC
86	T	8	65912	65919	petG-trnW-CCA	65899-66028	8	Intergenic	LSC
87	T	10	66434	66443	trnP-UGG-psaJ	66328-66823	10	Intergenic	LSC
204	AT	4	66528	66535	trnP-UGG-psaJ	66328-66823	8	Intergenic	LSC
205	AT	4	66553	66560	trnP-UGG-psaJ	66328-66823	8	Intergenic	LSC
26	A	8	66591	66598	trnP-UGG-psaJ	66328-66823	8	Intergenic	LSC
88	T	8	66942	66949	psaJ	66823-66957	8	coding	LSC
206	AG	4	66988	66995	psaJ-rpl33	66957-67501	8	Intergenic	LSC
89	T	10	67410	67419	psaJ-rpl33	66957-67501	10	Intergenic	LSC
207	AT	4	67822	67829	rpl33-rps18	67701-67995	8	Intergenic	LSC
145	AAAT	3	67891	67902	rpl33-rps18	67701-67995	12	Intergenic	LSC
27	A	8	67905	67912	rpl33-rps18	67701-67995	8	Intergenic	LSC
28	A	10	68299	68308	rps18-rpl20	68300-68597	10	Intergenic	LSC
146	GAA	3	68428	68436	rps18-rpl20	68300-68597	9	Intergenic	LSC
90	T	9	69513	69521	rpl20-rps12	68950-69732	9	Intergenic	LSC
91	T	8	69610	69617	rpl20-rps12	68950-69732	8	Intergenic	LSC
29	A	10	70397	70406	clpP	70001-72020	10	Intron	LSC
30	A	8	70719	70726	clpP	70001-72020	8	Intron	LSC
92	T	9	71228	71236	clpP	70001-72020	9	Intron	LSC
31	A	9	71329	71337	clpP	70001-72020	9	Intron	LSC
32	A	8	71469	71476	clpP	70001-72020	8	Intron	LSC
33	A	10	71657	71666	clpP	70001-72020	10	Intron	LSC
34	A	9	72292	72300	clpP-psbB	72020-72429	9	Intergenic	LSC
147	TTG	3	73177	73185	psbB	72429-73955	9	coding	LSC
148	TTC	3	73812	73820	psbB	72429-73955	9	coding	LSC
93	T	8	74055	74062	psbB-psbT	73955-74137	8	Intergenic	LSC
149	TTTC	3	74874	74885	psbH-petB	74762-74900	12	Intergenic	LSC
94	T	10	75135	75144	petB	74900-76311	10	Intron	LSC
150	TTA	3	75157	75165	petB	74900-76311	9	Intron	LSC
35	A	8	75366	75373	petB	74900-76311	8	Intron	LSC
151	ATGT	3	77959	77970	rpoA	77840-78841	12	coding	LSC
152	TTC	3	78137	78145	rpoA	77840-78841	9	coding	LSC
95	T	11	78903	78913	rpoA-rps11	78841-78914	11	Intergenic	LSC
36	A	8	81037	81044	rpl14-rpl16	80996-81120	8	Intergenic	LSC
37	A	8	81061	81068	rpl14-rpl16	80996-81120	8	Intergenic	LSC
96	T	8	81632	81639	rpl16	81120-82432	8	Intron	LSC
97	T	10	81656	81665	rpl16	81120-82432	10	Intron	LSC
98	T	8	81691	81698	rpl16	81120-82432	8	Intron	LSC
153	TTTC	3	82168	82179	rpl16	81120-82432	12	Intron	LSC
38	A	8	82402	82409	rpl16	81120-82432	8	Intron	LSC
154	TGC	3	83514	83522	rpl22	83232-83702	9	coding	LSC
155	TTA	3	83932	83940	rps19	83750-84028	9	coding	LSC
99	T	8	83974	83981	rps19	83750-84028	8	coding	IRa
100	T	9	84006	84014	rps19	83750-84028	9	coding	IRa
101	T	10	84042	84051	rps19-rpl2	84028-84093	10	Intergenic	IRa
156	CTT	3	84148	84156	rpl2	84093-84917	9	coding	IRa
208	GA	4	85623	85630	ycf2	85585-92544	8	coding	IRa
209	GA	4	85635	85642	ycf2	85585-92544	8	coding	IRa
210	GA	4	86628	86635	ycf2	85585-92544	8	coding	IRa
39	A	9	87574	87582	ycf2	85585-92544	9	coding	IRa
211	AGA	4	87953	87964	ycf2	85585-92544	12	coding	IRa
157	ATT	3	88410	88418	ycf2	85585-92544	9	coding	IRa
40	A	9	88825	88833	ycf2	85585-92544	9	coding	IRa
212	GA	4	88846	88853	ycf2	85585-92544	8	coding	IRa
158	TCT	3	89529	89537	ycf2	85585-92544	9	coding	IRa
159	CTT	3	89635	89643	ycf2	85585-92544	9	coding	IRa
160	GGT	3	89899	89907	ycf2	85585-92544	9	coding	IRa
161	GAA	3	91437	91445	ycf2	85585-92544	9	coding	IRa
213	TA	4	92274	92281	ycf2	85585-92544	8	coding	IRa
162	TCCGG	3	93621	93635	trnL-CAA-ndhB	93212-93795	15	Intergenic	IRa
214	AG	4	94137	94144	ndhB	93795-96010	8	coding	IRa
163	AGA	3	94432	94440	ndhB	93795-96010	9	coding	IRa
102	T	10	94778	94787	ndhB	93795-96010	10	Intron	IRa
164	AGA	3	95874	95882	ndhB	93795-96010	9	coding	IRa
215	GA	4	98942	98949	rps12-trnV-GAC	97660-99021	8	Intergenic	IRa
216	CT	4	104700	104707	rrn23	103009-105814	8	coding	IRa
217	GA	4	105020	105027	rrn23	103009-105814	8	coding	IRa
41	A	10	106418	106427	rrn5-trnR-ACG	106363-106617	10	Intergenic	IRa
103	T	8	107225	107232	trnN-GUU-ndhF	107029-109563	8	Intergenic	IRa
165	CAA	3	107839	107847	trnN-GUU-ndhF	107029-109563	9	Intergenic	IRa
42	A	8	108380	108387	trnN-GUU-ndhF	107029-109563	8	Intergenic	IRa
104	T	8	108538	108545	trnN-GUU-ndhF	107029-109563	8	Intergenic	IRa
43	A	8	110282	110289	ndhF	109563-111806	8	coding	SSC
105	T	10	110336	110345	ndhF	109563-111806	10	coding	SSC
166	TAA	3	111234	111242	ndhF	109563-111806	9	coding	SSC
167	ATAG	3	111628	111639	ndhF	109563-111806	12	coding	SSC
44	A	11	111911	111921	ndhF-rpl32	111806-112565	11	Intergenic	SSC
106	T	10	111947	111956	ndhF-rpl32	111806-112565	10	Intergenic	SSC
234	TTA	5	112033	112047	ndhF-rpl32	111806-112565	15	Intergenic	SSC
45	A	8	112625	112632	rpl32	112565-112738	8	coding	SSC
46	A	8	113330	113337	rpl32-trnL-UAG	112738-113406	8	Intergenic	SSC
218	ATT	4	113381	113392	rpl32-trnL-UAG	112738-113406	12	Intergenic	SSC
107	T	8	113566	113573	trnL-UAG-ccsA	113485-113577	8	Intergenic	SSC
108	T	8	114182	114189	ccsA	113577-114533	8	coding	SSC
219	TA	4	114595	114602	ccsA-ndhD	114533-114816	8	Intergenic	SSC
47	A	8	114824	114831	ndhD	114816-116318	8	coding	SSC
168	AATA	3	115018	115029	ndhD	114816-116318	12	coding	SSC
109	T	8	115409	115416	ndhD	114816-116318	8	coding	SSC
48	A	8	116359	116366	ndhD-psaC	116318-116469	8	Intergenic	SSC
169	AAT	3	116365	116373	ndhD-psaC	116318-116469	9	Intergenic	SSC
49	A	9	116415	116423	ndhD-psaC	116318-116469	9	Intergenic	SSC
110	T	10	118054	118063	ndhG-ndhI	118054-118440	10	Intergenic	SSC
50	A	9	118347	118355	ndhG-ndhI	118054-118440	9	Intergenic	SSC
170	TTC	3	119399	119407	ndhA	119024-121155	9	coding	SSC
235	AT	5	119708	119717	ndhA	119024-121155	10	Intron	SSC
171	ATA	3	119782	119790	ndhA	119024-121155	9	Intron	SSC
172	TCT	3	120019	120027	ndhA	119024-121155	9	Intron	SSC
111	T	8	120270	120277	ndhA	119024-121155	8	Intron	SSC
112	T	8	122666	122673	rps15	122441-122713	8	coding	SSC
113	T	11	124084	124094	ycf1	123145-128757	11	coding	SSC
114	T	9	124324	124332	ycf1	123145-128757	9	coding	SSC
115	T	10	124648	124657	ycf1	123145-128757	10	coding	SSC
116	T	8	125319	125326	ycf1	123145-128757	8	coding	SSC
220	TA	4	125389	125396	ycf1	123145-128757	8	coding	SSC
117	T	9	125637	125645	ycf1	123145-128757	9	coding	SSC
173	AAT	3	126272	126280	ycf1	123145-128757	9	coding	SSC
51	A	8	127563	127570	ycf1	123145-128757	8	coding	IRb
118	T	8	127721	127728	ycf1	123145-128757	8	coding	IRb
174	TTG	3	128261	128269	ycf1	123145-128757	9	coding	IRb
52	A	8	128876	128883	ycf1-trnN-GUU	128757-129079	8	Intergenic	IRb
119	T	10	129681	129690	trnR-ACG-rrn5	129491-129745	10	Intergenic	IRb
221	TC	4	131081	131088	rrn23	130294-133099	8	coding	IRb
222	AG	4	131401	131408	rrn23	130294-133099	8	coding	IRb
223	TC	4	137159	137166	trnV-GAC-rps12	137087-138448	8	Intergenic	IRb
175	TTC	3	140225	140233	ndhB	140098-142313	9	coding	IRb
53	A	10	141321	141330	ndhB	140098-142313	10	Intron	IRb
176	TCT	3	141668	141676	ndhB	140098-142313	9	coding	IRb
224	CT	4	141964	141971	ndhB	140098-142313	8	coding	IRb
177	ACCGG	3	142472	142486	ndhB-trnL-CAA	142313-142896	15	Intergenic	IRb
225	TA	4	143827	143834	ycf2	143564-150523	8	coding	IRb
178	TTC	3	144663	144671	ycf2	143564-150523	9	coding	IRb
179	ACC	3	146201	146209	ycf2	143564-150523	9	coding	IRb
180	AAG	3	146465	146473	ycf2	143564-150523	9	coding	IRb
181	AGA	3	146571	146579	ycf2	143564-150523	9	coding	IRb
226	TC	4	147255	147262	ycf2	143564-150523	8	coding	IRb
120	T	9	147275	147283	ycf2	143564-150523	9	coding	IRb
182	AAT	3	147690	147698	ycf2	143564-150523	9	coding	IRb
227	TTC	4	148143	148154	ycf2	143564-150523	12	coding	IRb
121	T	9	148526	148534	ycf2	143564-150523	9	coding	IRb
228	TC	4	149473	149480	ycf2	143564-150523	8	coding	IRb
229	TC	4	150466	150473	ycf2	143564-150523	8	coding	IRb
230	TC	4	150478	150485	ycf2	143564-150523	8	coding	IRb
183	GAA	3	151951	151959	rpl2	151191-152015	9	coding	IRb
54	A	10	152057	152066	rpl2-trnH-GUG	152015-1	10	Intergenic	IRb
55	A	9	152094	152102	rpl2-trnH-GUG	152015-1	9	Intergenic	IRb
56	A	8	152127	152134	rpl2-trnH-GUG	152015-1	8	Intergenic	IRb

## Sheet: L.villosa
No.	repeat motif	repeat	start	end	location	Genome region	Length of SSR(bp)	regions	partition				Mononucletide	Dinucletide	Trinucletide	tetranucletide	pentanucletide	hexanucleotide	Total	parameter setting
280	AT	4	5	12	rpl2-trnH-GUG	160085-160769/1-32	8	Intergenic	LSC	A	88		212	45	61	6	1	0	325
1	A	9	181	189	trnH-GUG-psbA	107-660	9	Intergenic	LSC	T	117
281	CT	4	395	402	trnH-GUG-psbA	107-660	8	Intergenic	LSC	C	4		O. argillicola	88702	115608	133863
89	T	9	450	458	trnH-GUG-psbA	107-660	9	Intergenic	LSC	G	3
320	TA	5	520	529	trnH-GUG-psbA	107-660	10	Intergenic	LSC	AG	3
213	TTC	3	2421	2429	matK	2307-3830	9	coding	LSC	AT	16		LSC	IR	SSC
90	T	9	2557	2565	matK	2307-3830	9	coding	LSC	CT	3		216	64	45
2	A	9	3053	3061	matK	2307-3830	9	coding	LSC	GA	7
3	A	10	3577	3586	matK	2307-3830	10	coding	LSC	TA	11		Intergenic	Genes	Intron
4	A	9	4627	4635	trnK-UUU-rps16	4590-5450	9	Intergenic	LSC	TC	5		176	98	51
91	T	9	4861	4869	trnK-UUU-rps16	4590-5450	9	Intergenic	LSC	AAC	2
5	A	12	5323	5334	trnK-UUU-rps16	4590-5450	12	Intergenic	LSC	AAG	2			A	G	C	T
282	AG	4	5355	5362	trnK-UUU-rps16	4590-5450	8	Intergenic	LSC	AAT	2		LSC	58	2	2	89
210	G	8	5362	5369	trnK-UUU-rps16	4590-5450	8	Intergenic	LSC	ACC	1		IRA	3	0	1	8
92	T	10	5942	5951	rps16 intron	5676-6541	10	Intron	LSC	AGA	4		SSC	19	1	0	17
93	T	8	5977	5984	rps16 intron	5676-6541	8	Intron	LSC	AGC	1		IRB	8	1	0	3
94	T	8	6221	6228	rps16 intron	5676-6541	8	Intron	LSC	AGG	1
6	A	9	7076	7084	rps16-trnQ-UUG	6580-8127	9	Intergenic	LSC	ATA	2
7	A	9	7186	7194	rps16-trnQ-UUG	6580-8127	9	Intergenic	LSC	ATG	2
283	ATA	4	7367	7378	rps16-trnQ-UUG	6580-8127	12	Intergenic	LSC	ATT	4
8	A	8	8017	8024	rps16-trnQ-UUG	6580-8127	8	Intergenic	LSC	CAA	1
95	T	9	8032	8040	rps16-trnQ-UUG	6580-8127	9	Intergenic	LSC	CAG	1
9	A	8	8759	8766	psbK-psbI	8722-9103	8	Intergenic	LSC	CAT	1
96	T	9	9067	9075	psbK-psbI	8722-9103	9	Intergenic	LSC	CTG	1
97	T	11	9233	9243	psbI-trnS-GCU	9213-9386	11	Intergenic	LSC	CTT	4
10	A	8	9331	9338	psbI-trnS-GCU	9213-9386	8	Intergenic	LSC	GAA	3
214	ATT	3	9490	9498	trnS-GCU-trnG-UCC	9473-10342	9	Intergenic	LSC	GCA	1
11	A	11	9649	9659	trnS-GCU-trnG-UCC	9473-10342	11	Intergenic	LSC	GCT	1
98	T	12	9783	9794	trnS-GCU-trnG-UCC	9473-10342	12	Intergenic	LSC	GGT	1
215	TAA	3	9869	9877	trnS-GCU-trnG-UCC	9473-10342	9	Intergenic	LSC	GTT	1
99	T	8	10928	10935	trnG-UCC intron	10364-11092	8	Intron	LSC	TAA	3
100	T	10	11407	11416	trnG-UCC-trnR-UCU	11140-11539	10	Intergenic	LSC	TAT	1
284	TA	4	11640	11647	trnR-UCU-atpA	11610-12076	8	Intergenic	LSC	TCT	3
101	T	9	11746	11754	trnR-UCU-atpA	11610-12076	9	Intergenic	LSC	TGC	2
216	GAA	3	13226	13234	atpA	12076-13599	9	coding	LSC	TTA	6
12	A	13	13627	13639	atpA-atpF	13599-13660	13	Intergenic	LSC	TTC	7
102	T	10	14200	14209	atpF intron	14069-14815	10	Intron	LSC	TTG	3
13	A	9	14253	14261	atpF intron	14069-14815	9	Intron	LSC	AAAT	1
14	A	8	14431	14438	atpF intron	14069-14815	8	Intron	LSC	CAAA	1
103	T	10	15050	15059	atpF-atpH	14959-15475	10	Intergenic	LSC	TATC	1
104	T	9	15144	15252	atpF-atpH	14959-15475	109	Intergenic	LSC	TTAT	1
15	A	8	15255	15262	atpF-atpH	14959-15475	8	Intergenic	LSC	TTTA	1
285	AT	4	15449	15456	atpF-atpH	14959-15475	8	Intergenic	LSC	TTTC	1
105	T	9	15460	15468	atpF-atpH	14959-15475	9	Intergenic	LSC	GAAAT	1
16	A	12	15737	15748	atpH-atpI	15720-16848	12	Intergenic	LSC
106	T	11	16003	16013	atpH-atpI	15720-16848	11	Intergenic	LSC
107	T	8	16300	16307	atpH-atpI	15720-16848	8	Intergenic	LSC
17	A	12	16488	16499	atpH-atpI	15720-16848	12	Intergenic	LSC
217	TTTA	3	16649	16660	atpH-atpI	15720-16848	12	Intergenic	LSC
218	AAC	3	16983	16991	atpI	16848-17591	9	coding	LSC
18	A	10	17789	17798	atpI-rps2	17591-17819	10	Intergenic	LSC
219	TTA	3	17809	17817	atpI-rps2	17591-17819	9	Intergenic	LSC
220	CAT	3	17902	17910	rps2	17819-18529	9	coding	LSC
108	T	14	18548	18561	rps2-rpoC2	18529-18765	14	Intergenic	LSC
19	A	8	18562	18569	rps2-rpoC2	18529-18765	8	Intergenic	LSC
109	T	8	20023	20030	rpoC2	18765-22940	8	coding	LSC
110	T	8	20617	20624	rpoC2	18765-22940	8	coding	LSC
111	T	11	20789	20799	rpoC2	18765-22940	11	coding	LSC
20	A	8	20932	20939	rpoC2	18765-22940	8	coding	LSC
112	T	9	21327	21335	rpoC2	18765-22940	9	coding	LSC
221	AGA	3	21417	21425	rpoC2	18765-22940	9	coding	LSC
286	AT	4	22167	22174	rpoC2	18765-22940	8	coding	LSC
21	A	8	23404	23411	rpoC1	23105-24721	8	coding	LSC
113	T	9	23417	23425	rpoC1	23105-24721	9	coding	LSC
222	TTC	3	24433	24441	rpoC1	23105-24721	9	coding	LSC
22	A	8	24617	24624	rpoC1	23105-24721	8	coding	LSC
114	T	14	24920	24933	rpoC1 intron	24721-25490	14	Intron	LSC
115	T	10	24937	24946	rpoC1 intron	24721-25490	10	Intron	LSC
23	A	15	25250	25264	rpoC1 intron	24721-25490	15	Intron	LSC
116	T	10	28524	28533	rpoB	25957-29169	10	coding	LSC
321	AT	5	29300	29309	rpoB-trnC-GCA	29169-30365	10	Intergenic	LSC
24	A	8	29450	29457	rpoB-trnC-GCA	29169-30365	8	Intergenic	LSC
25	A	9	29521	29529	rpoB-trnC-GCA	29169-30365	9	Intergenic	LSC
117	T	8	29943	29950	rpoB-trnC-GCA	29169-30365	8	Intergenic	LSC
118	T	8	31009	31016	trnC-GCA-petN	30445-31298	8	Intergenic	LSC
26	A	9	31149	31157	trnC-GCA-petN	30445-31298	9	Intergenic	LSC
119	T	8	31432	31439	petN-psbM	31387-32281	8	Intergenic	LSC
120	T	8	31448	31455	petN-psbM	31387-32281	8	Intergenic	LSC
121	T	9	31835	31843	petN-psbM	31387-32281	9	Intergenic	LSC
122	T	8	32640	32647	psbM-trnD-GUC	32385-33317	8	Intergenic	LSC
123	T	8	32657	32664	psbM-trnD-GUC	32385-33317	8	Intergenic	LSC
27	A	10	33216	33225	psbM-trnD-GUC	32385-33317	10	Intergenic	LSC
28	A	8	33608	33615	trnD-GUC-trnY-GUA	33390-33852	8	Intergenic	LSC
124	T	11	33626	33636	trnD-GUC-trnY-GUA	33390-33852	11	Intergenic	LSC
223	AAAT	3	33715	33726	trnD-GUC-trnY-GUA	33390-33852	12	Intergenic	LSC
125	T	9	33772	33780	trnD-GUC-trnY-GUA	33390-33852	9	Intergenic	LSC
29	A	8	34214	34221	trnE-UUC-trnT-GGU	34067-34925	8	Intergenic	LSC
287	GA	4	34428	34435	trnE-UUC-trnT-GGU	34067-34925	8	Intergenic	LSC
288	TA	4	34748	34755	trnE-UUC-trnT-GGU	34067-34925	8	Intergenic	LSC
289	AT	4	34846	34853	trnE-UUC-trnT-GGU	34067-34925	8	Intergenic	LSC
126	T	10	34996	35005	trnT-GGU-psbD	34996-36449	10	Intergenic	LSC
30	A	8	35078	35085	trnT-GGU-psbD	34996-36449	8	Intergenic	LSC
224	TTA	3	35124	35132	trnT-GGU-psbD	34996-36449	9	Intergenic	LSC
127	T	10	35216	35225	trnT-GGU-psbD	34996-36449	10	Intergenic	LSC
128	T	9	35400	35408	trnT-GGU-psbD	34996-36449	9	Intergenic	LSC
129	T	13	35536	35548	trnT-GGU-psbD	34996-36449	13	Intergenic	LSC
225	TATC	3	35598	35609	trnT-GGU-psbD	34996-36449	12	Intergenic	LSC
31	A	8	36039	36046	trnT-GGU-psbD	34996-36449	8	Intergenic	LSC
130	T	8	36304	36311	trnT-GGU-psbD	34996-36449	8	Intergenic	LSC
226	TAA	3	40488	40496	trnG-GCC-trnfM-CAU	40375-40583	9	Intergenic	LSC
227	ATG	3	42635	42643	psaB	41261-43465	9	coding	LSC
228	ATG	3	44859	44867	psaA	43491-45743	9	coding	LSC
131	T	10	45836	45845	psaA-ycf3	45743-46423	10	Intergenic	LSC
132	T	11	45959	45969	psaA-ycf3	45743-46423	11	Intergenic	LSC
32	A	13	46402	46414	psaA-ycf3	45743-46423	13	Intergenic	LSC
206	C	9	46717	46725	ycf3 intron	46575-47355	9	Intron	LSC
133	T	10	46795	46804	ycf3 intron	46575-47355	10	Intron	LSC
33	A	10	47064	47073	ycf3 intron	46575-47355	10	Intron	LSC
134	T	15	47215	47229	ycf3 intron	46575-47355	15	Intron	LSC
135	T	9	47279	47287	ycf3 intron	46575-47355	9	Intron	LSC
34	A	8	47693	47700	ycf3 intron	47584-48345	8	Intron	LSC
35	A	9	47815	47823	ycf3 intron	47584-48345	9	Intron	LSC
136	T	10	48183	48192	ycf3 intron	47584-48345	10	Intron	LSC
229	AAT	3	48326	48334	ycf3 intron	47584-48345	9	Intron	LSC
36	A	11	48577	48587	ycf3-trnS-GGA	48468-48782	11	Intergenic	LSC
230	CTT	3	49114	49122	trnS-GGA-rps4	48868-49133	9	Intergenic	LSC
37	A	9	49827	49835	rps4-trnT-UGU	49765-50174	9	Intergenic	LSC
137	T	10	49905	49914	rps4-trnT-UGU	49765-50174	10	Intergenic	LSC
324	AT	6	49933	49944	rps4-trnT-UGU	49765-50174	12	Intergenic	LSC
325	AT	6	49949	49960	rps4-trnT-UGU	49765-50174	12	Intergenic	LSC
322	AT	5	50016	50025	rps4-trnT-UGU	49765-50174	10	Intergenic	LSC
138	T	8	50036	50043	rps4-trnT-UGU	49765-50174	8	Intergenic	LSC
231	ATT	3	50313	50321	trnT-UGU-trnL-UAA	50246-51408	9	Intergenic	LSC
232	TTA	3	50334	50342	trnT-UGU-trnL-UAA	50246-51408	9	Intergenic	LSC
139	T	9	50648	50656	trnT-UGU-trnL-UAA	50246-51408	9	Intergenic	LSC
140	T	8	51002	51009	trnT-UGU-trnL-UAA	50246-51408	8	Intergenic	LSC
38	A	11	51163	51173	trnT-UGU-trnL-UAA	50246-51408	11	Intergenic	LSC
39	A	9	51557	51565	trnL-UAA intron	51444-51968	9	Intron	LSC
141	T	9	51773	51781	trnL-UAA intron	51444-51968	9	Intron	LSC
142	T	9	52068	52076	trnL-UAA-trnF-GAA	52017-52367	9	Intergenic	LSC
290	TA	4	52485	52492	trnF-GAA-ndhJ	52439-53183	8	Intergenic	LSC
40	A	9	52533	52541	trnF-GAA-ndhJ	52439-53183	9	Intergenic	LSC
233	TTAT	3	52843	52854	trnF-GAA-ndhJ	52439-53183	12	Intergenic	LSC
41	A	8	52899	52906	trnF-GAA-ndhJ	52439-53183	8	Intergenic	LSC
143	T	9	54455	54463	ndhK	53764-54612	9	coding	LSC
291	TA	4	55280	55287	ndhC-trnV-UAC	54854-56190	8	Intergenic	LSC
144	T	8	55405	55412	ndhC-trnV-UAC	54854-56190	8	Intergenic	LSC
145	T	8	55418	55425	ndhC-trnV-UAC	54854-56190	8	Intergenic	LSC
146	T	9	55596	55604	ndhC-trnV-UAC	54854-56190	9	Intergenic	LSC
147	T	8	56288	56295	trnV-UAC intron	56226-56830	8	Intron	LSC
148	T	10	56345	56354	trnV-UAC intron	56226-56830	10	Intron	LSC
149	T	10	57250	57259	trnM-CAU-atpE	57110-57354	10	Intergenic	LSC
42	A	10	57276	57285	trnM-CAU-atpE	57110-57354	10	Intergenic	LSC
150	T	10	59193	59202	atpB	57752-59248	10	coding	LSC
151	T	8	59629	59636	atpB-rbcL	59248-59999	8	Intergenic	LSC
292	AT	4	59797	59804	atpB-rbcL	59248-59999	8	Intergenic	LSC
234	TTG	3	59953	59961	atpB-rbcL	59248-59999	9	Intergenic	LSC
293	AT	4	60286	60293	rbcL	59999-61426	8	coding	LSC
294	GA	4	60470	60477	rbcL	59999-61426	8	coding	LSC
235	GCT	3	61364	61372	rbcL	59999-61426	9	coding	LSC
43	A	10	61589	61598	rbcL-accD	61426-62087	10	Intergenic	LSC
152	T	11	61858	61868	rbcL-accD	61426-62087	11	Intergenic	LSC
153	T	9	63703	63711	accD-psaI	63601-64280	9	Intergenic	LSC
154	T	11	63767	63777	accD-psaI	63601-64280	11	Intergenic	LSC
44	A	8	63825	63832	accD-psaI	63601-64280	8	Intergenic	LSC
295	TA	4	64177	64184	accD-psaI	63601-64280	8	Intergenic	LSC
155	T	10	64425	64434	psaI-ycf4	64399-64827	10	Intergenic	LSC
156	T	8	64999	65006	ycf4	64827-65381	8	coding	LSC
157	T	8	65438	65445	ycf4-cemA	65381-66090	8	Intergenic	LSC
158	T	8	65531	65538	ycf4-cemA	65381-66090	8	Intergenic	LSC
296	TC	4	65655	65662	ycf4-cemA	65381-66090	8	Intergenic	LSC
159	T	8	65706	65713	ycf4-cemA	65381-66090	8	Intergenic	LSC
160	T	9	65863	65871	ycf4-cemA	65381-66090	9	Intergenic	LSC
45	A	9	65959	65967	ycf4-cemA	65381-66090	9	Intergenic	LSC
297	AT	4	67051	67058	petA	66982-67944	8	coding	LSC
207	C	8	67337	67344	petA	66982-67944	8	coding	LSC
46	A	8	67411	67418	petA	66982-67944	8	coding	LSC
47	A	13	68311	68323	petA-psbJ	67944-68744	13	Intergenic	LSC
161	T	9	68600	68608	petA-psbJ	67944-68744	9	Intergenic	LSC
236	TAT	3	68654	68662	petA-psbJ	67944-68744	9	Intergenic	LSC
162	T	13	70000	70012	psbE-petL	69524-70645	13	Intergenic	LSC
48	A	9	70189	70197	psbE-petL	69524-70645	9	Intergenic	LSC
298	AT	4	70552	70559	psbE-petL	69524-70645	8	Intergenic	LSC
237	CAAA	3	70899	70910	petL-petG	70740-70936	12	Intergenic	LSC
49	A	8	71509	71516	trnP-UGG-psaJ	71324-71741	8	Intergenic	LSC
163	T	10	71523	71532	trnP-UGG-psaJ	71324-71741	10	Intergenic	LSC
164	T	8	71860	71867	psaJ	71741-71875	8	coding	LSC
238	GAAAT	3	72206	72220	psaJ-rpl33	71875-72381	15	Intergenic	LSC
165	T	11	72317	72327	psaJ-rpl33	71875-72381	11	Intergenic	LSC
239	AAC	3	73021	73029	rps18	72852-73157	9	coding	LSC
166	T	9	74002	74010	rpl20-rps12	73829-74605	9	Intergenic	LSC
50	A	11	74065	74075	rpl20-rps12	73829-74605	11	Intergenic	LSC
167	T	13	75442	75454	clpP intron	75130-75699	13	Intron	LSC
299	TA	4	75454	75461	clpP intron	75130-75699	8	Intron	LSC
51	A	8	75593	75600	clpP intron	75130-75699	8	Intron	LSC
323	AT	5	75658	75667	clpP intron	75130-75699	10	Intron	LSC
52	A	10	76064	76073	clpP intron	75990-76890	10	Intron	LSC
53	A	8	76233	76240	clpP intron	75990-76890	8	Intron	LSC
54	A	12	76396	76407	clpP intron	75990-76890	12	Intron	LSC
240	TTA	3	76565	76573	clpP intron	75990-76890	9	Intron	LSC
241	TTG	3	78115	78123	psbB	77367-78893	9	coding	LSC
242	TCT	3	78748	78756	psbB	77367-78893	9	coding	LSC
55	A	9	79344	79352	psbN-psbH	79323-79438	9	Intergenic	LSC
168	T	12	80055	80066	petB intron	79825-80614	12	Intron	LSC
300	TA	4	80128	80135	petB intron	79825-80614	8	Intron	LSC
211	G	9	80579	80587	petB intron	79825-80614	9	Intron	LSC
301	AT	4	82834	82841	petD-rpoA	82704-82875	8	Intergenic	LSC
56	A	10	82861	82870	petD-rpoA	82704-82875	10	Intergenic	LSC
243	TTC	3	83196	83204	rpoA	82875-83900	9	coding	LSC
169	T	9	83957	83965	rpoA-rps11	83900-83966	9	Intergenic	LSC
244	TGC	3	84152	84160	rps11	83966-84382	9	coding	LSC
170	T	8	84450	84457	rps11-rpl36	84382-84497	8	Intergenic	LSC
245	GTT	3	84612	84620	rpl36-rps8	84610-85103	9	Intergenic	LSC
246	AGG	3	85019	85027	rpl36-rps8	84610-85103	9	Intergenic	LSC
171	T	10	85050	85059	rpl36-rps8	84610-85103	10	Intergenic	LSC
172	T	12	85559	85570	rps8-rpl14	85507-85726	12	Intergenic	LSC
57	A	14	86135	86148	rpl14-rpl16	86094-86203	14	Intergenic	LSC
173	T	11	86857	86867	rpl16 intron	86601-87627	11	Intron	LSC
174	T	13	86887	86899	rpl16 intron	86601-87627	13	Intron	LSC
175	T	9	87292	87300	rpl16 intron	86601-87627	9	Intron	LSC
302	AT	4	87329	87336	rpl16 intron	86601-87627	8	Intron	LSC
247	TTTC	3	87362	87373	rpl16 intron	86601-87627	12	Intron	LSC
176	T	9	87582	87590	rpl16 intron	86601-87627	9	Intron	LSC
58	A	9	87604	87612	rpl16 intron	86601-87627	9	Intron	LSC
177	T	8	87758	87765	rpl16-rps3	87635-87789	8	Intergenic	LSC
248	TTC	3	87792	87800	rps3	87789-88445	9	coding	LSC
249	TGC	3	88730	88738	rpl22	88430-88987	9	coding	IRa
178	T	9	89298	89306	rps19	89042-89320	9	coding	IRa
179	T	9	89338	89346	rps19-rpl2	89320-89387	9	Intergenic	IRa
250	CTT	3	89442	89450	rpl2	89387-89821	9	coding	IRa
303	GA	4	91535	91542	ycf2	91497-98717	8	coding	IRa
180	T	10	91612	91621	ycf2	91497-98717	10	coding	IRa
304	GA	4	92528	92535	ycf2	91497-98717	8	coding	IRa
251	ATT	3	94307	94315	ycf2	91497-98717	9	coding	IRa
59	A	9	94722	94730	ycf2	91497-98717	9	coding	IRa
305	GA	4	94743	94750	ycf2	91497-98717	8	coding	IRa
252	TCT	3	95426	95434	ycf2	91497-98717	9	coding	IRa
253	CTT	3	95532	95540	ycf2	91497-98717	9	coding	IRa
254	GGT	3	95796	95804	ycf2	91497-98717	9	coding	IRa
255	GAA	3	97268	97276	ycf2	91497-98717	9	coding	IRa
306	TA	4	98105	98112	ycf2	91497-98717	8	coding	IRa
307	TA	4	99570	99577	trnL-CAA-ndhB	99405-99993	8	Intergenic	IRa
308	AG	4	100335	100342	ndhB	99993-100748	8	coding	IRa
256	AGA	3	100630	100638	ndhB	99993-100748	9	coding	IRa
181	T	8	100970	100977	ndhB intron	100748-101424	8	Intron	IRa
257	AGA	3	102064	102072	ndhB	101424-102200	9	coding	IRa
182	T	9	104257	104265	rps12-trnV-GAC	103849-105682	9	Intergenic	IRa
258	AAG	3	105307	105315	rps12-trnV-GAC	103849-105682	9	Intergenic	IRa
183	T	8	108240	108247	trnI-GAU intron	107806-108743	8	Intron	IRa
212	G	10	109449	109458	trnA-UGC intron	108883-109688	10	Intron	IRa
259	CTG	3	110014	110022	rrn23	109880-112685	9	coding	IRa
309	CT	4	111571	111578	rrn23	109880-112685	8	coding	IRa
310	GA	4	111891	111898	rrn23	109880-112685	8	coding	IRa
60	A	11	113276	113286	rrn5-trnR-ACG	113233-113474	11	Intergenic	IRa
184	T	9	113427	113435	rrn5-trnR-ACG	113233-113474	9	Intergenic	IRa
61	A	8	113685	113692	trnR-ACG-trnN-GUU	113547-114112	8	Intergenic	IRa
185	T	8	113702	113709	trnR-ACG-trnN-GUU	113547-114112	8	Intergenic	IRa
260	CAA	3	115002	115010	trnN-GUU-ndhF	114183-115594	9	Intergenic	IRa
62	A	9	115706	115714	ndhF	115594-117819	9	coding	SSC
63	A	8	116310	116317	ndhF	115594-117819	8	coding	SSC
186	T	9	116360	116368	ndhF	115594-117819	9	coding	SSC
261	TAA	3	117247	117255	ndhF	115594-117819	9	coding	SSC
187	T	8	117883	117890	ndhF-rpl32	117819-118534	8	Intergenic	SSC
64	A	8	118278	118285	ndhF-rpl32	117819-118534	8	Intergenic	SSC
65	A	9	118456	118464	ndhF-rpl32	117819-118534	9	Intergenic	SSC
66	A	9	119323	119331	rpl32-trnL-UAG	118707-119718	9	Intergenic	SSC
67	A	11	119393	119403	rpl32-trnL-UAG	118707-119718	11	Intergenic	SSC
68	A	8	119561	119568	rpl32-trnL-UAG	118707-119718	8	Intergenic	SSC
262	TTA	3	119697	119705	rpl32-trnL-UAG	118707-119718	9	Intergenic	SSC
188	T	8	120508	120515	ccsA	119903-120865	8	coding	SSC
189	T	12	120890	120901	ccsA-ndhD	120865-121226	12	Intergenic	SSC
69	A	8	121041	121048	ccsA-ndhD	120865-121226	8	Intergenic	SSC
70	A	8	121165	121172	ccsA-ndhD	120865-121226	8	Intergenic	SSC
71	A	9	121189	121197	ccsA-ndhD	120865-121226	9	Intergenic	SSC
311	GA	4	121325	121332	ndhD	121226-122728	8	coding	SSC
190	T	8	121819	121826	ndhD	121226-122728	8	coding	SSC
208	C	8	122258	122265	ndhD	121226-122728	8	coding	SSC
191	T	10	122801	122810	ndhD-psaC	122728-122890	10	Intergenic	SSC
72	A	11	122831	122841	ndhD-psaC	122728-122890	11	Intergenic	SSC
192	T	8	122871	122878	ndhD-psaC	122728-122890	8	Intergenic	SSC
73	A	8	124265	124272	ndhG	123882-124412	8	coding	SSC
74	A	9	124425	124433	ndhG-ndhI	124412-124821	9	Intergenic	SSC
75	A	12	124579	124590	ndhG-ndhI	124412-124821	12	Intergenic	SSC
263	ATT	3	124642	124650	ndhG-ndhI	124412-124821	9	Intergenic	SSC
193	T	9	126080	126088	ndhA intron	125966-127010	9	Intron	SSC
264	ATA	3	126181	126189	ndhA intron	125966-127010	9	Intron	SSC
76	A	8	126327	126334	ndhA intron	125966-127010	8	Intron	SSC
194	T	8	126582	126589	ndhA intron	125966-127010	8	Intron	SSC
265	AGC	3	127063	127071	ndhA	127010-127560	9	coding	SSC
195	T	8	129074	129081	rps15	128849-129121	8	coding	SSC
196	T	8	129143	129150	rps15-ycf1	129121-129400	8	Intergenic	SSC
77	A	9	129161	129169	rps15-ycf1	129121-129400	9	Intergenic	SSC
197	T	10	130580	130589	ycf1	129400-134958	10	coding	SSC
198	T	8	130685	130692	ycf1	129400-134958	8	coding	SSC
266	TTC	3	131804	131812	ycf1	129400-134958	9	coding	SSC
199	T	9	131877	131885	ycf1	129400-134958	9	coding	SSC
200	T	11	132029	132039	ycf1	129400-134958	11	coding	SSC
201	T	9	132685	132693	ycf1	129400-134958	9	coding	SSC
78	A	8	132826	132833	ycf1	129400-134958	8	coding	SSC
202	T	9	133411	133419	ycf1	129400-134958	9	coding	SSC
267	TTA	3	133487	133495	ycf1	129400-134958	9	coding	SSC
79	A	8	133655	133662	ycf1	129400-134958	8	coding	SSC
80	A	8	133752	133759	ycf1	129400-134958	8	coding	SSC
268	TTG	3	134462	134470	ycf1	129400-134958	9	coding	IRb
81	A	8	135763	135770	trnN-GUU-trnR-ACG	135360-135925	8	Intergenic	IRb
203	T	8	135780	135787	trnN-GUU-trnR-ACG	135360-135925	8	Intergenic	IRb
82	A	9	136037	136045	trnR-ACG-rrn5	135998-136239	9	Intergenic	IRb
204	T	11	136186	136196	trnR-ACG-rrn5	135998-136239	11	Intergenic	IRb
312	TC	4	137574	137581	rrn23	136787-139592	8	coding	IRb
313	AG	4	137894	137901	rrn23	136787-139592	8	coding	IRb
269	CAG	3	139450	139458	rrn23	136787-139592	9	coding	IRb
209	C	10	140014	140023	trnA-UGC intron	139784-140589	10	Intron	IRb
83	A	8	141225	141232	trnI-GAU intron	140729-141666	8	Intron	IRb
270	CTT	3	144157	144165	trnV-GAC-rps12	143790-145623	9	Intergenic	IRb
84	A	9	145207	145215	trnV-GAC-rps12	143790-145623	9	Intergenic	IRb
271	TTC	3	147399	147407	ndhB	147247-148048	9	coding	IRb
85	A	8	148495	148502	ndhB intron	148048-148724	8	Intron	IRb
272	TCT	3	148834	148842	ndhB	148724-149479	9	coding	IRb
314	CT	4	149130	149137	ndhB	148724-149479	8	coding	IRb
315	AT	4	149894	149901	ndhB-trnL-CAA	149479-150067	8	Intergenic	IRb
316	TA	4	151360	151367	ycf2	149479-150067	8	coding	IRb
273	TTC	3	152196	152204	ycf2	149479-150067	9	coding	IRb
274	ACC	3	153668	153676	ycf2	149479-150067	9	coding	IRb
275	AAG	3	153932	153940	ycf2	149479-150067	9	coding	IRb
276	AGA	3	154038	154046	ycf2	149479-150067	9	coding	IRb
317	TC	4	154722	154729	ycf2	149479-150067	8	coding	IRb
205	T	9	154742	154750	ycf2	149479-150067	9	coding	IRb
277	AAT	3	155157	155165	ycf2	149479-150067	9	coding	IRb
318	TC	4	156937	156944	ycf2	149479-150067	8	coding	IRb
86	A	10	157851	157860	ycf2	149479-150067	10	coding	IRb
319	TC	4	157930	157937	ycf2	149479-150067	8	coding	IRb
278	GAA	3	160021	160029	rpl2	159651-160085	9	coding	IRb
87	A	9	160126	160134	rpl2-trnH-GUG	160085-160769/1-32	9	Intergenic	IRb
88	A	9	160166	160174	rpl2-trnH-GUG	160085-160769/1-32	9	Intergenic	IRb
279	GCA	3	160734	160742	rpl2-trnH-GUG	160085-160769/1-32	9	Intergenic	IRb

## Sheet: D. grandiflora
No.	repeat motif	repeat	start	end	location	Genome region	Length of SSR(bp)	regions	partition					Mononucletide	Dinucletide	Trinucletide	tetranucletide	pentanucletide	hexanucleotide	Total	parameter setting
1	A	11	94	104	trnH-GUG-psbA	75-238	11	Intergenic	LSC	A	71			144	39	61	9	3	0	256
145	AAT	3	110	118	trnH-GUG-psbA	75-238	9	Intergenic	LSC	T	1
2	A	9	1620	1628	trnK-UUU-matK	1587-1834	9	Intergenic	LSC	C	1			O. argillicola	86463	113023	129528
72	T	9	2066	2074	matK	1834-3333	9	coding	LSC	G	71
3	A	8	2560	2567	matK	1834-3333	8	coding	LSC	AG	3
146	ATT	3	3070	3078	matK	1834-3333	9	coding	LSC	AT	12			LSC	IR	SSC
4	A	8	3677	3684	matK-trnK-UUU	3333-4071	8	Intergenic	LSC	CG	1			155	62	39
5	A	8	4112	4119	trnK-UUU-rps16	4107-4483	8	Intergenic	LSC	CT	3
6	A	8	4329	4336	trnK-UUU-rps16	4107-4483	8	Intergenic	LSC	GA	6			Intergenic	Genes	Intron
211	TC	4	4461	4468	trnK-UUU-rps16	4107-4483	8	Intergenic	LSC	TA	8			129	91	36
73	T	8	4469	4476	trnK-UUU-rps16	4107-4483	8	Intergenic	LSC	TC	6
74	T	8	4987	4994	rps16 intron	4483-5597	8	Intron	LSC	AAC	2				A	G	C	T
75	T	9	6073	6081	rps16-trnQ-UUG	5597-6634	9	Intergenic	LSC	AAG	2			LSC	46	0	1	48
7	A	11	6951	6961	trnQ-UUG-psbK	6705-7097	11	Intergenic	LSC	AAT	6			IRA	4	0	0	6
147	AAT	3	7016	7024	trnQ-UUG-psbK	6705-7097	9	Intergenic	LSC	ACC	1			SSC	15	0	0	13
8	A	10	7079	7088	trnQ-UUG-psbK	6705-7097	10	Intergenic	LSC	AGA	4			IRB	6	1	0	4
76	T	13	7499	7511	psbK-psbI	7282-7541	13	Intergenic	LSC	ATA	2
9	A	9	7513	7521	psbK-psbI	7282-7541	9	Intergenic	LSC	ATG	2
10	A	11	7737	7747	psbI-trnS-GCU	7651-7803	11	Intergenic	LSC	ATT	5
11	A	8	8098	8105	trnS-GCU-trnG-UCC	7890-8591	8	Intergenic	LSC	CAA	3
148	TTG	3	8249	8257	trnS-GCU-trnG-UCC	7890-8591	9	Intergenic	LSC	CAG	1
149	ATT	3	8665	8673	trnG-UCC intron	8591-9395	9	Intron	LSC	CTG	1
12	A	10	11433	11442	atpA-atpF	11402-11463	10	Intergenic	LSC	CTT	3
77	T	8	12153	12160	atpF intron	11463-12774	8	Intron	LSC	GAA	2
13	A	9	12302	12310	atpF intron	11463-12774	9	Intron	LSC	GCT	1
150	TAG	3	12352	12360	atpF intron	11463-12774	9	Intron	LSC	GGT	1
151	AAAAT	3	12795	12809	atpF-atpH	12774-13278	15	Intergenic	LSC	TAA	1
212	TTA	4	12875	12886	atpF-atpH	12774-13278	12	Intergenic	LSC	TAG	2
78	T	12	12956	12967	atpF-atpH	12774-13278	12	Intergenic	LSC	TAT	1
144	G	8	13083	13090	atpF-atpH	12774-13278	8	Intergenic	LSC	TCT	4
152	TAG	3	13857	13865	atpH-atpI	13523-14531	9	Intergenic	LSC	TGC	1
153	AAC	3	14666	14674	atpI	14531-15274	9	coding	LSC	TTA	4
154	ATTT	3	15459	15470	atpI-rps2	15274-15484	12	Intergenic	LSC	TTC	7
155	TTA	3	15474	15482	atpI-rps2	15274-15484	9	Intergenic	LSC	TTG	5
79	T	11	16213	16223	rps2-rpoC2	16194-16419	11	Intergenic	LSC	AATA	1
14	A	11	16225	16235	rps2-rpoC2	16194-16419	11	Intergenic	LSC	ATAG	1
80	T	9	16543	16551	rpoC2	16419-20603	9	coding	LSC	ATGT	1
81	T	11	18455	18465	rpoC2	16419-20603	11	coding	LSC	ATTT	1
15	A	8	18598	18605	rpoC2	16419-20603	8	coding	LSC	TAAG	1
82	T	9	18990	18998	rpoC2	16419-20603	9	coding	LSC	TATT	2
248	AT	5	19828	19837	rpoC2	16419-20603	10	coding	LSC	TTTC	2
83	T	9	21076	21084	rpoC1	20764-22371	9	coding	LSC	AAAAT	1
156	TTC	3	22083	22091	rpoC1	20764-22371	9	coding	LSC	ACCGG	1
16	A	8	22267	22274	rpoC1	20764-22371	8	coding	LSC	TCCGG	1
157	TATT	3	22908	22919	rpoC1 intron	20764-23529	12	Intron	LSC
213	CG	4	25019	25026	rpoB	23556-26768	8	coding	LSC
84	T	8	27560	27567	rpoB-trnC-GCA	26768-27885	8	Intergenic	LSC
17	A	8	27808	27815	rpoB-trnC-GCA	26768-27885	8	Intergenic	LSC
249	AT	5	29598	29607	petN-psbM	28934-29847	10	Intergenic	LSC
18	A	9	30515	30523	psbM-trnD-GUC	29951-31124	9	Intergenic	LSC
214	CT	4	30538	30545	psbM-trnD-GUC	29951-31124	8	Intergenic	LSC
19	A	8	31019	31026	psbM-trnD-GUC	29951-31124	8	Intergenic	LSC
85	T	10	31237	31246	trnD-GUC-trnY-GUA	31197-31621	10	Intergenic	LSC
215	AT	4	32334	32341	trnE-UUC-trnT-GGU	31836-32428	8	Intergenic	LSC
86	T	8	33012	33019	trnT-GGU-psbD	32499-33866	8	Intergenic	LSC
87	T	8	33716	33723	trnT-GGU-psbD	32499-33866	8	Intergenic	LSC
216	GA	4	36524	36531	trnS-UGA	36522-36614	8	Intergenic	LSC
250	TA	5	36716	36725	trnS-UGA-psbZ	36614-36953	10	Intergenic	LSC
88	T	11	36917	36927	trnS-UGA-psbZ	36614-36953	11	Intergenic	LSC
158	AAT	3	37325	37333	psbZ-trnG-GCC	37141-37463	9	Intergenic	LSC
20	A	8	37454	37461	psbZ-trnG-GCC	37141-37463	8	Intergenic	LSC
159	TCT	3	38199	38207	rps14	37933-38235	9	coding	LSC
160	ATA	3	38324	38332	rps14-psaB	38235-38359	9	Intergenic	LSC
161	ATG	3	39733	39741	psaB	38359-40563	9	coding	LSC
162	ATG	3	41957	41965	psaA	40589-42841	9	coding	LSC
89	T	8	43105	43112	psaA-ycf3	42841-43508	8	Intergenic	LSC
251	AT	5	43314	43323	psaA-ycf3	42841-43508	10	Intergenic	LSC
21	A	10	43480	43489	psaA-ycf3	42841-43508	10	Intergenic	LSC
90	T	9	43882	43890	ycf3 intron	43508-45511	9	Intron	LSC
163	TAAG	3	44142	44153	ycf3 intron	43508-45511	12	Intron	LSC
22	A	9	44875	44883	ycf3 intron	43508-45511	9	Intron	LSC
217	AAT	4	45366	45377	ycf3 intron	43508-45512	12	Intron	LSC
23	A	10	45633	45642	ycf3-trnS-GGA	45511-46105	10	Intergenic	LSC
91	T	8	45666	45673	ycf3-trnS-GGA	45511-46105	8	Intergenic	LSC
218	AT	4	45987	45994	ycf3-trnS-GGA	45511-46105	8	Intergenic	LSC
219	TA	4	47218	47225	rps4-trnT-UGU	47074-47411	8	Intergenic	LSC
92	T	8	47712	47719	trnT-UGU-trnL-UAA	47483-48393	8	Intergenic	LSC
24	A	12	48017	48028	trnT-UGU-trnL-UAA	47483-48393	12	Intergenic	LSC
25	A	10	48123	48132	trnT-UGU-trnL-UAA	47483-48393	10	Intergenic	LSC
220	AT	4	48198	48205	trnT-UGU-trnL-UAA	47483-48393	8	Intergenic	LSC
164	CAA	3	48541	48549	trnL-UAA intron	48393-49003	9	Intergenic	LSC
26	A	9	49726	49734	trnF-GAA-ndhJ	49467-50221	9	Intergenic	LSC
252	AT	5	49765	49774	trnF-GAA-ndhJ	49467-50221	10	Intergenic	LSC
93	T	9	51512	51520	ndhK	50818-51669	9	coding	LSC
221	TA	4	52254	52261	ndhC-trnV-UAC	51911-52995	8	Intergenic	LSC
94	T	11	52352	52362	ndhC-trnV-UAC	51911-52995	11	Intergenic	LSC
95	T	8	53093	53100	trnV-UAC intron	53031-53634	8	Intergenic	LSC
96	T	10	54067	54076	trnM-CAU-atpE	53924-54175	10	Intergenic	LSC
27	A	8	56122	56129	atpB-rbcL	56066-56823	8	Intergenic	LSC
165	TAT	3	56313	56321	atpB-rbcL	56066-56823	9	Intergenic	LSC
97	T	8	56442	56449	atpB-rbcL	56066-56823	8	Intergenic	LSC
166	TTG	3	56777	56785	atpB-rbcL	56066-56823	9	Intergenic	LSC
222	AT	4	57110	57117	rbcL	56823-58250	8	coding	LSC
223	GA	4	57294	57301	rbcL	56823-58250	8	coding	LSC
167	GCT	3	58188	58196	rbcL	56823-58250	9	coding	LSC
224	AT	4	58367	58374	rbcL-accD	58250-59007	8	Intergenic	LSC
98	T	9	58850	58858	rbcL-accD	58250-59007	9	Intergenic	LSC
28	A	8	60693	60700	accD-psaI	60482-61161	8	Intergenic	LSC
225	TA	4	60774	60781	accD-psaI	60482-61161	8	Intergenic	LSC
253	TA	5	61055	61064	accD-psaI	60482-61161	10	Intergenic	LSC
226	ATT	4	61099	61110	accD-psaI	60482-61161	12	Intergenic	LSC
99	T	9	62489	62497	ycf4-cemA	62243-62872	9	Intergenic	LSC
254	TC	5	62939	62948	cemA	62872-63561	10	coding	LSC
227	AT	4	63819	63826	petA	63750-64712	8	coding	LSC
143	C	8	64105	64112	petA	63750-64712	8	coding	LSC
29	A	8	65246	65253	petA-psbJ	64712-65637	8	Intergenic	LSC
100	T	10	66872	66881	psbE-petL	66426-67831	10	Intergenic	LSC
101	T	10	66921	66930	psbE-petL	66426-67831	10	Intergenic	LSC
30	A	10	67000	67009	psbE-petL	66426-67831	10	Intergenic	LSC
31	A	9	67429	67437	psbE-petL	66426-67831	9	Intergenic	LSC
168	TTA	3	67529	67537	psbE-petL	66426-67831	9	Intergenic	LSC
102	T	8	68227	68234	petG-trnW-CCA	68214-68343	8	Intergenic	LSC
103	T	9	68776	68784	trnP-UGG-psaJ	68670-69099	9	Intergenic	LSC
228	AT	4	68828	68835	trnP-UGG-psaJ	68670-69099	8	Intergenic	LSC
32	A	8	68866	68873	trnP-UGG-psaJ	68670-69099	8	Intergenic	LSC
104	T	8	69218	69225	psaJ	69099-69233	8	coding	LSC
229	AG	4	69264	69271	psaJ-rpl33	69233-69691	8	Intergenic	LSC
255	TATT	5	69588	69607	psaJ-rpl33	69233-69691	20	Intergenic	LSC
33	A	8	70096	70103	rpl33-rps18	69891-70186	8	Intergenic	LSC
34	A	8	70106	70113	rpl33-rps18	69891-70186	8	Intergenic	LSC
105	T	9	70628	70636	rps18-rpl20	70491-70750	9	Intergenic	LSC
106	T	9	71704	71712	rpl20-rps12	71136-71923	9	Intergenic	LSC
107	T	8	71801	71808	rpl20-rps12	71136-71923	8	Intergenic	LSC
35	A	8	72492	72499	clpP intron	72198-74211	8	Intron	LSC
36	A	10	72914	72923	clpP intron	72198-74212	10	Intron	LSC
108	T	9	73425	73433	clpP intron	72198-74213	9	Intron	LSC
37	A	8	73526	73533	clpP intron	72198-74214	8	Intron	LSC
38	A	8	73665	73672	clpP intron	72198-74215	8	Intron	LSC
39	A	9	74483	74491	clpP-psbB	74211-74620	9	Intergenic	LSC
169	TTG	3	75368	75376	psbB	74620-76146	9	coding	LSC
170	TTC	3	76003	76011	psbB	74620-76146	9	coding	LSC
171	TTTC	3	77064	77075	psbH-petB	76952-77090	12	Intergenic	LSC
109	T	9	77329	77337	petB intron	77090-78527	9	Intron	LSC
110	T	8	77350	77357	petB intron	77090-78527	8	Intron	LSC
40	A	8	77582	77589	petB intron	77090-78527	8	Intron	LSC
111	T	8	80094	80101	petD-rpoA	79941-80153	8	Intergenic	LSC
41	A	8	80113	80120	petD-rpoA	79941-80153	8	Intergenic	LSC
172	ATGT	3	80284	80295	rpoA	80153-81166	12	coding	LSC
173	TTC	3	80462	80470	rpoA	80153-81166	9	coding	LSC
112	T	8	81228	81235	rpoA-rps11	81166-81236	8	Intergenic	LSC
113	T	10	82223	82232	rpl36-rps8	81882-82364	10	Intergenic	LSC
42	A	8	82831	82838	rps8-rpl14	82768-82957	8	Intergenic	LSC
43	A	8	83371	83378	rpl14-rpl16	83325-83459	8	Intergenic	LSC
44	A	8	83395	83402	rpl14-rpl16	83325-83459	8	Intergenic	LSC
114	T	8	83414	83421	rpl14-rpl16	83325-83459	8	Intergenic	LSC
115	T	8	84110	84117	rpl16 intron	83459-84857	8	Intron	LSC
174	TTTC	3	84593	84604	rpl16 intron	83459-84857	12	Intron	LSC
45	A	8	84671	84678	rpl16 intron	83459-84857	8	Intron	LSC
116	T	9	84803	84811	rpl16 intron	83459-84857	9	Intron	LSC
46	A	9	84826	84834	rpl16 intron	83459-84857	9	Intron	LSC
117	T	12	84920	84931	rpl16-rps3	84857-85016	12	Intergenic	LSC
175	TGC	3	85939	85947	rpl22	85657-86127	9	coding	LSC
176	TTA	3	86357	86365	rps19	86175-86453	9	coding	LSC
118	T	8	86399	86406	rps19	86175-86453	8	coding	LSC
119	T	9	86431	86439	rps19	86175-86453	9	coding	LSC
120	T	9	86501	86509	rps19-rpl2	86453-86515	9	Intergenic	IRa
177	CTT	3	86570	86578	rpl2	86515-87339	9	coding	IRa
230	GA	4	88045	88052	ycf2	88007-95305	8	coding	IRa
231	GA	4	88057	88064	ycf2	88007-95305	8	coding	IRa
232	GA	4	89050	89057	ycf2	88007-95305	8	coding	IRa
47	A	9	89996	90004	ycf2	88007-95305	9	coding	IRa
233	AGA	4	90375	90386	ycf2	88007-95305	12	coding	IRa
178	ATT	3	90832	90840	ycf2	88007-95305	9	coding	IRa
179	CAA	3	91219	91227	ycf2	88007-95305	9	coding	IRa
48	A	9	91247	91255	ycf2	88007-95305	9	coding	IRa
234	GA	4	91268	91275	ycf2	88007-95305	8	coding	IRa
180	TCT	3	91951	91959	ycf2	88007-95305	9	coding	IRa
181	CTT	3	92057	92065	ycf2	88007-95305	9	coding	IRa
182	GGT	3	92321	92329	ycf2	88007-95305	9	coding	IRa
183	GAA	3	93844	93852	ycf2	88007-95305	9	coding	IRa
235	TA	4	94681	94688	ycf2	88007-95305	8	coding	IRa
184	TCCGG	3	96437	96451	trnL-CAA-ndhB	96028-96611	15	Intergenic	IRa
236	AG	4	96953	96960	ndhB	96611-97366	8	coding	IRa
185	AGA	3	97248	97256	ndhB	96611-97366	9	coding	IRa
121	T	8	97594	97601	ndhB intron	96611-98824	8	Intron	IRa
186	AGA	3	98688	98696	ndhB intron	96611-98824	9	Intron	IRa
187	AAG	3	101490	101498	rps12-trnV-GAC	100474-101873	9	Intergenic	IRa
122	T	8	104429	104436	trnI-GAU intron	103954-104976	8	Intron	IRa
188	CTG	3	106210	106218	rrn23	106075-108883	9	coding	IRa
237	CT	4	107769	107776	rrn23	106075-108883	8	coding	IRa
49	A	8	109487	109494	rrn5-trnR-ACG	109432-109685	8	Intergenic	IRa
123	T	8	109635	109642	rrn5-trnR-ACG	109432-109685	8	Intergenic	IRa
124	T	9	109954	109962	trnR-ACG-trnN-GUU	109758-110453	9	Intergenic	IRa
189	CAA	3	111259	111267	trnN-GUU-ndhF	110453-112986	9	Intergenic	IRa
50	A	8	111800	111807	trnN-GUU-ndhF	110453-112986	8	Intergenic	IRa
125	T	8	111958	111965	trnN-GUU-ndhF	110453-112986	8	Intergenic	IRa
51	A	8	113693	113700	ndhF	112986-115217	8	coding	SSC
126	T	9	113748	113756	ndhF	112986-115217	9	coding	SSC
190	AAC	3	114148	114156	ndhF	112986-115217	9	coding	SSC
191	TAA	3	114645	114653	ndhF	112986-115217	9	coding	SSC
192	ATAG	3	115039	115050	ndhF	112986-115217	12	coding	SSC
52	A	10	115321	115330	ndhF-rpl32	115217-115551	10	Intergenic	SSC
127	T	9	115356	115364	ndhF-rpl32	115217-115551	9	Intergenic	SSC
128	T	9	115439	115447	ndhF-rpl32	115217-115551	9	Intergenic	SSC
53	A	8	115611	115618	rpl32	115551-115724	8	coding	SSC
54	A	9	115919	115927	rpl32-trnL-UAG	115724-116492	9	Intergenic	SSC
55	A	8	116411	116418	rpl32-trnL-UAG	115724-116492	8	Intergenic	SSC
238	ATT	4	116467	116478	rpl32-trnL-UAG	115724-116492	12	Intergenic	SSC
129	T	8	117268	117275	ccsA	116663-117622	8	coding	SSC
56	A	8	117881	117888	ndhD	117874-119375	8	coding	SSC
193	AATA	3	118075	118086	ndhD	117874-119375	12	coding	SSC
130	T	8	118466	118473	ndhD	117874-119375	8	coding	SSC
57	A	8	119153	119160	ndhD	117874-119375	8	coding	SSC
58	A	8	119416	119423	ndhD-psaC	119375-119519	8	Intergenic	SSC
194	AAT	3	119422	119430	ndhD-psaC	119375-119519	9	Intergenic	SSC
59	A	9	119466	119474	ndhD-psaC	119375-119519	9	Intergenic	SSC
60	A	10	120462	120471	ndhE-ndhG	120354-120576	10	Intergenic	SSC
131	T	8	120475	120482	ndhE-ndhG	120354-120576	8	Intergenic	SSC
256	TA	8	121318	121333	ndhG-ndhI	121106-121471	16	Intergenic	SSC
61	A	9	121403	121411	ndhG-ndhI	121106-121471	9	Intergenic	SSC
195	TTC	3	122448	122456	ndhA	122073-122612	9	coding	SSC
239	AT	4	122757	122764	ndhA intron	122073-124206	8	Intron	SSC
196	ATA	3	122829	122837	ndhA intron	122073-124206	9	Intron	SSC
62	A	9	122976	122984	ndhA intron	122073-124206	9	Intron	SSC
197	TCT	3	123068	123076	ndhA intron	122073-124206	9	Intron	SSC
63	A	11	123095	123105	ndhA intron	122073-124206	11	Intron	SSC
132	T	9	123130	123138	ndhA intron	122073-124206	9	Intron	SSC
133	T	8	125717	125724	rps15	125492-125764	8	coding	SSC
64	A	8	125991	125998	rps15-ycf1	125764-126198	8	Intergenic	SSC
134	T	9	127124	127132	ycf1	126198-131777	9	coding	SSC
135	T	10	127177	127186	ycf1	126198-131777	10	coding	SSC
136	T	10	127361	127370	ycf1	126198-131777	10	coding	SSC
65	A	8	128367	128374	ycf1	126198-131777	8	coding	SSC
137	T	10	128951	128960	ycf1	126198-131777	10	coding	SSC
138	T	9	129477	129485	ycf1	126198-131777	9	coding	SSC
66	A	8	130583	130590	ycf1	126198-131777	8	coding	IRb
139	T	8	130741	130748	ycf1	126198-131777	8	coding	IRb
198	TTG	3	131281	131289	ycf1	126198-131777	9	coding	IRb
67	A	9	132586	132594	trnN-GUU-trnR-ACG	132166-132790	9	Intergenic	IRb
68	A	8	132906	132913	trnR-ACG-rrn5	132863-133116	8	Intergenic	IRb
140	T	8	133054	133061	trnR-ACG-rrn5	132863-133116	8	Intergenic	IRb
240	AG	4	134772	134779	rrn23	133665-136473	8	coding	IRb
199	CAG	3	136330	136338	rrn23	133665-136473	9	coding	IRb
69	A	8	138112	138119	trnI-GAU intron	137572-138594	8	Intron	IRb
200	CTT	3	141050	141058	trnV-GAC-rps12	140675-142074	9	Intergenic	IRb
201	TTC	3	143851	143859	ndhB	143724-144500	9	coding	IRb
70	A	8	144947	144954	ndhB intron	143724-145937	8	Intron	IRb
202	TCT	3	145292	145300	ndhB intron	143724-145937	9	Intron	IRb
241	CT	4	145588	145595	ndhB intron	143724-145937	8	Intron	IRb
203	ACCGG	3	146096	146110	ndhB-trnL-CAA	145937-146520	15	Intergenic	IRb
242	TA	4	147860	147867	ycf2	147243-154541	8	coding	IRb
204	TTC	3	148696	148704	ycf2	147243-154541	9	coding	IRb
205	ACC	3	150219	150227	ycf2	147243-154541	9	coding	IRb
206	AAG	3	150483	150491	ycf2	147243-154541	9	coding	IRb
207	AGA	3	150589	150597	ycf2	147243-154541	9	coding	IRb
243	TC	4	151273	151280	ycf2	147243-154541	8	coding	IRb
141	T	9	151293	151301	ycf2	147243-154541	9	coding	IRb
208	TTG	3	151321	151329	ycf2	147243-154541	9	coding	IRb
209	AAT	3	151708	151716	ycf2	147243-154541	9	coding	IRb
244	TTC	4	152161	152172	ycf2	147243-154541	12	coding	IRb
142	T	9	152544	152552	ycf2	147243-154541	9	coding	IRb
245	TC	4	153491	153498	ycf2	147243-154541	8	coding	IRb
246	TC	4	154484	154491	ycf2	147243-154541	8	coding	IRb
247	TC	4	154496	154503	ycf2	147243-154541	8	coding	IRb
210	GAA	3	155969	155977	rpl2	155209-156033	9	coding	IRb
71	A	9	156039	156047	rpl2-trnH-GUG	156033-1	9	Intergenic	IRb

## Sheet: T. natans
No.	repeat motif	repeat	start	end	location	Genome region	Length of SSR(bp)	regions	partition					Mononucletide	Dinucletide	Trinucletide	tetranucletide	pentanucletide	hexanucleotide	Total	parameter setting
93	T	9	91	99	trnH-GUG-psbA	75-393	9	Intergenic	LSC	A	92			198	55	66	11	1	1	332
1	A	9	103	111	trnH-GUG-psbA	75-393	9	Intergenic	LSC	T	103
94	T	9	205	213	trnH-GUG-psbA	75-393	9	Intergenic	LSC	C	2			O. argillicola	88442	112862	131168
272	AT	4	1676	1683	psbA-trnK-UUU	1454-1702	8	Intergenic	LSC	G	1
2	A	9	1769	1777	trnK-UUU-matK	1736-2003	9	Intergenic	LSC	AG	3
95	T	8	1952	1959	trnK-UUU-matK	1736-2003	8	Intergenic	LSC	AT	22			LSC	IR	SSC
96	T	9	2235	2243	matK	2003-3493	9	coding	LSC	CT	4			224	62	46
3	A	8	2780	2787	matK	2003-3493	8	coding	LSC	GA	7
199	AAG	3	2986	2994	matK	2003-3493	9	coding	LSC	TA	13			Intergenic	Genes	Intron
4	A	8	4288	4295	trnK-UUU-rps16	4283-5139	8	Intergenic	LSC	TC	5			200	94	38
5	A	10	4463	4472	trnK-UUU-rps16	4283-5139	10	Intergenic	LSC	TG	1
6	A	11	4547	4557	trnK-UUU-rps16	4283-5139	11	Intergenic	LSC	AAC	1				A	G	C	T
7	A	10	4721	4730	trnK-UUU-rps16	4283-5139	10	Intergenic	LSC	AAG	2			LSC	67	1	2	72
273	TA	4	4883	4890	trnK-UUU-rps16	4283-5139	8	Intergenic	LSC	AAT	3			IRA	5	0	0	7
274	TAA	4	5025	5036	trnK-UUU-rps16	4283-5139	12	Intergenic	LSC	ACC	1			SSC	12	0	0	20
8	A	9	5072	5080	trnK-UUU-rps16	4283-5139	9	Intergenic	LSC	AGA	3			IRB	8	0	0	4
97	T	8	5125	5132	trnK-UUU-rps16	4283-5139	8	Intergenic	LSC	ATA	4
9	A	11	5537	5547	rps16	5139-6270	11	Intron	LSC	ATG	2
98	T	9	5918	5926	rps16	5139-6270	9	Intron	LSC	ATT	4
322	TA	5	6361	6370	rps16-trnQ-UUG	6270-7343	10	Intergenic	LSC	CAA	2
200	TCA	3	6668	6676	rps16-trnQ-UUG	6270-7343	9	Intergenic	LSC	CAC	1
330	AT	6	6698	6709	rps16-trnQ-UUG	6270-7343	12	Intergenic	LSC	CAT	1
10	A	9	6914	6922	rps16-trnQ-UUG	6270-7343	9	Intergenic	LSC	CTT	3
99	T	10	7071	7080	rps16-trnQ-UUG	6270-7343	10	Intergenic	LSC	GAA	4
201	AAT	3	7698	7706	trnQ-UUG-psbK	7414-7776	9	Intergenic	LSC	GCT	1
100	T	11	8227	8237	psbK-psbI	7961-8355	11	Intergenic	LSC	GGT	1
101	T	12	8311	8322	psbK-psbI	7961-8355	12	Intergenic	LSC	GTT	1
11	A	13	8323	8335	psbK-psbI	7961-8355	13	Intergenic	LSC	TAA	6
12	A	12	8553	8564	psbI-trnS-GCU	8465-8625	12	Intergenic	LSC	TAG	1
13	A	11	8719	8729	trnS-GCU-trnG-UCC	8712-9571	11	Intergenic	LSC	TAT	2
202	ATTAA	3	8838	8852	trnS-GCU-trnG-UCC	8712-9571	15	Intergenic	LSC	TCA	1
14	A	10	9016	9025	trnS-GCU-trnG-UCC	8712-9571	10	Intergenic	LSC	TCT	2
102	T	10	9051	9060	trnS-GCU-trnG-UCC	8712-9571	10	Intergenic	LSC	TGC	1
203	CTTA	3	10398	10409	trnG-UCC-trnR-UCU	10386-10592	12	Intergenic	LSC	TTA	5
275	AT	4	10410	10417	trnG-UCC-trnR-UCU	10386-10592	8	Intergenic	LSC	TTC	10
15	A	8	10572	10579	trnG-UCC-trnR-UCU	10386-10592	8	Intergenic	LSC	TTG	4
323	ATT	5	12523	12537	atpA-atpF	12510-12575	15	Intergenic	LSC	AACC	1
103	T	10	12542	12551	atpA-atpF	12510-12575	10	Intergenic	LSC	AATA	2
104	T	10	13098	13107	atpF	12575-13899	10	Intron	LSC	AGAA	1
105	T	11	13244	13254	atpF	12575-13899	11	Intron	LSC	ATAG	1
16	A	9	13391	13399	atpF	12575-13899	9	Intron	LSC	ATGT	1
17	A	9	13699	13707	atpF	12575-13899	9	Intron	LSC	CTTA	1
106	T	9	13966	13974	atpF-atpH	13899-14365	9	Intergenic	LSC	GGTT	1
107	T	10	14039	14048	atpF-atpH	13899-14365	10	Intergenic	LSC	TAAG	1
18	A	9	14316	14324	atpF-atpH	13899-14365	9	Intergenic	LSC	TTAA	1
108	T	8	14329	14336	atpF-atpH	13899-14365	8	Intergenic	LSC	TTTC	1
19	A	10	14633	14642	atpH-atpI	14610-15707	10	Intergenic	LSC	ATTAA	1
276	TA	4	14769	14776	atpH-atpI	14610-15707	8	Intergenic	LSC	ATTGAT	1
277	TA	4	14818	14825	atpH-atpI	14610-15707	8	Intergenic	LSC
109	T	8	14900	14907	atpH-atpI	14610-15707	8	Intergenic	LSC
110	T	22	15377	15398	atpH-atpI	14610-15707	22	Intergenic	LSC
111	T	14	15548	15561	atpH-atpI	14610-15707	14	Intergenic	LSC
204	AAC	3	15842	15850	atpI	15707-16450	9	coding	LSC
205	TTA	3	16674	16682	atpI-rps2	16450-16706	9	Intergenic	LSC
206	TTA	3	16696	16704	atpI-rps2	16450-16706	9	Intergenic	LSC
207	CAT	3	16789	16797	rps2	16706-17416	9	coding	LSC
112	T	9	17435	17443	rps2-rpoC2	17416-17675	9	Intergenic	LSC
20	A	10	17445	17454	rps2-rpoC2	17416-17675	10	Intergenic	LSC
113	T	12	17497	17508	rps2-rpoC2	17416-17675	12	Intergenic	LSC
208	TTC	3	19317	19325	rpoC2	17675-21857	9	coding	LSC
114	T	8	19534	19541	rpoC2	17675-21857	8	coding	LSC
115	T	12	19708	19719	rpoC2	17675-21857	12	coding	LSC
21	A	8	19852	19859	rpoC2	17675-21857	8	coding	LSC
116	T	9	20244	20252	rpoC2	17675-21857	9	coding	LSC
324	AT	5	21082	21091	rpoC2	17675-21857	10	coding	LSC
278	AT	4	22107	22114	rpoC1	22019-24798	8	coding	LSC
117	T	9	22331	22339	rpoC1	22019-24798	9	coding	LSC
209	TTC	3	23338	23346	rpoC1	22019-24798	9	coding	LSC
22	A	8	23522	23529	rpoC1	22019-24798	8	coding	LSC
118	T	8	23825	23832	rpoC1	22019-24798	8	Intron	LSC
119	T	9	23840	23848	rpoC1	22019-24798	9	Intron	LSC
120	T	10	27392	27401	rpoB	24825-28037	10	coding	LSC
23	A	8	28384	28391	rpoB-trnC-GCA	28037-29190	8	Intergenic	LSC
121	T	14	28840	28853	rpoB-trnC-GCA	28037-29190	14	Intergenic	LSC
122	T	12	29284	29295	trnC-GCA-petN	29269-30148	12	Intergenic	LSC
279	TA	4	29582	29589	trnC-GCA-petN	29269-30148	8	Intergenic	LSC
24	A	11	29771	29781	trnC-GCA-petN	29269-30148	11	Intergenic	LSC
25	A	9	30367	30375	petN-psbM	30237-31145	9	Intergenic	LSC
123	T	8	31092	31099	petN-psbM	30237-31145	8	Intergenic	LSC
210	TTC	3	31098	31106	petN-psbM	30237-31145	9	Intergenic	LSC
124	T	10	31260	31269	psbM-trnD-GUC	31249-32435	10	Intergenic	LSC
125	T	10	31778	31787	psbM-trnD-GUC	31249-32435	10	Intergenic	LSC
26	A	9	32072	32080	psbM-trnD-GUC	31249-32435	9	Intergenic	LSC
27	A	10	32327	32336	psbM-trnD-GUC	31249-32435	10	Intergenic	LSC
28	A	10	32726	32735	trnD-GUC-trnY-GUA	32508-32943	10	Intergenic	LSC
29	A	8	33285	33292	trnE-UUC-trnT-GGU	33160-33793	8	Intergenic	LSC
211	ATTGAT	3	33610	33627	trnE-UUC-trnT-GGU	33160-33793	18	Intergenic	LSC
126	T	10	33864	33873	trnT-GGU-psbD	33864-35117	10	Intergenic	LSC
127	T	12	33948	33959	trnT-GGU-psbD	33864-35117	12	Intergenic	LSC
30	A	14	34029	34042	trnT-GGU-psbD	33864-35117	14	Intergenic	LSC
128	T	10	34061	34070	trnT-GGU-psbD	33864-35117	10	Intergenic	LSC
280	CT	4	34268	34275	trnT-GGU-psbD	33864-35117	8	Intergenic	LSC
281	TA	4	34474	34481	trnT-GGU-psbD	33864-35117	8	Intergenic	LSC
282	AT	4	34484	34491	trnT-GGU-psbD	33864-35117	8	Intergenic	LSC
31	A	10	34636	34645	trnT-GGU-psbD	33864-35117	10	Intergenic	LSC
32	A	9	34679	34687	trnT-GGU-psbD	33864-35117	9	Intergenic	LSC
129	T	8	34971	34978	trnT-GGU-psbD	33864-35117	8	Intergenic	LSC
283	GA	4	37783	37790	trnS-UGA	37781-37873	8	coding	LSC
33	A	10	38518	38527	psbZ-trnG-GCC	38392-38727	10	Intergenic	LSC
34	A	10	38716	38725	psbZ-trnG-GCC	38392-38727	10	Intergenic	LSC
212	TCT	3	39485	39493	rps14	39219-39521	9	coding	LSC
213	ATA	3	39610	39618	rps14-psaB	39521-39645	9	Intergenic	LSC
214	ATG	3	41019	41027	psaB	39645-41849	9	coding	LSC
215	CAC	3	42597	42605	psaA	41875-44127	9	coding	LSC
216	ATG	3	43243	43251	psaA	41875-44127	9	coding	LSC
284	AT	4	44628	44635	psaA-ycf3	44127-44832	8	Intergenic	LSC
217	TTA	3	44663	44671	psaA-ycf3	44127-44832	9	Intergenic	LSC
130	T	11	44732	44742	psaA-ycf3	44127-44832	11	Intergenic	LSC
35	A	10	44744	44753	psaA-ycf3	44127-44832	10	Intergenic	LSC
36	A	10	44804	44813	psaA-ycf3	44127-44832	10	Intergenic	LSC
131	T	9	45077	45085	ycf3 intron	44832-46860	9	Intron	LSC
132	T	10	45199	45208	ycf3 intron	44832-46860	10	Intron	LSC
218	ATA	3	45450	45458	ycf3 intron	44832-46860	9	Intron	LSC
219	TAAG	3	45463	45474	ycf3 intron	44832-46860	12	Intron	LSC
133	T	8	45666	45673	ycf3 intron	44832-46860	8	Intron	LSC
37	A	9	46198	46206	ycf3 intron	44832-46860	9	Intron	LSC
134	T	10	46566	46575	ycf3 intron	44832-46860	10	Intron	LSC
135	T	9	46621	46629	ycf3 intron	44832-46860	9	Intron	LSC
220	AGAA	3	46695	46706	ycf3 intron	44832-46860	12	Intron	LSC
285	AAT	4	46715	46726	ycf3 intron	44832-46860	12	Intron	LSC
38	A	11	46971	46981	ycf3-trnS-GGA	46860-47134	11	Intergenic	LSC
39	A	9	46991	46999	ycf3-trnS-GGA	46860-47134	9	Intergenic	LSC
198	G	8	47655	47662	rps4	47520-48125	8	coding	LSC
325	TA	5	48267	48276	rps4-trnT-UGU	48125-48463	10	Intergenic	LSC
326	AT	5	48946	48955	trnT-UGU-trnL-UAA	48535-49632	10	Intergenic	LSC
40	A	11	49201	49211	trnT-UGU-trnL-UAA	48535-49632	11	Intergenic	LSC
41	A	10	49303	49312	trnT-UGU-trnL-UAA	48535-49632	10	Intergenic	LSC
286	AT	4	49378	49385	trnT-UGU-trnL-UAA	48535-49632	8	Intergenic	LSC
136	T	12	50319	50330	trnL-UAA-trnF-GAA	50236-50677	12	Intergenic	LSC
137	T	16	50553	50568	trnL-UAA-trnF-GAA	50236-50677	16	Intergenic	LSC
287	AT	4	51132	51139	trnF-GAA-ndhJ	50749-51598	8	Intergenic	LSC
138	T	11	52893	52903	ndhK	52199-53052	11	coding	LSC
139	T	10	53496	53505	ndhC-trnV-UAC	53294-54538	10	Intergenic	LSC
288	TA	4	53708	53715	ndhC-trnV-UAC	53294-54538	8	Intergenic	LSC
140	T	11	53806	53816	ndhC-trnV-UAC	53294-54538	11	Intergenic	LSC
42	A	8	54295	54302	ndhC-trnV-UAC	53294-54538	8	Intergenic	LSC
43	A	10	54304	54313	ndhC-trnV-UAC	53294-54538	10	Intergenic	LSC
141	T	9	54439	54447	ndhC-trnV-UAC	53294-54538	9	Intergenic	LSC
221	TAA	3	55390	55398	trnV-UAC-trnM-CAU	55209-55403	9	Intergenic	LSC
222	ATA	3	57624	57632	atpB-rbcL	57625-58389	9	Intergenic	LSC
142	T	9	57654	57662	atpB-rbcL	57625-58389	9	Intergenic	LSC
223	TAT	3	57872	57880	atpB-rbcL	57625-58389	9	Intergenic	LSC
224	TTG	3	58343	58351	atpB-rbcL	57625-58389	9	Intergenic	LSC
289	AT	4	58676	58683	rbcL	58389-59816	8	coding	LSC
290	GA	4	58860	58867	rbcL	58389-59816	8	coding	LSC
225	GCT	3	59754	59762	rbcL	58389-59816	9	coding	LSC
291	AT	4	59933	59940	rbcL-accD	59816-60586	8	Intergenic	LSC
44	A	12	60200	60211	rbcL-accD	59816-60586	12	Intergenic	LSC
143	T	9	60244	60252	rbcL-accD	59816-60586	9	Intergenic	LSC
144	T	12	60421	60432	rbcL-accD	59816-60586	12	Intergenic	LSC
226	GAA	3	61450	61458	accD	60586-62067	9	coding	LSC
145	T	13	62254	62266	accD-psaI	62067-62786	13	Intergenic	LSC
45	A	14	62312	62325	accD-psaI	62067-62786	14	Intergenic	LSC
327	TA	5	62390	62399	accD-psaI	62067-62786	10	Intergenic	LSC
328	TA	5	62680	62689	accD-psaI	62067-62786	10	Intergenic	LSC
292	TA	4	62932	62939	psaI-ycf4	62896-63328	8	Intergenic	LSC
329	TG	5	63019	63028	psaI-ycf4	62896-63328	10	Intergenic	LSC
146	T	8	64134	64141	ycf4-cemA	63882-64528	8	Intergenic	LSC
46	A	10	64389	64398	ycf4-cemA	63882-64528	10	Intergenic	LSC
293	AT	4	65484	65491	petA	65415-66377	8	coding	LSC
196	C	8	65770	65777	petA	65415-66377	8	coding	LSC
47	A	8	65844	65851	petA	65415-66377	8	coding	LSC
147	T	9	66760	66768	petA-psbJ	66377-67326	9	Intergenic	LSC
48	A	10	66880	66889	petA-psbJ	66377-67326	10	Intergenic	LSC
49	A	9	66940	66948	petA-psbJ	66377-67326	9	Intergenic	LSC
294	AT	4	67023	67030	petA-psbJ	66377-67326	8	Intergenic	LSC
197	C	10	68543	68552	psbE-petL	68115-69448	10	Intergenic	LSC
148	T	10	68553	68562	psbE-petL	68115-69448	10	Intergenic	LSC
149	T	10	68581	68590	psbE-petL	68115-69448	10	Intergenic	LSC
50	A	8	68711	68718	psbE-petL	68115-69448	8	Intergenic	LSC
331	AT	6	68850	68861	psbE-petL	68115-69448	12	Intergenic	LSC
51	A	10	69039	69048	psbE-petL	68115-69448	10	Intergenic	LSC
227	TTA	3	69147	69155	psbE-petL	68115-69448	9	Intergenic	LSC
150	T	9	69839	69847	petG-trnW-CCA	69826-69956	9	Intergenic	LSC
151	T	10	70068	70077	trnW-CCA-trnP-UGG	70029-70216	10	Intergenic	LSC
152	T	10	70408	70417	trnP-UGG-psaJ	70289-70778	10	Intergenic	LSC
332	AT	6	70438	70449	trnP-UGG-psaJ	70289-70778	12	Intergenic	LSC
295	AT	4	70453	70460	trnP-UGG-psaJ	70289-70778	8	Intergenic	LSC
296	AT	4	70485	70492	trnP-UGG-psaJ	70289-70778	8	Intergenic	LSC
52	A	8	70551	70558	trnP-UGG-psaJ	70289-70778	8	Intergenic	LSC
53	A	9	70750	70758	trnP-UGG-psaJ	70289-70778	9	Intergenic	LSC
153	T	8	70897	70904	psaJ	70778-70912	8	coding	LSC
297	AG	4	70943	70950	psaJ-rpl33	70912-71586	8	Intergenic	LSC
154	T	8	71002	71009	psaJ-rpl33	70912-71586	8	Intergenic	LSC
228	TTAA	3	71292	71303	psaJ-rpl33	70912-71586	12	Intergenic	LSC
229	TAA	3	71362	71370	psaJ-rpl33	70912-71586	9	Intergenic	LSC
230	TAT	3	71839	71847	rpl33-rps18	71786-72124	9	Intergenic	LSC
231	AATA	3	71963	71974	rpl33-rps18	71786-72124	12	Intergenic	LSC
54	A	9	72033	72041	rpl33-rps18	71786-72124	9	Intergenic	LSC
55	A	8	72044	72051	rpl33-rps18	71786-72124	8	Intergenic	LSC
232	TAA	3	72357	72365	rps18	72124-72432	9	coding	LSC
56	A	8	72543	72550	rps18-rpl20	72432-72725	8	Intergenic	LSC
233	GAA	3	72561	72569	rps18-rpl20	72432-72725	9	Intergenic	LSC
155	T	10	73727	73736	rpl20-rps12	73078-73842	10	Intergenic	LSC
156	T	9	74144	74152	rps12-clpP	73955-74162	9	Intergenic	LSC
298	AT	4	74394	74401	clpP intron	74162-76182	8	Intergenic	LSC
57	A	12	74460	74471	clpP intron	74162-76182	12	Intergenic	LSC
299	AT	4	74565	74572	clpP intron	74162-76182	8	Intergenic	LSC
58	A	10	74880	74889	clpP intron	74162-76182	10	Intergenic	LSC
157	T	10	74966	74975	clpP intron	74162-76182	10	Intergenic	LSC
158	T	12	75400	75411	clpP intron	74162-76182	12	Intron	LSC
59	A	13	75509	75521	clpP intron	74162-76182	13	Intron	LSC
300	AT	4	76335	76342	clpP-psbB	76182-76589	8	Intergenic	LSC
234	TTG	3	77337	77345	psbB	76589-78115	9	coding	LSC
235	TTC	3	77972	77980	psbB	76589-78115	9	coding	LSC
60	A	11	78251	78261	psbB-psbT	78115-78301	11	Intergenic	LSC
61	A	8	79268	79275	petB intron	79135-80572	8	Intron	LSC
62	A	8	79321	79328	petB intron	79135-80572	8	Intron	LSC
63	A	8	79622	79629	petB intron	79135-80572	8	Intron	LSC
159	T	13	82150	82162	rpoA	82124-83221	13	coding	LSC
160	T	8	82264	82271	rpoA	82124-83221	8	coding	LSC
236	ATGT	3	82339	82350	rpoA	82124-83221	12	coding	LSC
237	TTC	3	82517	82525	rpoA	82124-83221	9	coding	LSC
238	GTT	3	83927	83935	rpl36-rps8	83925-84388	9	Intergenic	LSC
64	A	8	85452	85459	rpl14-rpl16	85411-85542	8	Intergenic	LSC
65	A	13	85475	85487	rpl14-rpl16	85411-85542	13	Intergenic	LSC
161	T	11	86068	86078	rpl16 intron	85542-86960	11	Intron	LSC
162	T	9	86184	86192	rpl16 intron	85542-86960	9	Intron	LSC
163	T	13	86217	86229	rpl16 intron	85542-86960	13	Intron	LSC
239	TTTC	3	86684	86695	rpl16 intron	85542-86960	12	Intron	LSC
66	A	10	86770	86779	rpl16 intron	85542-86960	10	Intron	LSC
67	A	8	86930	86937	rpl16 intron	85542-86960	8	Intron	LSC
164	T	11	87028	87038	rpl16-rps3	86960-87127	11	Intergenic	LSC
240	TGC	3	88044	88052	rpl22	87768-88232	9	coding	LSC
241	TTA	3	88461	88469	rps19	88279-88557	9	coding	IRa
165	T	8	88503	88510	rps19	88279-88557	8	coding	IRa
166	T	9	88535	88543	rps19	88279-88557	9	coding	IRa
242	CTT	3	88676	88684	rpl2	88621-89445	9	coding	IRa
301	GA	4	90115	90122	ycf2	90077-96952	8	coding	IRa
302	GA	4	90127	90134	ycf2	90077-96952	8	coding	IRa
303	GA	4	91111	91118	ycf2	90077-96952	8	coding	IRa
167	T	8	91552	91559	ycf2	90077-96952	8	coding	IRa
68	A	9	92057	92065	ycf2	90077-96952	9	coding	IRa
304	AGA	4	92436	92447	ycf2	90077-96952	12	coding	IRa
243	ATT	3	92893	92901	ycf2	90077-96952	9	coding	IRa
244	CAA	3	93280	93288	ycf2	90077-96952	9	coding	IRa
69	A	9	93308	93316	ycf2	90077-96952	9	coding	IRa
305	GA	4	93329	93336	ycf2	90077-96952	8	coding	IRa
245	CTT	3	94124	94132	ycf2	90077-96952	9	coding	IRa
246	GGT	3	94388	94396	ycf2	90077-96952	9	coding	IRa
247	GAA	3	95872	95880	ycf2	90077-96952	9	coding	IRa
306	TA	4	96703	96710	ycf2	90077-96952	8	coding	IRa
307	AG	4	98230	98237	ndhB	97888-100104	8	coding	IRa
248	AGA	3	98525	98533	ndhB	97888-100104	9	coding	IRa
168	T	11	98871	98881	ndhB intron	97888-100104	11	Intron	IRa
249	AGA	3	99968	99976	ndhB	97888-100104	9	coding	IRa
70	A	8	100130	100137	ndhB-rps7	100104-100431	8	Intergenic	IRa
169	T	11	102189	102199	rps12-trnV-GAC	101755-103212	11	Intergenic	IRa
71	A	9	105669	105677	trnI-GAU-trnI-GAU	105339-106078	9	Intergenic	IRa
308	CT	4	108871	108878	rrn23	107187-109985	8	coding	IRa
309	GA	4	109191	109198	rrn23	107187-109985	8	coding	IRa
170	T	8	110735	110742	rrn5-trnR-ACG	110532-110785	8	Intergenic	IRa
171	T	10	111049	111058	trnR-ACG-trnN-GUU	110858-111369	10	Intergenic	IRa
250	GGTT	3	111185	111196	trnR-ACG-trnN-GUU	110858-111369	12	Intergenic	IRa
251	CAA	3	112255	112263	trnN-GUU-ndhF	111440-112889	9	Intergenic	IRa
72	A	8	112863	112870	trnN-GUU-ndhF	111440-112889	8	Intergenic	SSC
252	TAG	3	113527	113535	ndhF	112889-115111	9	coding	SSC
172	T	8	113554	113561	ndhF	112889-115111	8	coding	SSC
253	TAA	3	114539	114547	ndhF	112889-115111	9	coding	SSC
254	ATAG	3	114933	114944	ndhF	112889-115111	12	coding	SSC
173	T	9	115253	115261	ndhF-rpl32	115111-115938	9	Intergenic	SSC
73	A	8	115378	115385	ndhF-rpl32	115111-115938	8	Intergenic	SSC
74	A	8	115448	115455	ndhF-rpl32	115111-115938	8	Intergenic	SSC
255	TAA	3	115519	115527	ndhF-rpl32	115111-115938	9	Intergenic	SSC
256	ATT	3	115649	115657	ndhF-rpl32	115111-115938	9	Intergenic	SSC
75	A	9	115970	115978	rpl32	115938-116090	9	coding	SSC
76	A	8	115998	116005	rpl32	115938-116090	8	coding	SSC
174	T	8	116070	116077	rpl32	115938-116090	8	coding	SSC
175	T	9	116599	116607	rpl32-trnL-UAG	116090-116794	9	Intergenic	SSC
176	T	8	116623	116630	rpl32-trnL-UAG	116090-116794	8	Intergenic	SSC
310	ATT	4	116769	116780	rpl32-trnL-UAG	116090-116794	12	Intergenic	SSC
177	T	8	117559	117566	ccsA	116963-117913	8	coding	SSC
257	AATA	3	118446	118457	ndhD	118244-119746	12	coding	SSC
178	T	8	118837	118844	ndhD	118244-119746	8	coding	SSC
77	A	11	119786	119796	ndhD-psaC	119746-119898	11	Intergenic	SSC
78	A	8	119845	119852	ndhD-psaC	119746-119898	8	Intergenic	SSC
179	T	8	119882	119889	ndhD-psaC	119746-119898	8	Intergenic	SSC
79	A	9	120826	120834	ndhE-ndhG	120710-120926	9	Intergenic	SSC
180	T	8	121456	121463	ndhG-ndhI	121456-121868	8	Intergenic	SSC
311	AT	4	121662	121669	ndhG-ndhI	121456-121868	8	Intergenic	SSC
80	A	9	121743	121751	ndhG-ndhI	121456-121868	9	Intergenic	SSC
258	TTC	3	122830	122838	ndhA	122455-124606	9	coding	SSC
259	ATA	3	123222	123230	ndhA	122455-124606	9	Intron	SSC
81	A	10	123369	123378	ndhA	122455-124606	10	Intron	SSC
82	A	10	123436	123445	ndhA	122455-124606	10	Intron	SSC
260	CTT	3	123463	123471	ndhA	122455-124606	9	Intron	SSC
83	A	12	123490	123501	ndhA	122455-124606	12	Intron	SSC
181	T	8	123526	123533	ndhA	122455-124606	8	Intron	SSC
182	T	8	126117	126124	rps15	125892-126164	8	coding	SSC
84	A	10	126310	126319	rps15-trnN-GUU	126164-132557	10	Intergenic	SSC
183	T	11	127531	127541	rps15-trnN-GUU	126164-132557	11	Intergenic	SSC
312	CT	4	127566	127573	rps15-trnN-GUU	126164-132557	8	Intergenic	SSC
184	T	11	127768	127778	rps15-trnN-GUU	126164-132557	11	Intergenic	SSC
185	T	8	128768	128775	rps15-trnN-GUU	126164-132557	8	Intergenic	SSC
186	T	9	129086	129094	rps15-trnN-GUU	126164-132557	9	Intergenic	SSC
187	T	8	129338	129345	rps15-trnN-GUU	126164-132557	8	Intergenic	SSC
188	T	11	129389	129399	rps15-trnN-GUU	126164-132557	11	Intergenic	SSC
189	T	8	129900	129907	rps15-trnN-GUU	126164-132557	8	Intergenic	SSC
190	T	14	129915	129928	rps15-trnN-GUU	126164-132557	14	Intergenic	SSC
261	TTC	3	129942	129950	rps15-trnN-GUU	126164-132557	9	Intergenic	SSC
191	T	9	130949	130957	rps15-trnN-GUU	126164-132557	9	Intergenic	SSC
85	A	8	131036	131043	rps15-trnN-GUU	126164-132557	8	Intergenic	SSC
262	TTG	3	131734	131742	rps15-trnN-GUU	126164-132557	9	Intergenic	IRb
263	AACC	3	132801	132812	trnN-GUU-trnR-ACG	132628-133139	12	Intergenic	IRb
86	A	10	132939	132948	trnN-GUU-trnR-ACG	132628-133139	10	Intergenic	IRb
87	A	8	133255	133262	trnR-ACG-rrn5	133212-133465	8	Intergenic	IRb
313	TC	4	134799	134806	rrn23	134012-136810	8	coding	IRb
314	AG	4	135119	135126	rrn23	134012-136810	8	coding	IRb
192	T	9	138320	138328	trnI-GAU	137776-137919	9	Intron	IRb
88	A	11	141798	141808	trnV-GAC-rps12	140785-142242	11	Intergenic	IRb
193	T	8	143860	143867	rps7-ndhB	143566-143893	8	Intergenic	IRb
264	TTC	3	144020	144028	ndhB	143893-146110	9	coding	IRb
89	A	12	145116	145127	ndhB	143893-146110	12	Intron	IRb
265	TCT	3	145465	145473	ndhB	143893-146110	9	coding	IRb
315	CT	4	145761	145768	ndhB	143893-146110	8	coding	IRb
316	TA	4	147288	147295	ycf2	147046-153921	8	coding	IRb
266	TTC	3	148118	148126	ycf2	147046-153921	9	coding	IRb
267	ACC	3	149602	149610	ycf2	147046-153921	9	coding	IRb
268	AAG	3	149866	149874	ycf2	147046-153921	9	coding	IRb
317	TC	4	150662	150669	ycf2	147046-153921	8	coding	IRb
194	T	9	150682	150790	ycf2	147046-153921	109	coding	IRb
269	TTG	3	150710	150718	ycf2	147046-153921	9	coding	IRb
270	AAT	3	151097	151105	ycf2	147046-153921	9	coding	IRb
318	TTC	4	151550	151561	ycf2	147046-153921	12	coding	IRb
195	T	9	151933	151941	ycf2	147046-153921	9	coding	IRb
90	A	8	152439	152446	ycf2	147046-153921	8	coding	IRb
319	TC	4	152880	152887	ycf2	147046-153921	8	coding	IRb
320	TC	4	153864	153871	ycf2	147046-153921	8	coding	IRb
321	TC	4	153876	153883	ycf2	147046-153921	8	coding	IRb
271	GAA	3	155313	155321	rpl2	154553-155377	9	coding	IRb
91	A	9	155455	155463	rpl2-trnH-GUG	155377-1	9	Intergenic	IRb
92	A	8	155488	155495	rpl2-trnH-GUG	155377-1	8	Intergenic	IRb

## Sheet: L. salicaria
No.	repeat motif	repeat	start	end	location	Genome region	Length of SSR(bp)	regions	partition					Mononucletide	Dinucletide	Trinucletide	tetranucletide	pentanucletide	hexanucleotide	Total	parameter setting
1	A	10	115	124	trnH-GUG-psbA	75-410	10	Intergenic	LSC	A	82			182	48	65	12	0	1	308
183	AAT	3	137	145	trnH-GUG-psbA	75-410	9	Intergenic	LSC	T	97
2	A	10	1788	1797	trnK-UUU-matK	1755-2013	10	Intergenic	LSC	C	2			O. argillicola	88995	114474	133004
83	T	9	2245	2253	matK	2013-3512	9	coding	LSC	G	1
3	A	8	2739	2746	matK	2013-3512	8	coding	LSC	AG	3
184	TTAA	3	3546	3557	matK-trnK-UUU	3512-4250	12	Intergenic	LSC	AT	17			LSC	IR	SSC
84	T	8	4037	4044	matK-trnK-UUU	3512-4250	8	Intergenic	LSC	CT	3			202	54	52
185	TAA	3	4292	4300	trnK-UUU-rps16	4286-5041	9	Intergenic	LSC	GA	7
4	A	8	4400	4407	trnK-UUU-rps16	4286-5041	8	Intergenic	LSC	GT	1			Intergenic	Genes	Intron
85	T	10	4448	4457	trnK-UUU-rps16	4286-5041	10	Intergenic	LSC	TA	9			163	100	45
86	T	8	4505	4512	trnK-UUU-rps16	4286-5041	8	Intergenic	LSC	TC	7
5	A	8	4868	4875	trnK-UUU-rps16	4286-5041	8	Intergenic	LSC	TG	1				A	G	C	T
299	TC	5	5011	5020	trnK-UUU-rps16	4286-5041	10	Intergenic	LSC	AAC	1			LSC	57	0	1	75
87	T	14	5021	5034	trnK-UUU-rps16	4286-5041	14	Intergenic	LSC	AAG	2			IRA	3	0	0	5
6	A	8	5455	5462	rps16	5041-6161	8	Intron	LSC	AAT	6			SSC	17	2	0	14
88	T	9	6410	6418	rps16-trnQ-UUG	6161-7459	9	Intergenic	LSC	AGA	4			IRB	5	0	0	3
89	T	8	6651	6658	rps16-trnQ-UUG	6161-7459	8	Intergenic	LSC	ATA	3
7	A	10	6756	6765	rps16-trnQ-UUG	6161-7459	10	Intergenic	LSC	ATG	3
186	AAG	3	7339	7347	rps16-trnQ-UUG	6161-7459	9	Intergenic	LSC	ATT	4
8	A	11	7776	7786	trnQ-UUG-psbK	7530-7911	11	Intergenic	LSC	CAA	3
187	AAT	3	7837	7845	trnQ-UUG-psbK	7530-7911	9	Intergenic	LSC	CAG	1
9	A	9	7894	7902	trnQ-UUG-psbK	7530-7911	9	Intergenic	LSC	CTG	1
10	A	9	8133	8141	psbK-psbI	8096-8489	9	Intergenic	LSC	CTT	2
90	T	11	8448	8458	psbK-psbI	8096-8489	11	Intergenic	LSC	GAA	3
11	A	10	8460	8469	psbK-psbI	8096-8489	10	Intergenic	LSC	GCT	1
12	A	8	9146	9153	trnS-GCU-trnG-UCC	8830-9559	8	Intergenic	LSC	GTA	1
188	TAAA	3	9328	9339	trnS-GCU-trnG-UCC	8830-9559	12	Intergenic	LSC	TAA	4
13	A	8	9337	9344	trnS-GCU-trnG-UCC	8830-9559	8	Intergenic	LSC	TAG	1
189	ATTT	3	10169	10180	trnG-UCC	9559-10369	12	Intron	LSC	TAT	3
14	A	8	10516	10523	trnG-UCC-trnR-UCU	10369-10524	8	Intergenic	LSC	TCT	4
15	A	12	12508	12519	atpA-atpF	12483-12540	12	Intergenic	LSC	TGC	1
91	T	8	13078	13085	atpF	12540-13862	8	Intron	LSC	TTA	6
92	T	8	13224	13231	atpF	12540-13862	8	Intron	LSC	TTC	7
16	A	8	13295	13302	atpF	12540-13862	8	Intron	LSC	TTG	4
17	A	12	13373	13384	atpF	12540-13862	12	Intron	LSC	AATA	1
190	TAG	3	13432	13440	atpF	12540-13862	9	Intron	LSC	ATAG	1
18	A	14	13882	13895	atpF-atpH	13862-14367	14	Intergenic	LSC	ATGT	1
256	TTA	4	13965	13976	atpF-atpH	13862-14367	12	Intergenic	LSC	ATTT	3
300	TG	5	14040	14049	atpF-atpH	13862-14367	10	Intergenic	LSC	TAAA	2
93	T	11	14050	14060	atpF-atpH	13862-14367	11	Intergenic	LSC	TTAA	1
19	A	9	14161	14169	atpF-atpH	13862-14367	9	Intergenic	LSC	TTCC	1
20	A	9	14327	14335	atpF-atpH	13862-14367	9	Intergenic	LSC	TTTC	2
94	T	8	14340	14347	atpF-atpH	13862-14367	8	Intergenic	LSC	GGATCT	1
191	AAC	3	15816	15824	atpI	15681-16424	9	coding	LSC
192	ATTT	3	16617	16628	atpI-rps2	16424-16642	12	Intergenic	LSC
193	TTA	3	16632	16640	atpI-rps2	16424-16642	9	Intergenic	LSC
95	T	11	17371	17381	rps2-rpoC2	17352-17575	11	Intergenic	LSC
96	T	9	17541	17549	rps2-rpoC2	17352-17575	9	Intergenic	LSC
21	A	8	17553	17560	rps2-rpoC2	17352-17575	8	Intergenic	LSC
97	T	12	19610	19621	rpoC2	17575-21756	12	coding	LSC
22	A	8	19754	19761	rpoC2	17575-21756	8	coding	LSC
301	AT	5	20981	20990	rpoC2	17575-21756	10	coding	LSC
98	T	9	22227	22235	rpoC1	21915-24702	9	coding	LSC
194	TTC	3	23234	23242	rpoC1	21915-24702	9	coding	LSC
23	A	8	23418	23425	rpoC1	21915-24702	8	coding	LSC
99	T	10	23720	23729	rpoC1	21915-24702	10	Intron	LSC
257	TA	4	25892	25899	rpoB	24729-27491	8	coding	LSC
100	T	10	27296	27305	rpoB	24729-27491	10	coding	LSC
101	T	13	28909	28921	rpoB-trnC-GCA	27941-29046	13	Intergenic	LSC
102	T	9	29747	29755	trnC-GCA-petN	29125-30009	9	Intergenic	LSC
195	ATT	3	30701	30709	petN-psbM	30098-31025	9	Intergenic	LSC
103	T	8	30975	30982	petN-psbM	30098-31025	8	Intergenic	LSC
104	T	9	31140	31148	psbM-trnD-GUC	31129-32342	9	Intergenic	LSC
105	T	9	31617	31625	psbM-trnD-GUC	31129-32342	9	Intergenic	LSC
24	A	8	31744	31751	psbM-trnD-GUC	31129-32342	8	Intergenic	LSC
258	CT	4	31766	31773	psbM-trnD-GUC	31129-32342	8	Intergenic	LSC
25	A	9	32626	32634	trnD-GUC-trnY-GUA	32415-32860	9	Intergenic	LSC
106	T	11	33230	33240	trnE-UUC-trnT-GGU	33075-33805	11	Intergenic	LSC
107	T	11	33460	33470	trnE-UUC-trnT-GGU	33075-33805	11	Intergenic	LSC
308	AT	7	33719	33732	trnE-UUC-trnT-GGU	33075-33805	14	Intergenic	LSC
108	T	10	34109	34118	trnT-GGU-psbD	33876-35331	10	Intergenic	LSC
259	TA	4	34507	34514	trnT-GGU-psbD	33876-35331	8	Intergenic	LSC
196	ATG	3	34598	34606	trnT-GGU-psbD	33876-35331	9	Intergenic	LSC
109	T	16	35042	35057	trnT-GGU-psbD	33876-35331	16	Intergenic	LSC
110	T	8	35186	35193	trnT-GGU-psbD	33876-35331	8	Intergenic	LSC
260	GA	4	37990	37997	trnS-UGA	37988-38080	8	coding	LSC
26	A	10	38233	38242	trnS-UGA-psbZ	38080-38426	10	Intergenic	LSC
27	A	10	38730	38739	psbZ-trnG-GCC	38614-39002	10	Intergenic	LSC
182	G	9	38744	38752	psbZ-trnG-GCC	38614-39002	9	Intergenic	LSC
302	AT	5	38856	38865	psbZ-trnG-GCC	38614-39002	10	Intergenic	LSC
28	A	10	38991	39000	psbZ-trnG-GCC	38614-39002	10	Intergenic	LSC
29	A	8	39164	39171	trnG-GCC-trnfM-CAU	39072-39254	8	Intergenic	LSC
30	A	10	39191	39200	trnG-GCC-trnfM-CAU	39072-39254	10	Intergenic	LSC
197	TCT	3	39765	39773	rps14	39499-39801	9	coding	LSC
198	ATA	3	39895	39903	rps14-psaB	39801-39930	9	Intergenic	LSC
199	ATG	3	41304	41312	psaB	39930-42134	9	coding	LSC
200	ATG	3	43528	43536	psaA	42160-44412	9	coding	LSC
111	T	8	44676	44683	psaA-ycf3	44412-45087	8	Intergenic	LSC
261	AT	4	44899	44906	psaA-ycf3	44412-45087	8	Intergenic	LSC
31	A	11	45068	45078	psaA-ycf3	44412-45087	11	Intergenic	LSC
112	T	8	45332	45339	ycf3	45087-47111	8	Intron	LSC
113	T	9	45456	45464	ycf3	45087-47111	9	Intron	LSC
114	T	15	45921	45935	ycf3	45087-47111	15	Intron	LSC
32	A	9	46474	46482	ycf3	45087-47111	9	Intron	LSC
115	T	10	46839	46848	ycf3	45087-47111	10	Intron	LSC
201	AAT	3	46969	46977	ycf3	45087-47111	9	Intron	LSC
33	A	8	47234	47241	ycf3-trnS-GGA	47111-47965	8	Intergenic	LSC
202	GTA	3	47332	47340	ycf3-trnS-GGA	47111-47965	9	Intergenic	LSC
116	T	9	47629	47637	ycf3-trnS-GGA	47111-47965	9	Intergenic	LSC
34	A	8	47674	47681	ycf3-trnS-GGA	47111-47965	8	Intergenic	LSC
262	AT	4	47760	47767	ycf3-trnS-GGA	47111-47965	8	Intergenic	LSC
35	A	12	47798	47809	ycf3-trnS-GGA	47111-47965	12	Intergenic	LSC
117	T	10	47857	47866	ycf3-trnS-GGA	47111-47965	10	Intergenic	LSC
118	T	12	48959	48970	rps4-trnT-UGU	48941-49305	12	Intergenic	LSC
119	T	11	49095	49105	rps4-trnT-UGU	48941-49305	11	Intergenic	LSC
263	TA	4	49111	49118	rps4-trnT-UGU	48941-49305	8	Intergenic	LSC
120	T	8	49619	49626	trnT-UGU-trnL-UAA	49377-50481	8	Intergenic	LSC
121	T	16	49634	49649	trnT-UGU-trnL-UAA	49377-50481	16	Intergenic	LSC
303	AT	5	49887	49896	trnT-UGU-trnL-UAA	49377-50481	10	Intergenic	LSC
36	A	14	49934	49947	trnT-UGU-trnL-UAA	49377-50481	14	Intergenic	LSC
37	A	10	50213	50222	trnT-UGU-trnL-UAA	49377-50481	10	Intergenic	LSC
203	CAA	3	50629	50637	trnL-UAA	50481-51098	9	Intron	LSC
38	A	8	50657	50664	trnL-UAA	50481-51098	8	Intron	LSC
122	T	8	50850	50857	trnL-UAA	50481-51098	8	Intron	LSC
123	T	8	51770	51777	trnF-GAA-ndhJ	51553-52325	8	Intergenic	LSC
304	AT	5	51854	51863	trnF-GAA-ndhJ	51553-52325	10	Intergenic	LSC
39	A	10	52128	52137	trnF-GAA-ndhJ	51553-52325	10	Intergenic	LSC
204	GGATCT	3	52273	52290	trnF-GAA-ndhJ	51553-52325	18	Intergenic	LSC
124	T	8	52821	52828	ndhJ-ndhK	52801-52922	8	Intergenic	LSC
205	TTA	3	53613	53621	ndhK	52922-53773	9	coding	LSC
125	T	11	53622	53632	ndhK	52922-53773	11	coding	LSC
126	T	8	54220	54227	ndhC-trnV-UAC	54015-55263	8	Intergenic	LSC
40	A	9	54340	54348	ndhC-trnV-UAC	54015-55263	9	Intergenic	LSC
305	TA	5	54410	54419	ndhC-trnV-UAC	54015-55263	10	Intergenic	LSC
264	AT	4	54440	54447	ndhC-trnV-UAC	54015-55263	8	Intergenic	LSC
41	A	9	54983	54991	ndhC-trnV-UAC	54015-55263	9	Intergenic	LSC
42	A	8	55033	55040	ndhC-trnV-UAC	54015-55263	8	Intergenic	LSC
127	T	9	55361	55369	trnV-UAC	55263-55937	9	Intron	LSC
128	T	8	56350	56357	trnM-CAU-atpE	56201-56450	8	Intergenic	LSC
265	ATA	4	58340	58351	atpB-rbcL	58341-59099	12	Intergenic	LSC
206	TAT	3	58590	58598	atpB-rbcL	58341-59099	9	Intergenic	LSC
129	T	9	58676	58684	atpB-rbcL	58341-59099	9	Intergenic	LSC
130	T	8	58718	58725	atpB-rbcL	58341-59099	8	Intergenic	LSC
207	TTG	3	59053	59061	atpB-rbcL	58341-59099	9	Intergenic	LSC
266	AT	4	59386	59393	rbcL	59099-60526	8	coding	LSC
267	GA	4	59570	59577	rbcL	59099-60526	8	coding	LSC
208	GCT	3	60464	60472	rbcL	59099-60526	9	coding	LSC
268	AT	4	61051	61058	rbcL-accD	60526-61282	8	Intergenic	LSC
131	T	9	61119	61127	rbcL-accD	60526-61282	9	Intergenic	LSC
209	GAA	3	62146	62154	accD	61282-62742	9	coding	LSC
132	T	8	62915	62922	accD-psaI	62742-63419	8	Intergenic	LSC
43	A	10	62957	62966	accD-psaI	62742-63419	10	Intergenic	LSC
44	A	10	63163	63172	accD-psaI	62742-63419	10	Intergenic	LSC
269	TA	4	63315	63322	accD-psaI	62742-63419	8	Intergenic	LSC
133	T	9	63553	63561	psaI-ycf4	63529-63939	9	Intergenic	LSC
270	AT	4	63749	63756	psaI-ycf4	63529-63939	8	Intergenic	LSC
271	GT	4	64242	64249	ycf4	63939-64493	8	coding	LSC
134	T	8	64995	65002	ycf4-cemA	64493-65375	8	Intergenic	LSC
306	TC	5	65442	65451	cemA	65375-66064	10	coding	LSC
272	AT	4	66322	66329	petA	66253-67215	8	coding	LSC
45	A	8	66682	66689	petA	66253-67215	8	coding	LSC
46	A	9	67776	67784	petA-psbJ	67215-68164	9	Intergenic	LSC
135	T	12	68019	68030	petA-psbJ	67215-68164	12	Intergenic	LSC
136	T	14	69432	69445	psbE-petL	68956-70334	14	Intergenic	LSC
47	A	9	69924	69932	psbE-petL	68956-70334	9	Intergenic	LSC
210	TTA	3	70024	70032	psbE-petL	68956-70334	9	Intergenic	LSC
137	T	9	70729	70737	petG-trnW-CCA	70716-70846	9	Intergenic	LSC
138	T	10	71273	71282	trnP-UGG-psaJ	71168-71615	10	Intergenic	LSC
273	AT	4	71326	71333	trnP-UGG-psaJ	71168-71615	8	Intergenic	LSC
274	AT	4	71358	71365	trnP-UGG-psaJ	71168-71615	8	Intergenic	LSC
139	T	9	71409	71417	trnP-UGG-psaJ	71168-71615	9	Intergenic	LSC
140	T	8	71734	71741	psaJ	71615-71749	8	coding	LSC
275	AG	4	71780	71787	psaJ-rpl33	71749-72285	8	Intergenic	LSC
276	TA	4	72028	72035	psaJ-rpl33	71749-72285	8	Intergenic	LSC
141	T	9	72195	72203	psaJ-rpl33	71749-72285	9	Intergenic	LSC
48	A	9	72691	72699	rpl33-rps18	72485-72777	9	Intergenic	LSC
211	TAA	3	73010	73018	rps18	72777-73085	9	coding	LSC
142	T	9	73225	73233	rps18-rpl20	73085-73380	9	Intergenic	LSC
143	T	9	74375	74383	rpl20-rps12	73733-74493	9	Intergenic	LSC
212	TTCC	3	74402	74413	rpl20-rps12	73733-74493	12	Intergenic	LSC
49	A	8	75065	75072	clpP	74764-76774	8	Intron	LSC
144	T	9	75313	75321	clpP	74764-76774	9	Intron	LSC
50	A	11	75474	75484	clpP	74764-76774	11	Intron	LSC
145	T	8	75555	75562	clpP	74764-76774	8	Intron	LSC
146	T	9	75987	75995	clpP	74764-76774	9	Intron	LSC
51	A	8	76088	76095	clpP	74764-76774	8	Intron	LSC
147	T	10	76188	76197	clpP	74764-76774	10	Intron	LSC
52	A	8	76230	76237	clpP	74764-76774	8	Intron	LSC
213	TTG	3	77929	77937	psbB	77181-78707	9	coding	LSC
214	TTC	3	78564	78572	psbB	77181-78707	9	coding	LSC
148	T	9	78726	78734	psbB-psbT	78707-78900	9	Intergenic	LSC
149	T	17	78809	78825	psbB-psbT	78707-78900	17	Intergenic	LSC
215	TTTC	3	79637	79648	psbH-petB	79524-79663	12	Intergenic	LSC
150	T	10	82670	82679	rpoA	82645-83743	10	coding	LSC
53	A	10	82692	82701	rpoA	82645-83743	10	coding	LSC
216	ATGT	3	82861	82872	rpoA	82645-83743	12	coding	LSC
217	TTC	3	83039	83047	rpoA	82645-83743	9	coding	LSC
54	A	8	84566	84573	rpl36-rps8	84455-84938	8	Intergenic	LSC
151	T	10	84790	84799	rpl36-rps8	84455-84938	10	Intergenic	LSC
218	ATTT	3	85402	85413	rps8-rpl14	85342-85546	12	Intergenic	LSC
55	A	8	85964	85971	rpl14-rpl16	85914-86060	8	Intergenic	LSC
56	A	10	85987	85996	rpl14-rpl16	85914-86060	10	Intergenic	LSC
152	T	11	86675	86685	rpl16	86060-87466	11	Intron	LSC
153	T	9	86715	86723	rpl16	86060-87466	9	Intron	LSC
154	T	8	86735	86742	rpl16	86060-87466	8	Intron	LSC
155	T	9	87074	87082	rpl16	86060-87466	9	Intron	LSC
219	TTTC	3	87202	87213	rpl16	86060-87466	12	Intron	LSC
156	T	10	87412	87421	rpl16	86060-87466	10	Intron	LSC
57	A	8	87436	87443	rpl16	86060-87466	8	Intron	LSC
157	T	8	87529	87536	rpl16-rps3	87466-87633	8	Intergenic	LSC
220	TGC	3	88559	88567	rpl22	88274-88747	9	coding	LSC
221	TTA	3	88977	88985	rps19	88795-89088	9	coding	LSC
158	T	9	89051	89059	rps19	88795-89088	9	coding	IRa
222	CTT	3	89190	89198	rpl2	89135-89959	9	coding	IRa
277	GA	4	90625	90632	ycf2	90584-97423	8	coding	IRa
278	GA	4	90637	90644	ycf2	90584-97423	8	coding	IRa
58	A	8	91410	91417	ycf2	90584-97423	8	coding	IRa
279	GA	4	91627	91634	ycf2	90584-97423	8	coding	IRa
59	A	9	92573	92581	ycf2	90584-97423	9	coding	IRa
280	AGA	4	92952	92963	ycf2	90584-97423	12	coding	IRa
223	ATT	3	93409	93417	ycf2	90584-97423	9	coding	IRa
224	CAA	3	93796	93804	ycf2	90584-97423	9	coding	IRa
60	A	9	93824	93832	ycf2	90584-97423	9	coding	IRa
281	GA	4	93845	93852	ycf2	90584-97423	8	coding	IRa
225	TCT	3	94528	94536	ycf2	90584-97423	9	coding	IRa
226	CTT	3	94634	94642	ycf2	90584-97423	9	coding	IRa
227	GAA	3	96334	96342	ycf2	90584-97423	9	coding	IRa
282	TA	4	97174	97181	ycf2	90584-97423	8	coding	IRa
283	AG	4	99433	99440	ndhB	99091-99846	8	coding	IRa
228	AGA	3	99728	99736	ndhB	99091-99846	9	coding	IRa
159	T	9	100074	100082	ndhB	99091-101305	9	Intron	IRa
229	AGA	3	101169	101177	ndhB	99091-101305	9	Intron	IRa
160	T	9	107060	107068	trnI-GAU	106587-107607	9	Intron	IRa
230	CTG	3	108833	108841	rrn23	108699-111505	9	coding	IRa
284	CT	4	110391	110398	rrn23	108699-111505	8	coding	IRa
285	GA	4	110711	110718	rrn23	108699-111505	8	coding	IRa
161	T	8	112262	112269	rrn5-trnR-ACG	112054-112312	8	Intergenic	IRa
162	T	8	112582	112589	trnR-ACG-trnN-GUU	112385-113000	8	Intergenic	IRa
231	CAA	3	113877	113885	trnN-GUU-ndhF	113071-114509	9	Intergenic	IRa
61	A	8	115212	115219	ndhF	114509-116736	8	coding	SSC
232	TTA	3	115229	115237	ndhF	114509-116736	9	coding	SSC
163	T	10	115266	115275	ndhF	114509-116736	10	coding	SSC
233	TAA	3	116164	116172	ndhF	114509-116736	9	coding	SSC
234	ATAG	3	116558	116569	ndhF	114509-116736	12	coding	SSC
164	T	8	116866	116873	ndhF-rpl32	116736-117726	8	Intergenic	SSC
235	TAA	3	117134	117142	ndhF-rpl32	116736-117726	9	Intergenic	SSC
165	T	8	117174	117181	ndhF-rpl32	116736-117726	8	Intergenic	SSC
286	TA	4	117532	117539	ndhF-rpl32	116736-117726	8	Intergenic	SSC
62	A	11	117573	117583	ndhF-rpl32	116736-117726	11	Intergenic	SSC
63	A	8	117786	117793	rpl32	117726-117879	8	coding	SSC
64	A	8	118093	118100	rpl32-trnL-UAG	117879-118684	8	Intergenic	SSC
236	AAT	3	118157	118165	rpl32-trnL-UAG	117879-118684	9	Intergenic	SSC
65	A	10	118259	118268	rpl32-trnL-UAG	117879-118684	10	Intergenic	SSC
237	TAT	3	118481	118489	rpl32-trnL-UAG	117879-118684	9	Intergenic	SSC
238	TAT	3	118502	118510	rpl32-trnL-UAG	117879-118684	9	Intergenic	SSC
66	A	9	118599	118607	rpl32-trnL-UAG	117879-118684	9	Intergenic	SSC
307	AT	6	118607	118618	rpl32-trnL-UAG	117879-118684	12	Intergenic	SSC
287	ATT	4	118659	118670	rpl32-trnL-UAG	117879-118684	12	Intergenic	SSC
180	C	8	118839	118846	trnL-UAG-ccsA	118763-118858	8	Intergenic	SSC
166	T	8	118847	118854	trnL-UAG-ccsA	118763-118858	8	Intergenic	SSC
167	T	8	119463	119470	ccsA	118858-119814	8	coding	SSC
67	A	8	120055	120062	ccsA-ndhD	119814-120174	8	Intergenic	SSC
239	AATA	3	120376	120387	ndhD	120174-121676	12	coding	SSC
168	T	8	120767	120774	ndhD	120174-121676	8	coding	SSC
181	C	8	121206	121213	ndhD	120174-121676	8	coding	SSC
68	A	8	121770	121777	ndhD-psaC	121676-121822	8	Intergenic	SSC
69	A	10	122764	122773	ndhE-ndhG	122656-122873	10	Intergenic	SSC
70	A	9	123719	123727	ndhG-ndhI	123403-123791	9	Intergenic	SSC
240	TTC	3	124768	124776	ndhA	124393-124932	9	coding	SSC
288	AT	4	125071	125078	ndhA	124393-126517	8	Intron	SSC
241	ATA	3	125143	125151	ndhA	124393-126517	9	Intron	SSC
71	A	10	125290	125299	ndhA	124393-126517	10	Intron	SSC
242	AAT	3	125298	125306	ndhA	124393-126517	9	Intron	SSC
243	TCT	3	125381	125389	ndhA	124393-126517	9	Intron	SSC
72	A	8	125405	125412	ndhA	124393-126517	8	Intron	SSC
169	T	8	125437	125444	ndhA	124393-126517	8	Intron	SSC
170	T	8	125805	125812	ndhA	124393-126517	8	Intron	SSC
171	T	8	128027	128034	rps15	127769-128074	8	coding	SSC
244	TAAA	3	128098	128109	rps15-ycf1	128074-128499	12	Intergenic	SSC
73	A	8	128282	128289	rps15-ycf1	128074-128499	8	Intergenic	SSC
74	A	8	128310	128317	rps15-ycf1	128074-128499	8	Intergenic	SSC
75	A	8	128325	128332	rps15-ycf1	128074-128499	8	Intergenic	SSC
172	T	11	129664	129674	ycf1	128499-134090	11	coding	SSC
245	ATT	3	129900	129908	ycf1	128499-134090	9	coding	SSC
173	T	8	130155	130162	ycf1	128499-134090	8	coding	SSC
289	AT	4	130717	130724	ycf1	128499-134090	8	coding	SSC
174	T	8	130837	130844	ycf1	128499-134090	8	coding	SSC
175	T	9	130964	130972	ycf1	128499-134090	9	coding	SSC
176	T	9	131793	131801	ycf1	128499-134090	9	coding	SSC
76	A	8	132542	132549	ycf1	128499-134090	8	coding	SSC
77	A	8	132887	132894	ycf1	128499-134090	8	coding	SSC
246	TTG	3	133594	133602	ycf1	128499-134090	9	coding	IRb
78	A	8	134890	134897	trnN-GUU-trnR-ACG	134479-135094	8	Intergenic	IRb
79	A	8	135210	135217	trnR-ACG-rrn5	135167-135425	8	Intergenic	IRb
290	TC	4	136761	136768	rrn23	135974-138780	8	coding	IRb
291	AG	4	137081	137088	rrn23	135974-138780	8	coding	IRb
247	CAG	3	138638	138646	rrn23	135974-138780	9	coding	IRb
80	A	9	140411	140419	trnI-GAU	139872-140891	9	coding	IRb
248	TTC	3	146301	146309	ndhB	146174-148388	9	coding	IRb
81	A	9	147397	147405	ndhB	146174-148388	9	Intron	IRb
249	TCT	3	147743	147751	ndhB	146174-148388	9	coding	IRb
292	CT	4	148039	148046	ndhB	146174-148388	8	coding	IRb
293	TA	4	150298	150305	ycf2	150056-156895	8	coding	IRb
250	TTC	3	151137	151145	ycf2	150056-156895	9	coding	IRb
251	AAG	3	152837	152845	ycf2	150056-156895	9	coding	IRb
252	AGA	3	152943	152951	ycf2	150056-156895	9	coding	IRb
294	TC	4	153627	153634	ycf2	150056-156895	8	coding	IRb
177	T	9	153647	153655	ycf2	150056-156895	9	coding	IRb
253	TTG	3	153675	153683	ycf2	150056-156895	9	coding	IRb
254	AAT	3	154062	154070	ycf2	150056-156895	9	coding	IRb
295	TTC	4	154515	154526	ycf2	150056-156895	12	coding	IRb
178	T	9	154898	154906	ycf2	150056-156895	9	coding	IRb
296	TC	4	155845	155852	ycf2	150056-156895	8	coding	IRb
179	T	8	156062	156069	ycf2	150056-156895	8	coding	IRb
297	TC	4	156835	156842	ycf2	150056-156895	8	coding	IRb
298	TC	4	156847	156854	ycf2	150056-156895	8	coding	IRb
255	GAA	3	158280	158288	rpl2	157520-158344	9	coding	IRb
82	A	9	158420	158428	rpl2-trnH-GUG	158344-1	9	Intergenic	IRb

## Sheet: L. intermis
No.	repeat motif	repeat	start	end	location	Genome region	Length of SSR(bp)	regions	partition					Mononucletide	Dinucletide	Trinucletide	tetranucletide	pentanucletide	hexanucleotide	Total	parameter setting
87	T	8	111	118	trnH-GUG-psbA	85-432	8	Intergenic	LSC	A	86			183	48	64	6	0	0	301
247	AAT	4	162	173	trnH-GUG-psbA	85-432	12	Intergenic	LSC	T	93
1	A	9	1809	1817	trnK-UUU-matK	1776-2023	9	Intergenic	LSC	C	3			O. argillicola	88424	114397	131783
88	T	9	2255	2263	matK	2023-3522	9	coding	LSC	G	1
2	A	8	2749	2756	matK	2023-3522	8	coding	LSC	AC	1
248	TAA	4	3643	3654	matK-trnK-UUU	3522-4267	12	Intergenic	LSC	AG	3			LSC	IR	SSC
3	A	11	3865	3875	matK-trnK-UUU	3522-4267	11	Intergenic	LSC	AT	18			207	56	38
184	AAT	3	4347	4355	trnK-UUU-rps16	4303-5119	9	Intergenic	LSC	CT	4
4	A	8	4454	4461	trnK-UUU-rps16	4303-5119	8	Intergenic	LSC	GA	6			Intergenic	Genes	Intron
5	A	8	4485	4492	trnK-UUU-rps16	4303-5119	8	Intergenic	LSC	TA	11			166	91	44
89	T	8	4531	4538	trnK-UUU-rps16	4303-5119	8	Intergenic	LSC	TC	5
6	A	8	4568	4575	trnK-UUU-rps16	4303-5119	8	Intergenic	LSC	AAC	1				A	G	C	T
90	T	8	4611	4618	trnK-UUU-rps16	4303-5119	8	Intergenic	LSC	AAG	2			LSC	69	1	2	68
7	A	11	4747	4757	trnK-UUU-rps16	4303-5119	11	Intergenic	LSC	AAT	9			IRA	3	0	0	5
8	A	8	5029	5036	trnK-UUU-rps16	4303-5119	8	Intergenic	LSC	ACC	1			SSC	9	0	1	17
249	TA	4	5068	5075	trnK-UUU-rps16	4303-5119	8	Intergenic	LSC	AGA	4			IRB	5	0	0	3
294	CT	5	5094	5103	trnK-UUU-rps16	4303-5119	10	Intergenic	LSC	ATA	3
91	T	10	5103	5112	trnK-UUU-rps16	4303-5119	10	Intergenic	LSC	ATG	4
9	A	9	5527	5535	rps16	5119-6241	9	Intron	LSC	ATT	2
92	T	9	5907	5915	rps16	5119-6241	9	Intron	LSC	CAA	3
10	A	9	6484	6492	rps16-trnQ-UUG	6241-7625	9	Intergenic	LSC	CAG	1
93	T	11	6728	6738	rps16-trnQ-UUG	6241-7625	11	Intergenic	LSC	CTG	1
11	A	8	6941	6948	rps16-trnQ-UUG	6241-7625	8	Intergenic	LSC	CTT	3
12	A	10	7944	7953	trnQ-UUG-psbK	7696-8083	10	Intergenic	LSC	GAA	2
185	AAT	3	8005	8013	trnQ-UUG-psbK	7696-8083	9	Intergenic	LSC	GCT	1
13	A	11	8064	8074	trnQ-UUG-psbK	7696-8083	11	Intergenic	LSC	GGT	1
94	T	12	8613	8624	psbK-psbI	8268-8655	12	Intergenic	LSC	GTA	1
14	A	10	8626	8635	psbK-psbI	8268-8655	10	Intergenic	LSC	TAA	3
250	CT	4	9067	9074	trnS-GCU-trnG-UCC	9002-9684	8	Intergenic	LSC	TAG	2
95	T	11	9077	9087	trnS-GCU-trnG-UCC	9002-9684	11	Intergenic	LSC	TAT	2
15	A	9	9193	9201	trnS-GCU-trnG-UCC	9002-9684	9	Intergenic	LSC	TCT	4
96	T	8	9224	9231	trnS-GCU-trnG-UCC	9002-9684	8	Intergenic	LSC	TGC	1
97	T	9	9270	9278	trnS-GCU-trnG-UCC	9002-9684	9	Intergenic	LSC	TTA	4
16	A	11	9488	9498	trnS-GCU-trnG-UCC	9002-9684	11	Intergenic	LSC	TTC	6
299	AT	6	10613	10624	trnG-UCC-trnR-UCU	10480-10672	12	Intergenic	LSC	TTG	3
17	A	9	10663	10671	trnG-UCC-trnR-UCU	10480-10672	9	Intergenic	LSC	AATA	1
251	AAT	4	11043	11054	trnR-UCU-atpA	10743-11099	12	Intergenic	LSC	ATAG	1
18	A	10	12647	12656	atpA-atpF	12622-12677	10	Intergenic	LSC	ATTT	1
98	T	8	13374	13381	atpF	12677-13997	8	Intron	LSC	TAAG	1
19	A	9	13445	13453	atpF	12677-13997	9	Intron	LSC	TTTC	2
20	A	9	13524	13532	atpF	12677-13997	9	Intron	LSC
186	TAG	3	13576	13584	atpF	12677-13997	9	Intron	LSC
21	A	11	13795	13805	atpF	12677-13997	11	Intron	LSC
99	T	8	14045	14052	atpF-atpH	13997-14496	8	Intergenic	LSC
187	TTA	3	14106	14114	atpF-atpH	13997-14496	9	Intergenic	LSC
22	A	9	14155	14163	atpF-atpH	13997-14496	9	Intergenic	LSC
100	T	12	14183	14194	atpF-atpH	13997-14496	12	Intergenic	LSC
23	A	10	14462	14471	atpF-atpH	13997-14496	10	Intergenic	LSC
101	T	8	14476	14483	atpF-atpH	13997-14496	8	Intergenic	LSC
24	A	10	14764	14773	atpH-atpI	14741-15812	10	Intergenic	LSC
188	TAG	3	15116	15124	atpH-atpI	14741-15812	9	Intergenic	LSC
252	AT	4	15703	15710	atpH-atpI	14741-15812	8	Intergenic	LSC
189	AAC	3	15947	15955	atpI	15812-16555	9	coding	LSC
190	ATTT	3	16755	16766	atpI-rps2	16555-16780	12	Intergenic	LSC
191	TTA	3	16770	16778	atpI-rps2	16555-16780	9	Intergenic	LSC
102	T	11	17509	17519	rps2-rpoC2	17490-17711	11	Intergenic	LSC
103	T	11	19741	19751	rpoC2	17711-21877	11	coding	LSC
25	A	8	19884	19891	rpoC2	17711-21877	8	coding	LSC
104	T	9	20276	20284	rpoC2	17711-21877	9	coding	LSC
295	AT	5	21114	21123	rpoC2	17711-21877	10	coding	LSC
105	T	9	22362	22370	rpoC1	22050-24821	9	Intron	LSC
192	TTC	3	23369	23377	rpoC1	22050-24821	9	Intron	LSC
26	A	8	23553	23560	rpoC1	22050-24821	8	Intron	LSC
106	T	12	23848	23859	rpoC1	22050-24821	12	Intron	LSC
107	T	10	27415	27424	rpoB	24848-28060	10	coding	LSC
193	TTC	3	29067	29075	rpoB-trnC-GCA	28060-29202	9	Intergenic	LSC
27	A	10	29123	29132	rpoB-trnC-GCA	28060-29202	10	Intergenic	LSC
108	T	10	30650	30659	petN-psbM	30201-31105	10	Intergenic	LSC
253	TA	4	30897	30904	petN-psbM	30201-31105	8	Intergenic	LSC
109	T	9	31220	31228	psbM-trnD-GUC	31209-32386	9	Intergenic	LSC
110	T	12	31745	31756	psbM-trnD-GUC	31209-32386	12	Intergenic	LSC
28	A	9	31777	31785	psbM-trnD-GUC	31209-32386	9	Intergenic	LSC
180	C	8	31796	31803	psbM-trnD-GUC	31209-32386	8	Intergenic	LSC
29	A	8	32280	32287	psbM-trnD-GUC	31209-32386	8	Intergenic	LSC
300	AT	6	33488	33499	trnE-UUC-trnT-GGU	33095-33566	12	Intergenic	LSC
111	T	13	33721	33733	trnT-GGU-psbD	33637-35078	13	Intergenic	LSC
30	A	8	33744	33751	trnT-GGU-psbD	33637-35078	8	Intergenic	LSC
194	TTA	3	33784	33792	trnT-GGU-psbD	33637-35078	9	Intergenic	LSC
254	TA	4	34263	34270	trnT-GGU-psbD	33637-35078	8	Intergenic	LSC
195	ATG	3	34348	34356	trnT-GGU-psbD	33637-35078	9	Intergenic	LSC
112	T	9	34932	34940	trnT-GGU-psbD	33637-35078	9	Intergenic	LSC
255	GA	4	37729	37736	trnS-UGA	37727-27819	8	coding	LSC
256	TA	4	37921	37928	trnS-UGA-psbZ	37819-38145	8	Intergenic	LSC
31	A	10	38449	38458	psbZ-trnG-GCC	38333-38721	10	Intergenic	LSC
183	G	8	38463	38470	psbZ-trnG-GCC	38333-38721	8	Intergenic	LSC
196	AAT	3	38533	38541	psbZ-trnG-GCC	38333-38721	9	Intergenic	LSC
197	TAT	3	38553	38561	psbZ-trnG-GCC	38333-38721	9	Intergenic	LSC
32	A	9	38711	38719	psbZ-trnG-GCC	38333-38721	9	Intergenic	LSC
113	T	8	39444	39451	rps14	39198-39500	8	coding	LSC
198	TCT	3	39464	39472	rps14	39198-39500	9	coding	LSC
199	ATA	3	39589	39597	rps14-psaB	39500-39624	9	Intergenic	LSC
200	ATG	3	40998	41006	psaB	39624-41828	9	coding	LSC
201	ATG	3	43222	43230	psaA	41854-44106	9	coding	LSC
114	T	8	44372	44379	psaA-ycf3	44106-44803	8	Intergenic	LSC
301	AT	7	44595	44608	psaA-ycf3	44106-44803	14	Intergenic	LSC
33	A	8	44714	44721	psaA-ycf3	44106-44803	8	Intergenic	LSC
34	A	11	44774	44784	psaA-ycf3	44106-44803	11	Intergenic	LSC
115	T	9	45048	45056	ycf3	44803-46812	9	Intron	LSC
116	T	10	45172	45181	ycf3	44803-46812	10	Intron	LSC
202	TAAG	3	45433	45444	ycf3	44803-46812	12	Intron	LSC
35	A	8	46171	46178	ycf3	44803-46812	8	Intron	LSC
117	T	10	46535	46544	ycf3	44803-46812	10	Intron	LSC
203	AAT	3	46670	46678	ycf3	44803-46812	9	Intron	LSC
36	A	9	46934	46942	ycf3-trnS-GGA	46812-47709	9	Intergenic	LSC
204	GTA	3	47027	47035	ycf3-trnS-GGA	46812-47709	9	Intergenic	LSC
37	A	9	47408	47416	ycf3-trnS-GGA	46812-47709	9	Intergenic	LSC
38	A	9	47542	47550	ycf3-trnS-GGA	46812-47709	9	Intergenic	LSC
257	AC	4	47851	47858	trnS-GGA-rps4	47795-48089	8	Intergenic	LSC
296	TA	5	48845	48854	rps4-trnT-UGU	48694-49040	10	Intergenic	LSC
118	T	9	49413	49421	trnT-UGU-trnL-UAA	49112-50323	9	Intergenic	LSC
205	TAA	3	49577	49585	trnT-UGU-trnL-UAA	49112-50323	9	Intergenic	LSC
39	A	11	49950	49960	trnT-UGU-trnL-UAA	49112-50323	11	Intergenic	LSC
40	A	11	50050	50060	trnT-UGU-trnL-UAA	49112-50323	11	Intergenic	LSC
206	CAA	3	50471	50479	trnL-UAA	50323-50946	9	Intron	LSC
119	T	8	50691	50698	trnL-UAA	50323-50946	8	Intron	LSC
120	T	12	51198	51209	trnL-UAA-trnF-GAA	50946-51321	12	Intergenic	LSC
207	ATG	3	51301	51309	trnL-UAA-trnF-GAA	50946-51321	9	Intergenic	LSC
258	AT	4	51447	51454	trnF-GAA-ndhJ	51393-52141	8	Intergenic	LSC
297	AT	5	51544	51553	trnF-GAA-ndhJ	51393-52141	10	Intergenic	LSC
41	A	10	51657	51666	trnF-GAA-ndhJ	51393-52141	10	Intergenic	LSC
259	AT	4	51688	51695	trnF-GAA-ndhJ	51393-52141	8	Intergenic	LSC
121	T	9	52637	52645	ndhJ-ndhK	52617-52739	9	Intergenic	LSC
122	T	10	53433	53442	ndhK	52739-53591	10	coding	LSC
123	T	9	54031	54039	ndhC-trnV-UAC	53833-54988	9	Intergenic	LSC
260	AT	4	54062	54069	ndhC-trnV-UAC	53833-54988	8	Intergenic	LSC
42	A	9	54137	54145	ndhC-trnV-UAC	53833-54988	9	Intergenic	LSC
261	TA	4	54223	54230	ndhC-trnV-UAC	53833-54988	8	Intergenic	LSC
262	AT	4	54259	54266	ndhC-trnV-UAC	53833-54988	8	Intergenic	LSC
124	T	8	54283	54290	ndhC-trnV-UAC	53833-54988	8	Intergenic	LSC
125	T	11	54344	54354	ndhC-trnV-UAC	53833-54988	11	Intergenic	LSC
126	T	8	54356	54363	ndhC-trnV-UAC	53833-54988	8	Intergenic	LSC
43	A	10	54892	54901	ndhC-trnV-UAC	53833-54988	10	Intergenic	LSC
127	T	8	55086	55093	trnV-UAC	54988-55666	8	Intron	LSC
128	T	8	56073	56080	trnM-CAU-atpE	55930-56187	8	Intergenic	LSC
263	ATA	4	58074	58085	atpB-rbcL	58075-58837	12	Intergenic	LSC
44	A	8	58133	58140	atpB-rbcL	58075-58837	8	Intergenic	LSC
208	TAT	3	58326	58334	atpB-rbcL	58075-58837	9	Intergenic	LSC
129	T	10	58412	58421	atpB-rbcL	58075-58837	10	Intergenic	LSC
130	T	8	58458	58465	atpB-rbcL	58075-58837	8	Intergenic	LSC
209	TTG	3	58791	58799	atpB-rbcL	58075-58837	9	Intergenic	LSC
264	AT	4	59124	59131	rbcL	58837-60264	8	coding	LSC
265	GA	4	59308	59315	rbcL	58837-60264	8	coding	LSC
210	GCT	3	60202	60210	rbcL	58837-60264	9	coding	LSC
45	A	10	60418	60427	rbcL-accD	60264-60997	10	Intergenic	LSC
46	A	9	60629	60637	rbcL-accD	60264-60997	9	Intergenic	LSC
266	AT	4	60770	60777	rbcL-accD	60264-60997	8	Intergenic	LSC
131	T	9	60840	60848	rbcL-accD	60264-60997	9	Intergenic	LSC
211	GAA	3	61861	61869	accD	60997-62457	9	coding	LSC
132	T	10	62621	62630	accD-psaI	62457-63022	10	Intergenic	LSC
47	A	10	62676	62685	accD-psaI	62457-63022	10	Intergenic	LSC
267	TA	4	62759	62766	accD-psaI	62457-63022	8	Intergenic	LSC
268	TA	4	62918	62925	accD-psaI	62457-63022	8	Intergenic	LSC
133	T	10	63158	63167	psaI-ycf4	63132-63534	10	Intergenic	LSC
48	A	10	64256	64265	ycf4-cemA	64088-64979	10	Intergenic	LSC
134	T	8	64601	64608	ycf4-cemA	64088-64979	8	Intergenic	LSC
298	TC	5	65046	65055	cemA	64979-65668	10	coding	LSC
269	AT	4	65918	65925	petA	65849-66811	8	coding	LSC
181	C	8	66204	66211	petA	65849-66811	8	coding	LSC
49	A	8	66278	66285	petA	65849-66811	8	coding	LSC
50	A	9	67330	67338	psbJ	67720-67842	9	coding	LSC
135	T	9	68986	68994	psbE-petL	68509-69867	9	Intergenic	LSC
51	A	10	69056	69065	psbE-petL	68509-69867	10	Intergenic	LSC
52	A	10	69229	69238	psbE-petL	68509-69867	10	Intergenic	LSC
53	A	9	69468	69476	psbE-petL	68509-69867	9	Intergenic	LSC
54	A	8	69832	69839	psbE-petL	68509-69867	8	Intergenic	LSC
136	T	8	70264	70271	petG-trnW-CCA	70251-70380	8	Intergenic	LSC
137	T	8	70767	70774	trnP-UGG-psaJ	70709-71184	8	Intergenic	LSC
138	T	9	70820	70828	trnP-UGG-psaJ	70709-71184	9	Intergenic	LSC
270	AT	4	70873	70880	trnP-UGG-psaJ	70709-71184	8	Intergenic	LSC
271	AT	4	70913	70920	trnP-UGG-psaJ	70709-71184	8	Intergenic	LSC
55	A	9	70951	70959	trnP-UGG-psaJ	70709-71184	9	Intergenic	LSC
139	T	11	70974	70984	trnP-UGG-psaJ	70709-71184	11	Intergenic	LSC
140	T	8	71303	71310	psaJ	71184-71318	8	coding	LSC
272	AG	4	71349	71356	psaJ-rpl33	71318-71787	8	Intergenic	LSC
141	T	10	71696	71705	psaJ-rpl33	71318-71787	10	Intergenic	LSC
56	A	9	72186	72194	rpl33-rps18	71987-72276	9	Intergenic	LSC
142	T	10	72753	72762	rps18-rpl20	72581-72875	10	Intergenic	LSC
143	T	8	73886	73893	rpl20-rps12	73228-74008	8	Intergenic	LSC
57	A	9	74579	74587	clpP	74283-76286	9	Intron	LSC
58	A	8	74683	74690	clpP	74283-76286	8	Intron	LSC
144	T	8	74836	74843	clpP	74283-76286	8	Intron	LSC
59	A	12	74999	75010	clpP	74283-76286	12	Intron	LSC
60	A	9	75476	75484	clpP	74283-76286	9	Intron	LSC
145	T	11	75515	75525	clpP	74283-76286	11	Intron	LSC
61	A	8	75624	75631	clpP	74283-76286	8	Intron	LSC
62	A	9	75763	75771	clpP	74283-76286	9	Intron	LSC
63	A	8	75956	75963	clpP	74283-76286	8	Intron	LSC
64	A	9	76586	76594	clpP-psbB	76286-76723	9	Intergenic	LSC
146	T	8	78268	78275	psbB-psbT	78249-78423	8	Intergenic	LSC
147	T	9	78340	78348	psbB-psbT	78249-78423	9	Intergenic	LSC
212	TTTC	3	79161	79172	psbH-petB	79048-79187	12	Intergenic	LSC
273	AT	4	81464	81471	petD	80813-82045	8	Intron	LSC
148	T	12	82198	82209	petD-rpoA	82045-82208	12	Intergenic	LSC
65	A	9	82218	82226	rpoA	82208-83272	9	coding	LSC
213	TTC	3	82568	82576	rpoA	82208-83272	9	coding	LSC
149	T	9	83334	83342	rpoA-rps11	83272-83343	9	Intergenic	LSC
150	T	10	84147	84156	rpl36-rps8	83984-84465	10	Intergenic	LSC
151	T	9	84325	84333	rpl36-rps8	83984-84465	9	Intergenic	LSC
66	A	9	85481	85489	rpl14	85067-85435	9	coding	LSC
67	A	9	85505	85513	rpl14-rpl16	85435-85572	9	Intergenic	LSC
152	T	8	86553	86560	rpl16	85572-86944	8	Intron	LSC
214	TTTC	3	86680	86691	rpl16	85572-86944	12	Intron	LSC
68	A	8	86758	86765	rpl16	85572-86944	8	Intron	LSC
153	T	8	86892	86899	rpl16	85572-86944	8	Intron	LSC
69	A	8	86914	86921	rpl16	85572-86944	8	Intron	LSC
154	T	8	87000	87007	rpl16-rps3	86944-87096	8	Intergenic	LSC
215	TGC	3	88019	88027	rpl22	87737-88207	9	coding	LSC
216	TTA	3	88437	88445	rps19	88255-88548	9	coding	IRa
155	T	9	88511	88519	rps19	88255-88548	9	coding	IRa
217	CTT	3	88650	88658	rpl2	88595-89419	9	coding	IRa
274	GA	4	90102	90109	ycf2	90049-96984	8	coding	IRa
275	GA	4	91095	91102	ycf2	90049-96984	8	coding	IRa
70	A	9	92041	92049	ycf2	90049-96984	9	coding	IRa
276	AGA	4	92420	92431	ycf2	90049-96984	12	coding	IRa
218	ATT	3	92877	92885	ycf2	90049-96984	9	coding	IRa
219	CAA	3	93264	93272	ycf2	90049-96984	9	coding	IRa
71	A	9	93292	93300	ycf2	90049-96984	9	coding	IRa
277	GA	4	93313	93320	ycf2	90049-96984	8	coding	IRa
220	TCT	3	93996	94004	ycf2	90049-96984	9	coding	IRa
221	CTT	3	94102	94110	ycf2	90049-96984	9	coding	IRa
222	GGT	3	94366	94374	ycf2	90049-96984	9	coding	IRa
278	TA	4	96735	96742	ycf2	90049-96984	8	coding	IRa
279	AG	4	99005	99012	ndhB	98663-100878	8	coding	IRa
223	AGA	3	99300	99308	ndhB	98663-100878	9	coding	IRa
156	T	10	99646	99655	ndhB	98663-100878	10	Intron	IRa
224	AGA	3	100742	100750	ndhB	98663-100878	9	coding	IRa
157	T	9	102968	102976	rps12-trnV-GAC	102534-104416	9	Intergenic	IRa
225	AAG	3	104032	104040	rps12-trnV-GAC	102534-104416	9	Intergenic	IRa
158	T	9	106972	106980	trnI-GAU	106500-107526	9	Intron	IRa
226	CTG	3	108745	108753	rrn23	108611-111417	9	coding	IRa
280	CT	4	110303	110310	rrn23	108611-111417	8	coding	IRa
281	GA	4	110623	110630	rrn23	108611-111417	8	coding	IRa
72	A	12	112025	112036	rrn5-trnR-ACG	111970-112231	12	Intergenic	IRa
159	T	9	112504	112512	trnR-ACG-trnN-GUU	112304-112938	9	Intergenic	IRa
227	CAA	3	113815	113823	trnN-GUU-ndhF	113009-114445	9	Intergenic	IRa
73	A	8	115148	115155	ndhF	114445-116672	8	coding	SSC
160	T	9	115203	115211	ndhF	114445-116672	9	coding	SSC
228	TAA	3	116100	116108	ndhF	114445-116672	9	coding	SSC
229	ATAG	3	116494	116505	ndhF	114445-116672	12	coding	SSC
161	T	12	116820	116831	ndhF-rpl32	116672-116950	12	Intergenic	SSC
162	T	10	116835	116844	ndhF-rpl32	116672-116950	10	Intergenic	SSC
163	T	9	116933	116941	ndhF-rpl32	116672-116950	9	Intergenic	SSC
282	AT	4	117395	117402	rpl32-trnL-UAG	117103-117469	8	Intergenic	SSC
283	ATT	4	117444	117455	rpl32-trnL-UAG	117103-117469	12	Intergenic	SSC
230	AATA	3	119101	119112	ndhD	118899-120401	12	coding	SSC
164	T	8	119492	119499	ndhD	118899-120401	8	coding	SSC
182	C	8	119931	119938	ndhD	118899-120401	8	coding	SSC
74	A	9	120442	120450	ndhD-psaC	120401-120552	9	Intergenic	SSC
231	AAT	3	120449	120457	ndhD-psaC	120401-120552	9	Intergenic	SSC
75	A	8	120499	120506	ndhD-psaC	120401-120552	8	Intergenic	SSC
165	T	9	121506	121514	ndhE-ndhG	121388-121604	9	Intergenic	SSC
232	TTC	3	123510	123518	ndhA	123135-125264	9	coding	SSC
284	AT	4	123819	123826	ndhA	123135-125264	8	Intron	SSC
233	ATA	3	123891	123899	ndhA	123135-125264	9	Intron	SSC
76	A	10	124038	124047	ndhA	123135-125264	10	Intron	SSC
234	TCT	3	124131	124139	ndhA	123135-125264	9	Intron	SSC
166	T	10	124188	124197	ndhA	123135-125264	10	Intron	SSC
167	T	8	126775	126782	rps15	126516-126822	8	coding	SSC
77	A	9	126976	126984	rps15-ycf1	126822-127263	9	Intergenic	SSC
168	T	9	127064	127072	rps15-ycf1	126822-127263	9	Intergenic	SSC
169	T	9	128180	128188	ycf1	127263-132854	9	coding	SSC
170	T	11	128416	128426	ycf1	127263-132854	11	coding	SSC
171	T	8	129407	129414	ycf1	127263-132854	8	coding	SSC
78	A	8	129423	129430	ycf1	127263-132854	8	coding	SSC
285	TA	4	129477	129484	ycf1	127263-132854	8	coding	SSC
172	T	9	129725	129733	ycf1	127263-132854	9	coding	SSC
79	A	8	129963	129970	ycf1	127263-132854	8	coding	SSC
173	T	10	130028	130037	ycf1	127263-132854	10	coding	SSC
174	T	9	130554	130562	ycf1	127263-132854	9	coding	SSC
175	T	9	130608	130616	ycf1	127263-132854	9	coding	SSC
80	A	8	130667	130674	ycf1	127263-132854	8	coding	SSC
176	T	9	131573	131581	ycf1	127263-132854	9	coding	SSC
81	A	8	131660	131667	ycf1	127263-132854	8	coding	SSC
235	TTG	3	132358	132366	ycf1	127263-132854	9	coding	IRb
82	A	9	133669	133677	trnN-GUU-trnR-ACG	133243-133877	9	Intergenic	IRb
177	T	12	134145	134156	trnR-ACG-rrn5	133950-134211	12	Intergenic	IRb
286	TC	4	135551	135558	rrn23	134764-137570	8	coding	IRb
287	AG	4	135871	135878	rrn23	134764-137570	8	coding	IRb
236	CAG	3	137428	137436	rrn23	134764-137570	9	coding	IRb
83	A	9	139201	139209	trnI-GAU	138655-139681	9	Intron	IRb
237	CTT	3	142141	142149	trnV-GAC-rps12	141765-143647	9	Intergenic	IRb
84	A	9	143205	143213	trnV-GAC-rps12	141765-143647	9	Intergenic	IRb
238	TTC	3	145430	145438	ndhB	145303-147518	9	coding	IRb
85	A	10	146526	146535	ndhB	145303-147518	10	Intron	IRb
239	TCT	3	146873	146881	ndhB	145303-147518	9	coding	IRb
288	CT	4	147169	147176	ndhB	145303-147518	8	coding	IRb
289	TA	4	149439	149446	ycf2	149197-156132	8	coding	IRb
240	ACC	3	151807	151815	ycf2	149197-156132	9	coding	IRb
241	AAG	3	152071	152079	ycf2	149197-156132	9	coding	IRb
242	AGA	3	152177	152185	ycf2	149197-156132	9	coding	IRb
290	TC	4	152861	152868	ycf2	149197-156132	8	coding	IRb
178	T	9	152881	152889	ycf2	149197-156132	9	coding	IRb
243	TTG	3	152909	152917	ycf2	149197-156132	9	coding	IRb
244	AAT	3	153296	153304	ycf2	149197-156132	9	coding	IRb
291	TTC	4	153749	153760	ycf2	149197-156132	12	coding	IRb
179	T	9	154132	154140	ycf2	149197-156132	9	coding	IRb
292	TC	4	155079	155086	ycf2	149197-156132	8	coding	IRb
293	TC	4	156072	156079	ycf2	149197-156132	8	coding	IRb
245	GAA	3	157522	157530	rpl2	156762-157586	9	coding	IRb
86	A	9	157662	157670	rpl2-trnH-GUG	157586-1	9	Intergenic	IRb
246	AAT	3	157734	157742	rpl2-trnH-GUG	157586-1	9	Intergenic	IRb

## Sheet: P. granatum
No.	repeat motif	repeat	start	end	location	Genome region	Length of SSR(bp)	regions	partition					Mononucletide	Dinucletide	Trinucletide	tetranucletide	pentanucletide	hexanucleotide	Total	parameter setting
228	TA	4	367	374	trnH-GUG-psbA	75-402	8	Intergenic	LSC	A	78			165	52	58	8	1	0	284
1	A	9	1781	1789	trnK-UUU-matK	1744-1999	9	Intergenic	LSC	T	83
79	T	9	2231	2239	matK	1999-3498	9	coding	LSC	C	2			O. argillicola	88975	114465	133173
2	A	8	2725	2732	matK	1999-3498	8	coding	LSC	G	2
3	A	9	3835	3843	matK-trnK-UUU	3498-4234	9	Intergenic	LSC	AG	4
80	T	9	3954	3962	matK-trnK-UUU	3498-4234	9	Intergenic	LSC	AT	17			LSC	IR	SSC
4	A	8	4275	4282	trnK-UUU-rps16	4270-5122	8	Intergenic	LSC	CT	4			184	56	44
5	A	9	4709	4717	trnK-UUU-rps16	4270-5122	9	Intergenic	LSC	GA	7
6	A	8	4955	4962	trnK-UUU-rps16	4270-5122	8	Intergenic	LSC	TA	12			Intergenic	Genes	Intron
164	G	9	5034	5042	trnK-UUU-rps16	4270-5122	9	Intergenic	LSC	TC	8			148	101	35
229	TC	4	5095	5102	trnK-UUU-rps16	4270-5122	8	Intergenic	LSC	AAC	1
7	A	8	5530	5537	rps16	5122-6243	8	Intron	LSC	AAG	2				A	G	C	T
81	T	8	5905	5912	rps16	5122-6243	8	Intron	LSC	AAT	4			LSC	58	2	1	57
8	A	10	6805	6814	rps16-trnQ-UUG	6243-7626	10	Intergenic	LSC	ACC	1			IRA	2	0	0	5
166	AATAA	3	6947	6961	rps16-trnQ-UUG	6243-7626	15	Intergenic	LSC	AGA	4			SSC	13	0	1	19
82	T	8	7351	7358	rps16-trnQ-UUG	6243-7626	8	Intergenic	LSC	ATA	3			IRB	5	0	0	2
9	A	8	7953	7960	trnQ-UUG-psbK	7697-8081	8	Intergenic	LSC	ATG	4
83	T	8	7964	7971	trnQ-UUG-psbK	7697-8081	8	Intergenic	LSC	ATT	3
167	AAT	3	8014	8022	trnQ-UUG-psbK	7697-8081	9	Intergenic	LSC	CAA	2
10	A	10	8063	8072	trnQ-UUG-psbK	7697-8081	10	Intergenic	LSC	CAG	1
84	T	10	8614	8623	psbK-psbI	8260-8654	10	Intergenic	LSC	CTG	1
11	A	10	8625	8634	psbK-psbI	8260-8654	10	Intergenic	LSC	CTT	3
12	A	10	8843	8852	psbI-trnS-GCU	8764-8914	10	Intergenic	LSC	GAA	4
13	A	9	9225	9233	trnS-GCU-trnG-UCC	9001-9582	9	Intergenic	LSC	GCT	1
14	A	11	12524	12534	trnR-UCU	10520-10591	11	coding	LSC	GGT	1
85	T	12	13096	13107	atpF	12555-13868	12	Intron	LSC	TAA	1
15	A	8	13321	13328	atpF	12555-13868	8	Intron	LSC	TAG	2
16	A	8	13392	13399	atpF	12555-13868	8	Intron	LSC	TAT	2
168	TAG	3	13442	13450	atpF	12555-13868	9	Intron	LSC	TCT	3
86	T	8	13916	13923	atpF-atpH	13868-14382	8	Intergenic	LSC	TGC	1
87	T	9	13974	13982	atpF-atpH	13868-14382	9	Intergenic	LSC	TTA	4
169	TTA	3	13981	13989	atpF-atpH	13868-14382	9	Intergenic	LSC	TTC	7
88	T	11	14061	14071	atpF-atpH	13868-14382	11	Intergenic	LSC	TTG	3
17	A	8	14343	14350	atpF-atpH	13868-14382	8	Intergenic	LSC	AAAG	1
89	T	8	14355	14362	atpF-atpH	13868-14382	8	Intergenic	LSC	AATA	1
18	A	10	14644	14653	atpH-atpI	14627-15671	10	Intergenic	LSC	ATAG	1
90	T	8	14844	14851	atpH-atpI	14627-15671	8	Intergenic	LSC	ATGT	1
170	TAG	3	14997	15005	atpH-atpI	14627-15671	9	Intergenic	LSC	TAAG	1
91	T	8	15535	15542	atpH-atpI	14627-15671	8	Intergenic	LSC	TTTA	1
171	AAC	3	15806	15814	atpI	15671-16414	9	coding	LSC	TTTC	2
172	TTA	3	16615	16623	atpI-rps2	16414-16625	9	Intergenic	LSC	AATAA	1
92	T	11	17355	17365	rps2-rpoC2	17335-17554	11	Intergenic	LSC
93	T	8	17523	17530	rps2-rpoC2	17335-17554	8	Intergenic	LSC
173	ATT	3	17674	17682	rpoC2	17554-21735	9	coding	LSC
94	T	11	19584	19594	rpoC2	17554-21735	11	coding	LSC
19	A	8	19727	19734	rpoC2	17554-21735	8	coding	LSC
95	T	9	20122	20130	rpoC2	17554-21735	9	coding	LSC
278	AT	5	20960	20969	rpoC2	17554-21735	10	coding	LSC
96	T	9	22208	22216	rpoC1	21896-24684	9	coding	LSC
174	TTC	3	23215	23223	rpoC1	21896-24684	9	coding	LSC
20	A	8	23399	23406	rpoC1	21896-24684	8	coding	LSC
97	T	8	23697	23704	rpoC1	21896-24684	8	Intron	LSC
98	T	10	27278	27287	rpoB	24711-27923	10	coding	LSC
99	T	10	28420	28429	rpoB-trnC-GCA	27923-29005	10	Intergenic	LSC
100	T	8	28728	28735	rpoB-trnC-GCA	27923-29005	8	Intergenic	LSC
21	A	9	28927	28935	rpoB-trnC-GCA	27923-29005	9	Intergenic	LSC
230	AT	4	30750	30757	petN-psbM	30091-31010	8	Intergenic	LSC
101	T	8	30960	30967	petN-psbM	30091-31010	8	Intergenic	LSC
102	T	9	31125	31133	psbM-trnD-GUC	31114-32285	9	Intergenic	LSC
22	A	8	31682	31689	psbM-trnD-GUC	31114-32285	8	Intergenic	LSC
23	A	10	32571	32580	trnD-GUC-trnY-GUA	32358-32805	10	Intergenic	LSC
103	T	10	32726	32735	trnD-GUC-trnY-GUA	32358-32805	10	Intergenic	LSC
24	A	10	33279	33288	trnE-UUC-trnT-GGU	33020-34000	10	Intergenic	LSC
279	TA	5	33346	33355	trnE-UUC-trnT-GGU	33020-34000	10	Intergenic	LSC
231	AT	4	33911	33918	trnE-UUC-trnT-GGU	33020-34000	8	Intergenic	LSC
25	A	9	34120	34128	trnT-GGU-psbD	34071-35516	9	Intergenic	LSC
26	A	9	34419	34427	trnT-GGU-psbD	34071-35516	9	Intergenic	LSC
232	TA	4	34706	34713	trnT-GGU-psbD	34071-35516	8	Intergenic	LSC
175	ATG	3	34796	34804	trnT-GGU-psbD	34071-35516	9	Intergenic	LSC
27	A	8	34872	34879	trnT-GGU-psbD	34071-35516	8	Intergenic	LSC
104	T	10	35118	35127	trnT-GGU-psbD	34071-35516	10	Intergenic	LSC
105	T	8	35371	35378	trnT-GGU-psbD	34071-35516	8	Intergenic	LSC
233	GA	4	38170	38177	trnS-UGA	38168-38260	8	coding	LSC
234	TA	4	38362	38369	trnS-UGA-psbZ	38260-38596	8	Intergenic	LSC
28	A	12	38900	38911	psbZ-trnG-GCC	38784-39174	12	Intergenic	LSC
165	G	8	38916	38923	psbZ-trnG-GCC	38784-39174	8	Intergenic	LSC
29	A	8	39165	39172	psbZ-trnG-GCC	38784-39174	8	Intergenic	LSC
30	A	9	39646	39654	trnfM-CAU-rps14	39501-39674	9	Intergenic	LSC
176	TCT	3	39940	39948	rps14	39674-39976	9	coding	LSC
177	ATA	3	40065	40073	rps14-psaB	39976-40100	9	Intergenic	LSC
178	ATG	3	41474	41482	psaB	40100-42304	9	coding	LSC
179	ATG	3	43698	43706	psaA	42330-44582	9	coding	LSC
106	T	9	44847	44855	psaA-ycf3	44582-45281	9	Intergenic	LSC
235	AT	4	45092	45099	psaA-ycf3	44582-45281	8	Intergenic	LSC
31	A	12	45255	45266	psaA-ycf3	44582-45281	12	Intergenic	LSC
107	T	10	45594	45603	ycf3	45281-47279	10	Intron	LSC
180	TAAG	3	45868	45879	ycf3	45281-47279	12	Intron	LSC
32	A	10	46626	46635	ycf3	45281-47279	10	Intron	LSC
108	T	9	46997	47005	ycf3	45281-47279	9	Intron	LSC
236	AAT	4	47134	47145	ycf3	45281-47279	12	Intron	LSC
33	A	9	47401	47409	ycf3-trnS-GGA	47279-48118	9	Intergenic	LSC
34	A	8	47830	47837	ycf3-trnS-GGA	47279-48118	8	Intergenic	LSC
35	A	8	47955	47962	ycf3-trnS-GGA	47279-48118	8	Intergenic	LSC
109	T	8	48012	48019	ycf3-trnS-GGA	47279-48118	8	Intergenic	LSC
237	TA	4	49257	49264	rps4-trnT-UGU	49113-49443	8	Intergenic	LSC
110	T	8	49909	49916	trnT-UGU-trnL-UAA	49515-50371	8	Intergenic	LSC
36	A	10	49996	50005	trnT-UGU-trnL-UAA	49515-50371	10	Intergenic	LSC
111	T	8	50504	50511	trnL-UAA	50371-50972	8	Intron	LSC
181	CAA	3	50520	50528	trnL-UAA	50371-50972	9	Intron	LSC
182	ATG	3	51298	51306	trnL-UAA-trnF-GAA	50972-51318	9	Intergenic	LSC
37	A	9	51637	51645	trnF-GAA-ndhJ	51390-52148	9	Intergenic	LSC
284	AT	6	51676	51687	trnF-GAA-ndhJ	51390-52148	12	Intergenic	LSC
112	T	8	51841	51848	trnF-GAA-ndhJ	51390-52148	8	Intergenic	LSC
113	T	8	54032	54039	ndhC-trnV-UAC	53829-55142	8	Intergenic	LSC
238	AT	4	54257	54264	ndhC-trnV-UAC	53829-55142	8	Intergenic	LSC
239	AT	4	54268	54275	ndhC-trnV-UAC	53829-55142	8	Intergenic	LSC
240	AT	4	54295	54302	ndhC-trnV-UAC	53829-55142	8	Intergenic	LSC
114	T	11	54395	54405	ndhC-trnV-UAC	53829-55142	11	Intergenic	LSC
38	A	9	54863	54871	ndhC-trnV-UAC	53829-55142	9	Intergenic	LSC
39	A	12	54939	54950	ndhC-trnV-UAC	53829-55142	12	Intergenic	LSC
115	T	8	56234	56241	trnM-CAU-atpE	56082-56339	8	Intergenic	LSC
116	T	9	58179	58187	atpB	56737-58233	9	coding	LSC
241	ATA	4	58232	58243	atpB-rbcL	58233-58989	12	Intergenic	LSC
40	A	9	58286	58294	atpB-rbcL	58233-58989	9	Intergenic	LSC
183	TAT	3	58478	58486	atpB-rbcL	58233-58989	9	Intergenic	LSC
117	T	8	58607	58614	atpB-rbcL	58233-58989	8	Intergenic	LSC
184	TTG	3	58943	58951	atpB-rbcL	58233-58989	9	Intergenic	LSC
242	AT	4	59276	59283	rbcL	58989-60416	8	coding	LSC
243	GA	4	59460	59467	rbcL	58989-60416	8	coding	LSC
185	GCT	3	60354	60362	rbcL	58989-60416	9	coding	LSC
244	AT	4	60533	60540	rbcL-accD	60416-61206	8	Intergenic	LSC
245	AT	4	60968	60975	rbcL-accD	60416-61206	8	Intergenic	LSC
118	T	12	61039	61050	rbcL-accD	60416-61206	12	Intergenic	LSC
186	GAA	3	62070	62078	accD	61206-62666	9	coding	LSC
119	T	8	62834	62841	accD-psaI	62666-63351	8	Intergenic	LSC
41	A	10	62889	62898	accD-psaI	62666-63351	10	Intergenic	LSC
246	TA	4	62972	62979	accD-psaI	62666-63351	8	Intergenic	LSC
280	TA	5	63247	63256	accD-psaI	62666-63351	10	Intergenic	LSC
120	T	8	63483	63490	psaI-ycf4	63457-63878	8	Intergenic	LSC
247	TC	4	64911	64918	ycf4-cemA	64432-65334	8	Intergenic	LSC
42	A	9	65339	65347	cemA	65334-66026	9	coding	LSC
281	TC	5	65404	65413	cemA	65334-66026	10	coding	LSC
248	AT	4	66284	66291	petA	66215-67177	8	coding	LSC
162	C	8	66570	66577	petA	66215-67177	8	coding	LSC
43	A	8	66644	66651	petA	66215-67177	8	coding	LSC
44	A	8	67716	67723	petA-psbJ	67177-68098	8	Intergenic	LSC
121	T	9	69374	69382	psbE-petL	68887-70251	9	Intergenic	LSC
45	A	8	69452	69459	psbE-petL	68887-70251	8	Intergenic	LSC
46	A	8	69850	69857	psbE-petL	68887-70251	8	Intergenic	LSC
187	TTA	3	69955	69963	psbE-petL	68887-70251	9	Intergenic	LSC
249	CT	4	70078	70085	psbE-petL	68887-70251	8	Intergenic	LSC
122	T	8	70651	70658	petG-trnW-CCA	70638-70765	8	Intergenic	LSC
123	T	8	71157	71164	trnP-UGG-psaJ	71098-71554	8	Intergenic	LSC
124	T	9	71199	71207	trnP-UGG-psaJ	71098-71554	9	Intergenic	LSC
250	AT	4	71252	71259	trnP-UGG-psaJ	71098-71554	8	Intergenic	LSC
251	AT	4	71292	71299	trnP-UGG-psaJ	71098-71554	8	Intergenic	LSC
47	A	10	71324	71333	trnP-UGG-psaJ	71098-71554	10	Intergenic	LSC
125	T	8	71673	71680	psaJ	71554-71688	8	coding	LSC
252	AG	4	71719	71726	psaJ-rpl33	71688-72198	8	Intergenic	LSC
126	T	9	72104	72112	psaJ-rpl33	71688-72198	9	Intergenic	LSC
188	AAAG	3	72179	72190	psaJ-rpl33	71688-72198	12	Intergenic	LSC
189	TAT	3	72480	72488	rpl33-rps18	72404-72735	9	Intergenic	LSC
48	A	9	73155	73163	rps18-rpl20	73040-73339	9	Intergenic	LSC
190	GAA	3	73174	73182	rps18-rpl20	73040-73339	9	Intergenic	LSC
127	T	11	74369	74379	rpl20-rps12	73707-74494	11	Intergenic	LSC
49	A	8	75060	75067	clpP	74764-76740	8	Intron	LSC
50	A	9	75168	75176	clpP	74764-76740	9	Intron	LSC
51	A	10	75490	75499	clpP	74764-76740	10	Intron	LSC
52	A	8	75964	75971	clpP	74764-76740	8	Intron	LSC
128	T	8	76002	76009	clpP	74764-76740	8	Intron	LSC
53	A	8	76251	76258	clpP	74764-76740	8	Intron	LSC
191	TTG	3	77926	77934	psbB	77178-78704	9	coding	LSC
192	TTC	3	78561	78569	psbB	77178-78704	9	coding	LSC
129	T	11	78723	78733	psbB-psbT	78704-78812	11	Intergenic	LSC
193	TTTC	3	79563	79574	psbH-petB	79450-79589	12	Intergenic	LSC
54	A	10	82637	82646	rpoA	82586-83682	10	coding	LSC
194	ATGT	3	82800	82811	rpoA	82586-83682	12	coding	LSC
195	TTC	3	82978	82986	rpoA	82586-83682	9	coding	LSC
130	T	8	84732	84739	rpl36-rps8	84389-84878	8	Intergenic	LSC
131	T	12	85350	85361	rps8-rpl14	85282-85508	12	Intergenic	LSC
196	TTTA	3	85372	85383	rps8-rpl14	85282-85508	12	Intergenic	LSC
55	A	8	85922	85929	rpl14-rpl16	85876-86015	8	Intergenic	LSC
56	A	11	85946	85956	rpl14-rpl16	85876-86015	11	Intergenic	LSC
253	TA	4	86655	86662	rpl16	86015-87416	8	Intron	LSC
132	T	9	86672	86680	rpl16	86015-87416	9	Intron	LSC
133	T	9	87024	87032	rpl16	86015-87416	9	Intron	LSC
197	TTTC	3	87152	87163	rpl16	86015-87416	12	Intron	LSC
57	A	8	87232	87239	rpl16	86015-87416	8	Intron	LSC
134	T	11	87361	87371	rpl16	86015-87416	11	Intron	LSC
58	A	8	87386	87393	rpl16	86015-87416	8	Intron	LSC
198	TGC	3	88509	88517	rpl22	88227-88697	9	coding	LSC
254	AT	4	88646	88653	rpl22	88227-88697	8	coding	LSC
199	TTA	3	88927	88935	rps19	88745-89038	9	coding	LSC
135	T	8	88969	88976	rps19	88745-89038	8	coding	LSC
136	T	9	89001	89009	rps19	88745-89038	9	coding	IRa
200	CTT	3	89140	89148	rpl2	89085-89909	9	coding	IRa
255	GA	4	90575	90582	ycf2	90534-97457	8	coding	IRa
256	GA	4	90587	90594	ycf2	90534-97457	8	coding	IRa
257	GA	4	91580	91587	ycf2	90534-97457	8	coding	IRa
258	AGA	4	92905	92916	ycf2	90534-97457	12	coding	IRa
201	ATT	3	93362	93370	ycf2	90534-97457	9	coding	IRa
59	A	9	93777	93785	ycf2	90534-97457	9	coding	IRa
259	GA	4	93798	93805	ycf2	90534-97457	8	coding	IRa
202	TCT	3	94481	94489	ycf2	90534-97457	9	coding	IRa
203	CTT	3	94587	94595	ycf2	90534-97457	9	coding	IRa
204	GGT	3	94851	94859	ycf2	90534-97457	9	coding	IRa
205	GAA	3	96371	96379	ycf2	90534-97457	9	coding	IRa
260	TA	4	97208	97215	ycf2	90534-97457	8	coding	IRa
261	AG	4	99083	99090	ndhB	98741-100956	8	coding	IRa
206	AGA	3	99378	99386	ndhB	98741-100956	9	coding	IRa
137	T	10	99724	99733	ndhB	98741-100956	10	Intron	IRa
207	AGA	3	100820	100828	ndhB	98741-100956	9	coding	IRa
262	CT	4	103029	103036	rps12-trnV-GAC	102600-104483	8	Intergenic	IRa
208	AAG	3	104107	104115	rps12-trnV-GAC	102600-104483	9	Intergenic	IRa
138	T	10	107039	107048	trnI-GAU	106567-107587	10	Intron	IRa
209	CTG	3	108814	108822	rrn23	108680-111486	9	coding	IRa
263	CT	4	110372	110379	rrn23	108680-111486	8	coding	IRa
264	GA	4	110692	110699	rrn23	108680-111486	8	coding	IRa
60	A	11	112090	112100	rrn5-trnR-ACG	112035-112292	11	Intergenic	IRa
139	T	9	112241	112249	rrn5-trnR-ACG	112035-112292	9	Intergenic	IRa
140	T	10	112564	112573	trnR-ACG-trnN-GUU	112365-112993	10	Intergenic	IRa
210	CAA	3	113870	113878	trnN-GUU-ndhF	113064-114512	9	Intergenic	IRa
61	A	12	114466	114477	trnN-GUU-ndhF	113064-114512	12	Intergenic	SSC
62	A	8	115215	115222	ndhF	114512-116739	8	coding	SSC
141	T	8	115271	115278	ndhF	114512-116739	8	coding	SSC
211	TAA	3	116167	116175	ndhF	114512-116739	9	coding	SSC
212	ATAG	3	116561	116572	ndhF	114512-116739	12	coding	SSC
63	A	11	117438	117448	ndhF-rpl32	116739-117721	11	Intergenic	SSC
64	A	9	117572	117580	ndhF-rpl32	116739-117721	9	Intergenic	SSC
142	T	12	117608	117619	ndhF-rpl32	116739-117721	12	Intergenic	SSC
65	A	8	117781	117788	rpl32	117721-117874	8	coding	SSC
143	T	9	118002	118010	rpl32-trnL-UAG	117874-118948	9	Intergenic	SSC
144	T	11	118178	118188	rpl32-trnL-UAG	117874-118948	11	Intergenic	SSC
66	A	10	118870	118879	rpl32-trnL-UAG	117874-118948	10	Intergenic	SSC
265	ATT	4	118923	118934	rpl32-trnL-UAG	117874-118948	12	Intergenic	SSC
145	T	8	119115	119122	trnL-UAG-ccsA	119027-119126	8	Intergenic	SSC
282	AT	5	120175	120184	ccsA-ndhD	120082-120453	10	Intergenic	SSC
283	AT	5	120197	120206	ccsA-ndhD	120082-120453	10	Intergenic	SSC
213	AATA	3	120655	120666	ndhD	120453-121955	12	coding	SSC
146	T	8	121046	121053	ndhD	120453-121955	8	coding	SSC
163	C	8	121485	121492	ndhD	120453-121955	8	coding	SSC
214	AAT	3	122005	122013	ndhD-psaC	121955-122111	9	Intergenic	SSC
67	A	11	122055	122065	ndhD-psaC	121955-122111	11	Intergenic	SSC
147	T	8	123069	123076	ndhE-ndhG	122951-123166	8	Intergenic	SSC
266	TA	4	123924	123931	ndhG-ndhI	123696-124093	8	Intergenic	SSC
68	A	8	124005	124012	ndhG-ndhI	123696-124093	8	Intergenic	SSC
215	TTC	3	125061	125069	ndhA	124686-126826	9	coding	SSC
216	ATA	3	125446	125454	ndhA	124686-126826	9	Intron	SSC
69	A	9	125597	125605	ndhA	124686-126826	9	Intron	SSC
70	A	8	125717	125724	ndhA	124686-126826	8	Intron	SSC
148	T	8	125941	125948	ndhA	124686-126826	8	Intron	SSC
149	T	8	128337	128344	rps15	128078-128384	8	coding	SSC
150	T	9	129542	129550	ycf1	128604-134234	9	coding	SSC
151	T	8	129778	129785	ycf1	128604-134234	8	coding	SSC
152	T	8	130775	130782	ycf1	128604-134234	8	coding	SSC
71	A	8	130791	130798	ycf1	128604-134234	8	coding	SSC
267	TA	4	130845	130852	ycf1	128604-134234	8	coding	SSC
153	T	9	131093	131101	ycf1	128604-134234	9	coding	SSC
154	T	10	131396	131405	ycf1	128604-134234	10	coding	SSC
155	T	9	131523	131531	ycf1	128604-134234	9	coding	SSC
156	T	9	131928	131936	ycf1	128604-134234	9	coding	SSC
157	T	9	132485	132493	ycf1	128604-134234	9	coding	SSC
158	T	8	132549	132556	ycf1	128604-134234	8	coding	SSC
159	T	10	132590	132599	ycf1	128604-134234	10	coding	SSC
72	A	8	132695	132702	ycf1	128604-134234	8	coding	SSC
73	A	8	133040	133047	ycf1	128604-134234	8	coding	SSC
217	TTG	3	133738	133746	ycf1	128604-134234	9	coding	IRb
74	A	10	135043	135052	trnN-GUU-trnR-ACG	134624-135251	10	Intergenic	IRb
75	A	9	135367	135375	trnR-ACG-rrn5	135324-135581	9	Intergenic	IRb
160	T	11	135516	135526	trnR-ACG-rrn5	135324-135581	11	Intergenic	IRb
268	TC	4	136917	136924	rrn23	136130-138936	8	coding	IRb
269	AG	4	137237	137244	rrn23	136130-138936	8	coding	IRb
218	CAG	3	138794	138802	rrn23	136130-138936	9	coding	IRb
76	A	10	140568	140577	trnI-GAU	140029-141049	10	Intron	IRb
219	CTT	3	143501	143509	trnV-GAC-rps12	143133-145016	9	Intergenic	IRb
270	AG	4	144580	144587	trnV-GAC-rps12	143133-145016	8	Intergenic	IRb
220	TTC	3	146787	146795	ndhB	146660-148875	9	coding	IRb
77	A	10	147883	147892	ndhB	146660-148875	10	Intron	IRb
221	TCT	3	148230	148238	ndhB	146660-148875	9	coding	IRb
271	CT	4	148526	148533	ndhB	146660-148875	8	coding	IRb
272	TA	4	150401	150408	ycf2	150159-157082	8	coding	IRb
222	TTC	3	151237	151245	ycf2	150159-157082	9	coding	IRb
223	ACC	3	152757	152765	ycf2	150159-157082	9	coding	IRb
224	AAG	3	153021	153029	ycf2	150159-157082	9	coding	IRb
225	AGA	3	153127	153135	ycf2	150159-157082	9	coding	IRb
273	TC	4	153811	153818	ycf2	150159-157082	8	coding	IRb
161	T	9	153831	153839	ycf2	150159-157082	9	coding	IRb
226	AAT	3	154246	154254	ycf2	150159-157082	9	coding	IRb
274	TTC	4	154699	154710	ycf2	150159-157082	12	coding	IRb
275	TC	4	156029	156036	ycf2	150159-157082	8	coding	IRb
276	TC	4	157022	157029	ycf2	150159-157082	8	coding	IRb
277	TC	4	157034	157041	ycf2	150159-157082	8	coding	IRb
227	GAA	3	158467	158475	rpl2	157707-158531	9	coding	IRb
78	A	9	158607	158615	rpl2-trnH-GUG	158531-1	9	Intergenic	IRb

## Sheet: W. fruticosa
No.	repeat motif	repeat	start	end	location	Genome region	Length of SSR(bp)	regions	partition					Mononucletide	Dinucletide	Trinucletide	tetranucletide	pentanucletide	hexanucleotide	Total	parameter setting
185	ATA	3	1719	1727	psbA-trnK-UUU	1490-1751	9	Intergenic	LSC	A	87			184	51	68	8	2	0	313
1	A	8	1818	1825	trnK-UUU-matK	1785-2042	8	Intergenic	LSC	T	89
88	T	9	2268	2276	matK	2042-3526	9	coding	LSC	C	4			O. argillicola	89569	115126	133823
2	A	8	2762	2769	matK	2042-3526	8	coding	LSC	G	4
255	TAA	4	3648	3659	matK-trnK-UUU	3526-4272	12	Intergenic	LSC	AG	3
3	A	8	3883	3890	matK-trnK-UUU	3526-4272	8	Intergenic	LSC	AC	1			LSC	IR	SSC
4	A	13	4495	4507	trnK-UUU-rps16	4313-5144	13	Intergenic	LSC	AT	14			205	58	50
89	T	10	4631	4640	trnK-UUU-rps16	4313-5144	10	Intergenic	LSC	CT	3
5	A	9	4767	4775	trnK-UUU-rps16	4313-5144	9	Intergenic	LSC	GC	1			Intergenic	Genes	Intron
181	G	13	5057	5069	trnK-UUU-rps16	4313-5144	13	Intergenic	LSC	GA	7			182	91	40
90	T	10	5127	5136	trnK-UUU-rps16	4313-5144	10	Intergenic	LSC	TA	16
6	A	8	5555	5562	rps16	5144-6282	8	Intron	LSC	TC	6				A	G	C	T
91	T	8	5656	5663	rps16	5144-6282	8	Intron	LSC	AAC	1			LSC	62	4	3	63
92	T	9	6534	6542	rps16-trnQ-UUG	6282-7710	9	Intergenic	LSC	AAG	3			IRA	2	0	0	6
186	TTA	3	6541	6549	rps16-trnQ-UUG	6282-7710	9	Intergenic	LSC	AAT	3			SSC	17	0	1	18
7	A	11	6874	6884	rps16-trnQ-UUG	6282-7710	11	Intergenic	LSC	ACC	1			IRB	6	0	0	2
187	TTA	3	7310	7318	rps16-trnQ-UUG	6282-7710	9	Intergenic	LSC	AGA	3
8	A	9	8036	8044	trnQ-UUG-psbK	7781-8169	9	Intergenic	LSC	ATA	5
93	T	9	8048	8056	trnQ-UUG-psbK	7781-8169	9	Intergenic	LSC	ATG	4
256	TA	4	8095	8102	trnQ-UUG-psbK	7781-8169	8	Intergenic	LSC	ATT	4
257	TAA	4	8537	8548	psbK-psbI	8348-8753	12	Intergenic	LSC	CAA	2
94	T	8	8713	8720	psbK-psbI	8348-8753	8	Intergenic	LSC	CAG	1
9	A	8	8942	8949	psbI-trnS-GCU	8863-9005	8	Intergenic	LSC	CTG	1
258	TA	4	9176	9183	trnS-GCU-trnG-UCC	9092-9816	8	Intergenic	LSC	CTT	3
259	TA	4	9195	9202	trnS-GCU-trnG-UCC	9092-9816	8	Intergenic	LSC	GAA	3
10	A	8	9334	9341	trnS-GCU-trnG-UCC	9092-9816	8	Intergenic	LSC	GAT	1
95	T	9	9360	9368	trnS-GCU-trnG-UCC	9092-9816	9	Intergenic	LSC	GCT	1
11	A	8	9602	9609	trnS-GCU-trnG-UCC	9092-9816	8	Intergenic	LSC	GGT	1
96	T	8	9722	9729	trnS-GCU-trnG-UCC	9092-9816	8	Intergenic	LSC	GTA	1
12	A	8	10828	10835	trnG-UCC-trnR-UCU	10630-10836	8	Intergenic	LSC	TAA	4
13	A	11	12798	12808	atpA-atpF	12773-12829	11	Intergenic	LSC	TAG	2
97	T	9	13370	13378	atpF	12829-14126	9	Intron	LSC	TAT	2
14	A	8	13591	13598	atpF	12829-14126	8	Intron	LSC	TCT	3
15	A	9	13662	13670	atpF	12829-14126	9	Intron	LSC	TGC	1
188	TAG	3	13708	13716	atpF	12829-14126	9	Intron	LSC	TTA	8
98	T	8	13900	13907	atpF	12829-14126	8	Intron	LSC	TTC	7
302	AT	5	14226	14235	atpF-atpH	14126-14652	10	Intergenic	LSC	TTG	3
189	TTA	3	14246	14254	atpF-atpH	14126-14652	9	Intergenic	LSC	AATA	1
99	T	9	14324	14332	atpF-atpH	14126-14652	9	Intergenic	LSC	ATAG	1
16	A	8	14603	14610	atpF-atpH	14126-14652	8	Intergenic	LSC	ATGT	1
100	T	8	14615	14622	atpF-atpH	14126-14652	8	Intergenic	LSC	ATTC	1
101	T	12	14630	14641	atpF-atpH	14126-14652	12	Intergenic	LSC	TAAG	1
17	A	8	14920	14927	atpH-atpI	14897-15892	8	Intergenic	LSC	TTTA	1
102	T	8	15120	15127	atpH-atpI	14897-15892	8	Intergenic	LSC	TTTC	2
190	ATTC	3	15201	15212	atpH-atpI	14897-15892	12	Intergenic	LSC	ACCGG	1
303	TAG	5	15277	15291	atpH-atpI	14897-15892	15	Intergenic	LSC	TCCGG	1
103	T	8	15800	15807	atpH-atpI	14897-15892	8	Intergenic	LSC
191	AAC	3	16027	16035	atpI	15892-16635	9	coding	LSC
192	TTA	3	16836	16844	rps2	16612-17556	9	coding	LSC
104	T	10	17575	17584	rps2-rpoC2	17556-17778	10	Intergenic	LSC
105	T	8	17748	17755	rps2-rpoC2	17556-17778	8	Intergenic	LSC
193	ATT	3	17899	17907	rpoC2	17778-21966	9	coding	LSC
106	T	11	19815	19825	rpoC2	17778-21966	11	coding	LSC
18	A	8	19958	19965	rpoC2	17778-21966	8	coding	LSC
107	T	9	20353	20361	rpoC2	17778-21966	9	coding	LSC
304	AT	5	21191	21200	rpoC2	17778-21966	10	coding	LSC
108	T	9	22439	22447	rpoC1	22127-24911	9	coding	LSC
194	TTC	3	23446	23454	rpoC1	22127-24911	9	coding	LSC
19	A	8	23630	23637	rpoC1	22127-24911	8	coding	LSC
109	T	10	27505	27514	rpoB	24938-28150	10	coding	LSC
110	T	8	28876	28883	rpoB-trnC-GCA	28150-29214	8	Intergenic	LSC
20	A	8	29137	29144	rpoB-trnC-GCA	28150-29214	8	Intergenic	LSC
21	A	10	29714	29723	trnC-GCA-petN	29294-30228	10	Intergenic	LSC
260	AT	4	30979	30986	petN-psbM	30317-31250	8	Intergenic	LSC
111	T	8	31200	31207	petN-psbM	30317-31250	8	Intergenic	LSC
112	T	10	31365	31374	psbM-trnD-GUC	31354-32533	10	Intergenic	LSC
22	A	8	31934	31941	psbM-trnD-GUC	31354-32533	8	Intergenic	LSC
261	CT	4	31956	31963	psbM-trnD-GUC	31354-32533	8	Intergenic	LSC
23	A	10	32424	32433	psbM-trnD-GUC	31354-32533	10	Intergenic	LSC
24	A	9	32812	32820	trnD-GUC-trnY-GUA	32606-33048	9	Intergenic	LSC
113	T	9	32965	32973	trnD-GUC-trnY-GUA	32606-33048	9	Intergenic	LSC
313	TA	9	33545	33562	trnE-UUC-trnT-GGU	33263-33987	18	Intergenic	LSC
114	T	11	33563	33573	trnE-UUC-trnT-GGU	33263-33987	11	Intergenic	LSC
305	TA	5	33573	33582	trnE-UUC-trnT-GGU	33263-33987	10	Intergenic	LSC
115	T	10	33583	33592	trnE-UUC-trnT-GGU	33263-33987	10	Intergenic	LSC
306	AT	5	33899	33908	trnE-UUC-trnT-GGU	33263-33987	10	Intergenic	LSC
195	TTA	3	34206	34214	trnT-GGU-psbD	34058-35564	9	Intergenic	LSC
116	T	9	34514	34522	trnT-GGU-psbD	34058-35564	9	Intergenic	LSC
196	ATG	3	34800	34808	trnT-GGU-psbD	34058-35564	9	Intergenic	LSC
25	A	8	34952	34959	trnT-GGU-psbD	34058-35564	8	Intergenic	LSC
117	T	8	35419	35426	trnT-GGU-psbD	34058-35564	8	Intergenic	LSC
182	G	8	37146	37153	psbC	36573-37994	8	coding	LSC
26	A	11	38172	38182	psbC-trnS-UGA	37994-38227	11	Intergenic	LSC
262	GA	4	38229	38236	trnS-UGA	38227-38319	8	coding	LSC
263	TA	4	38421	38428	trnS-UGA-psbZ	38319-38661	8	Intergenic	LSC
27	A	8	38960	38967	psbZ-trnG-GCC	38849-39194	8	Intergenic	LSC
183	G	9	38972	38980	psbZ-trnG-GCC	38849-39194	9	Intergenic	LSC
307	TA	5	39053	39062	psbZ-trnG-GCC	38849-39194	10	Intergenic	LSC
28	A	8	39185	39192	psbZ-trnG-GCC	38849-39194	8	Intergenic	LSC
177	C	9	39366	39374	trnG-GCC-trnfM-CAU	39264-39459	9	Intergenic	LSC
29	A	10	39375	39384	trnG-GCC-trnfM-CAU	39264-39459	10	Intergenic	LSC
30	A	8	39394	39402	trnG-GCC-trnfM-CAU	39264-39459	9	Intergenic	LSC
31	A	8	39676	39683	trnfM-CAU-rps14	39532-39703	8	Intergenic	LSC
197	ATA	3	40093	40101	rps14-psaB	40005-40128	9	Intergenic	LSC
198	ATG	3	41502	41510	psaB	40128-42332	9	coding	LSC
199	ATG	3	43726	43734	psaA	42358-44610	9	coding	LSC
118	T	8	44878	44885	psaA-ycf3	44610-45314	8	Intergenic	LSC
308	AT	5	45119	45128	psaA-ycf3	44610-45314	10	Intergenic	LSC
32	A	10	45286	45295	psaA-ycf3	44610-45314	10	Intergenic	LSC
119	T	9	45559	45567	ycf3	45314-47363	9	Intron	LSC
120	T	8	45682	45689	ycf3	45314-47363	8	Intron	LSC
200	TAAG	3	45954	45965	ycf3	45314-47363	12	Intron	LSC
33	A	10	46702	46711	ycf3	45314-47363	10	Intron	LSC
121	T	9	47073	47081	ycf3	45314-47363	9	Intron	LSC
34	A	15	47205	47219	ycf3	45314-47363	15	Intron	LSC
264	AAT	4	47218	47229	ycf3	45314-47363	12	Intron	LSC
201	GTA	3	47578	47586	ycf3-trnS-GGA	47363-48255	9	Intergenic	LSC
35	A	8	47959	47966	ycf3-trnS-GGA	47363-48255	8	Intergenic	LSC
36	A	10	48084	48093	ycf3-trnS-GGA	47363-48255	10	Intergenic	LSC
265	TA	4	49367	49374	rps4-trnT-UGU	49223-49561	8	Intergenic	LSC
266	AT	4	49775	49782	trnT-UGU-trnL-UAA	49633-50831	8	Intergenic	LSC
122	T	8	49933	49940	trnT-UGU-trnL-UAA	49633-50831	8	Intergenic	LSC
123	T	8	49962	49969	trnT-UGU-trnL-UAA	49633-50831	8	Intergenic	LSC
37	A	8	50460	50467	trnT-UGU-trnL-UAA	49633-50831	8	Intergenic	LSC
202	CAA	3	50979	50987	trnL-UAA	50831-51444	9	Intron	LSC
267	AC	4	51572	51579	trnL-UAA-trnF-GAA	51444-51828	8	Intergenic	LSC
203	ATG	3	51808	51816	trnL-UAA-trnF-GAA	51444-51828	9	Intergenic	LSC
38	A	8	52059	52066	trnF-GAA-ndhJ	51900-52661	8	Intergenic	LSC
39	A	10	52146	52155	trnF-GAA-ndhJ	51900-52661	10	Intergenic	LSC
309	AT	5	52205	52214	trnF-GAA-ndhJ	51900-52661	10	Intergenic	LSC
40	A	9	54387	54395	ndhC-trnV-UAC	54365-55620	9	Intergenic	LSC
124	T	8	54556	54563	ndhC-trnV-UAC	54365-55620	8	Intergenic	LSC
268	AT	4	54772	54779	ndhC-trnV-UAC	54365-55620	8	Intergenic	LSC
269	AT	4	54792	54799	ndhC-trnV-UAC	54365-55620	8	Intergenic	LSC
125	T	8	54870	54873	ndhC-trnV-UAC	54365-55620	4	Intergenic	LSC
126	T	9	54881	54889	ndhC-trnV-UAC	54365-55620	9	Intergenic	LSC
41	A	9	55348	55356	ndhC-trnV-UAC	54365-55620	9	Intergenic	LSC
42	A	9	55424	55432	ndhC-trnV-UAC	54365-55620	9	Intergenic	LSC
127	T	8	56686	56693	trnM-CAU-atpE	56546-56791	8	Intergenic	LSC
178	C	8	58188	58195	atpB	57189-58685	8	coding	LSC
128	T	9	58631	58639	atpB	57189-58685	9	coding	LSC
270	ATA	4	58684	58695	atpB-rbcL	58685-59444	12	Intergenic	LSC
43	A	8	58744	58751	atpB-rbcL	58685-59444	8	Intergenic	LSC
204	TAT	3	58935	58943	atpB-rbcL	58685-59444	9	Intergenic	LSC
205	TTG	3	59398	59406	atpB-rbcL	58685-59444	9	Intergenic	LSC
271	AT	4	59731	59738	rbcL	59444-60871	8	coding	LSC
272	GA	4	59915	59922	rbcL	59444-60871	8	coding	LSC
206	GCT	3	60809	60817	rbcL	59444-60871	9	coding	LSC
273	AT	4	60988	60995	rbcL-accD	60871-61671	8	Intergenic	LSC
274	AT	4	61416	61423	rbcL-accD	60871-61671	8	Intergenic	LSC
129	T	9	61487	61495	rbcL-accD	60871-61671	9	Intergenic	LSC
44	A	9	62843	62851	accD	61671-63131	9	coding	LSC
130	T	8	63283	63290	accD-psaI	63131-63809	8	Intergenic	LSC
45	A	16	63338	63353	accD-psaI	63131-63809	16	Intergenic	LSC
275	TA	4	63422	63429	accD-psaI	63131-63809	8	Intergenic	LSC
276	TA	4	63705	63712	accD-psaI	63131-63809	8	Intergenic	LSC
131	T	10	65418	65427	ycf4-cemA	64892-65802	10	Intergenic	LSC
310	TC	5	65869	65878	cemA	65802-66491	10	coding	LSC
207	GAT	3	66742	66750	petA	66680-67642	9	coding	LSC
184	G	8	66981	66988	petA	66680-67642	8	coding	LSC
179	C	8	67035	67042	petA	66680-67642	8	coding	LSC
46	A	8	67109	67116	petA	66680-67642	8	coding	LSC
47	A	8	68225	68232	petA-psbJ	67642-68623	8	Intergenic	LSC
48	A	9	68469	68477	petA-psbJ	67642-68623	9	Intergenic	LSC
132	T	9	69908	69916	psbE-petL	69412-70818	9	Intergenic	LSC
49	A	10	70008	70017	psbE-petL	69412-70818	10	Intergenic	LSC
50	A	8	70027	70034	psbE-petL	69412-70818	8	Intergenic	LSC
51	A	8	70418	70425	psbE-petL	69412-70818	8	Intergenic	LSC
208	TTA	3	70526	70534	psbE-petL	69412-70818	9	Intergenic	LSC
133	T	8	71750	71757	trnP-UGG-psaJ	71692-72184	8	Intergenic	LSC
134	T	9	71794	71802	trnP-UGG-psaJ	71692-72184	9	Intergenic	LSC
277	AT	4	71847	71854	trnP-UGG-psaJ	71692-72184	8	Intergenic	LSC
278	AT	4	71921	71928	trnP-UGG-psaJ	71692-72184	8	Intergenic	LSC
135	T	8	72303	72310	psaJ	72184-72318	8	coding	LSC
136	T	8	72319	72326	psaJ-rpl33	72318-72856	8	Intergenic	LSC
279	AG	4	72365	72372	psaJ-rpl33	72318-72856	8	Intergenic	LSC
137	T	9	72766	72774	psaJ-rpl33	72318-72856	9	Intergenic	LSC
209	ATA	3	73196	73204	rpl33-rps18	73056-73350	9	Intergenic	LSC
210	GAA	3	73783	73791	rps18-rpl20	73655-73948	9	Intergenic	LSC
138	T	8	74952	74959	rpl20-rps12	74301-75074	8	Intergenic	LSC
52	A	8	75306	75313	rps12-clpP	75187-75351	8	Intergenic	LSC
53	A	8	75640	75647	clpP	75351-77333	8	Intron	LSC
54	A	8	75739	75746	clpP	75351-77333	8	Intron	LSC
139	T	8	75891	75898	clpP	75351-77333	8	Intron	LSC
55	A	9	76052	76060	clpP	75351-77333	9	Intron	LSC
140	T	8	76561	76568	clpP	75351-77333	8	Intron	LSC
56	A	9	76799	76807	clpP	75351-77333	9	Intron	LSC
57	A	8	77606	77613	clpP-psbB	77333-77741	8	Intergenic	LSC
141	T	8	78474	78481	psbB	77741-79267	8	coding	LSC
211	TTG	3	78489	78497	psbB	77741-79267	9	coding	LSC
280	GC	4	79006	79013	psbB	77741-79267	8	coding	LSC
212	TTC	3	79124	79132	psbB	77741-79267	9	coding	LSC
142	T	9	79286	79294	psbB-psbT	79267-79369	9	Intergenic	LSC
213	TTTC	3	80117	80128	psbH-petB	79994-80143	12	Intergenic	LSC
58	A	8	80276	80283	petB	80143-81566	8	Intron	LSC
143	T	10	80400	80409	petB	80143-81566	10	Intron	LSC
59	A	10	83210	83219	rpoA	83142-84264	10	coding	LSC
214	ATGT	3	83382	83393	rpoA	83142-84264	12	coding	LSC
215	TTC	3	83560	83568	rpoA	83142-84264	9	coding	LSC
144	T	9	84326	84334	rpoA-rps11	84264-84335	9	Intergenic	LSC
216	TAT	3	84900	84908	rpl36	84864-84977	9	coding	LSC
145	T	8	85314	85321	rpl36-rps8	84977-85453	8	Intergenic	LSC
217	TTTA	3	85924	85935	rps8-rpl14	85857-86049	12	Intergenic	LSC
60	A	9	86463	86471	rpl14-rpl16	86417-86554	9	Intergenic	LSC
61	A	9	86487	86495	rpl14-rpl16	86417-86554	9	Intergenic	LSC
281	TA	4	87195	87202	rpl16	86554-87949	8	Intron	LSC
146	T	8	87212	87219	rpl16	86554-87949	8	Intron	LSC
147	T	11	87563	87573	rpl16	86554-87949	11	Intron	LSC
282	TTTC	4	87693	87708	rpl16	86554-87949	16	Intron	LSC
62	A	8	87778	87785	rpl16	86554-87949	8	Intron	LSC
148	T	10	87896	87905	rpl16	86554-87949	10	Intron	LSC
149	T	9	88809	88817	rpl22	88749-89240	9	coding	LSC
218	TGC	3	89052	89060	rpl22	88749-89240	9	coding	LSC
219	TTA	3	89470	89478	rps19	89288-89566	9	coding	LSC
150	T	9	89544	89552	rps19	89288-89566	9	coding	LSC
151	T	9	89594	89602	rps19-rpl2	89566-89636	9	Intergenic	IRa
220	CTT	3	89691	89699	rpl2	89636-90460	9	coding	IRa
283	GA	4	91126	91133	ycf2	91088-97990	8	coding	IRa
284	GA	4	91138	91145	ycf2	91088-97990	8	coding	IRa
285	GA	4	92131	92138	ycf2	91088-97990	8	coding	IRa
221	AAG	3	93458	93466	ycf2	91088-97990	9	coding	IRa
222	ATT	3	93913	93921	ycf2	91088-97990	9	coding	IRa
63	A	9	94328	94336	ycf2	91088-97990	9	coding	IRa
286	GA	4	94349	94356	ycf2	91088-97990	8	coding	IRa
223	TCT	3	95032	95040	ycf2	91088-97990	9	coding	IRa
224	CTT	3	95138	95146	ycf2	91088-97990	9	coding	IRa
225	GGT	3	95402	95410	ycf2	91088-97990	9	coding	IRa
226	GAA	3	96904	96912	ycf2	91088-97990	9	coding	IRa
287	TA	4	97741	97748	ycf2	91088-97990	8	coding	IRa
227	TCCGG	3	99120	99134	trnL-CAA-ndhB	98693-99294	15	Intergenic	IRa
288	AG	4	99636	99643	ndhB	99294-101509	8	coding	IRa
228	AGA	3	99931	99939	ndhB	99294-101509	9	coding	IRa
152	T	10	100277	100286	ndhB	99294-101509	10	Intron	IRa
229	AGA	3	101373	101381	ndhB	99294-101509	9	coding	IRa
153	T	11	103589	103599	rps12-trnV-GAC	103159-105042	11	Intergenic	IRa
230	AAG	3	104658	104666	rps12-trnV-GAC	103159-105042	9	Intergenic	IRa
154	T	9	107598	107606	trnI-GAU	107126-108145	9	Intron	IRa
231	CTG	3	109371	109379	rrn23	109237-112043	9	coding	IRa
289	CT	4	110929	110936	rrn23	109237-112043	8	coding	IRa
290	GA	4	111249	111256	rrn23	109237-112043	8	coding	IRa
64	A	11	112647	112657	rrn5-trnR-ACG	112592-112849	11	Intergenic	IRa
155	T	9	112798	112806	rrn5-trnR-ACG	112592-112849	9	Intergenic	IRa
156	T	9	113118	113126	trnR-ACG-trnN-GUU	112922-113546	9	Intergenic	IRa
232	CAA	3	114428	114436	trnN-GUU-ndhF	113617-115117	9	Intergenic	IRa
65	A	8	115841	115848	ndhF	115119-117365	8	coding	SSC
157	T	9	115896	115904	ndhF	115119-117365	9	coding	SSC
233	TAA	3	116793	116801	ndhF	115119-117365	9	coding	SSC
234	ATAG	3	117187	117198	ndhF	115119-117365	12	coding	SSC
158	T	10	117520	117529	ndhF-rpl32	117365-118425	10	Intergenic	SSC
66	A	8	117659	117666	ndhF-rpl32	117365-118425	8	Intergenic	SSC
291	TAA	4	117808	117819	ndhF-rpl32	117365-118425	12	Intergenic	SSC
235	AAT	3	117828	117836	ndhF-rpl32	117365-118425	9	Intergenic	SSC
67	A	11	118146	118156	ndhF-rpl32	117365-118425	11	Intergenic	SSC
159	T	10	118315	118324	ndhF-rpl32	117365-118425	10	Intergenic	SSC
68	A	8	118485	118492	rpl32	118425-118603	8	coding	SSC
69	A	11	118804	118814	rpl32-trnL-UAG	118603-119409	11	Intergenic	SSC
70	A	9	119327	119335	rpl32-trnL-UAG	118603-119409	9	Intergenic	SSC
292	ATT	4	119384	119395	rpl32-trnL-UAG	118603-119409	12	Intergenic	SSC
71	A	9	119574	119582	trnL-UAG-ccsA	119488-119585	9	Intergenic	SSC
160	T	8	120190	120197	ccsA	119585-120541	8	coding	SSC
72	A	8	120817	120824	ccsA-ndhD	120541-120931	8	Intergenic	SSC
236	AATA	3	121133	121144	ndhD	120931-122433	12	coding	SSC
161	T	8	121524	121531	ndhD	120931-122433	8	coding	SSC
180	C	8	121963	121970	ndhD	120931-122433	8	coding	SSC
73	A	9	122520	122528	ndhD-psaC	122433-122574	9	Intergenic	SSC
74	A	10	123536	123545	ndhE-ndhG	123423-123652	10	Intergenic	SSC
162	T	8	123549	123556	ndhE-ndhG	123423-123652	8	Intergenic	SSC
237	TTA	3	123555	123563	ndhE-ndhG	123423-123652	9	Intergenic	SSC
311	TA	6	124412	124423	ndhG-ndhI	124182-124612	12	Intergenic	SSC
75	A	9	124520	124528	ndhG-ndhI	124182-124612	9	Intergenic	SSC
238	TTC	3	125580	125588	ndhA	125205-127379	9	coding	SSC
312	TA	8	125884	125899	ndhA	125205-127379	16	Intron	SSC
239	ATA	3	125963	125971	ndhA	125205-127379	9	Intron	SSC
76	A	9	126110	126118	ndhA	125205-127379	9	Intron	SSC
240	ATT	3	126130	126138	ndhA	125205-127379	9	Intron	SSC
241	TCT	3	126232	126240	ndhA	125205-127379	9	Intron	SSC
77	A	9	126262	126270	ndhA	125205-127379	9	Intron	SSC
163	T	8	126295	126302	ndhA	125205-127379	8	Intron	SSC
78	A	9	128015	128023	ndhH	127381-128562	9	coding	SSC
164	T	8	128890	128897	rps15	128665-128937	8	coding	SSC
165	T	10	129071	129080	rps15-trnN-GUU	128937-135333	10	Intergenic	SSC
166	T	8	129762	129769	rps15-trnN-GUU	128937-135333	8	Intergenic	SSC
167	T	9	130321	130329	rps15-trnN-GUU	128937-135333	9	Intergenic	SSC
168	T	9	130563	130571	rps15-trnN-GUU	128937-135333	9	Intergenic	SSC
169	T	8	131554	131561	rps15-trnN-GUU	128937-135333	8	Intergenic	SSC
79	A	8	131570	131577	rps15-trnN-GUU	128937-135333	8	Intergenic	SSC
293	TA	4	131624	131631	rps15-trnN-GUU	128937-135333	8	Intergenic	SSC
170	T	9	131872	131880	rps15-trnN-GUU	128937-135333	9	Intergenic	SSC
171	T	10	132175	132184	rps15-trnN-GUU	128937-135333	10	Intergenic	SSC
172	T	9	132701	132709	rps15-trnN-GUU	128937-135333	9	Intergenic	SSC
173	T	8	133322	133329	rps15-trnN-GUU	128937-135333	8	Intergenic	SSC
174	T	9	133363	133371	rps15-trnN-GUU	128937-135333	9	Intergenic	SSC
80	A	9	133470	133478	rps15-trnN-GUU	128937-135333	9	Intergenic	SSC
81	A	8	133816	133823	rps15-trnN-GUU	128937-135333	8	Intergenic	SSC
242	TTG	3	134514	134522	rps15-trnN-GUU	128937-135333	9	Intergenic	IRb
82	A	9	135824	135832	trnN-GUU-trnR-ACG	135404-136028	9	Intergenic	IRb
83	A	9	136144	136152	trnR-ACG-rrn5	136101-136358	9	Intergenic	IRb
175	T	11	136293	136303	trnR-ACG-rrn5	136101-136358	11	Intergenic	IRb
294	TC	4	137694	137701	rrn23	136907-139713	8	coding	IRb
295	AG	4	138014	138021	rrn23	136907-139713	8	coding	IRb
243	CAG	3	139571	139579	rrn23	136907-139713	9	coding	IRb
84	A	9	141344	141352	trnI-GAU	140805-141824	9	Intron	IRb
244	CTT	3	144284	144292	trnV-GAC-rps12	143908-145791	9	Intergenic	IRb
85	A	11	145351	145361	trnV-GAC-rps12	143908-145791	11	Intergenic	IRb
245	TTC	3	147568	147576	ndhB	147441-149656	9	coding	IRb
86	A	10	148664	148673	ndhB	147441-149656	10	Intron	IRb
246	TCT	3	149011	149019	ndhB	147441-149656	9	coding	IRb
296	CT	4	149307	149314	ndhB	147441-149656	8	coding	IRb
247	ACCGG	3	149815	149829	ndhB-trnL-CAA	149656-150257	15	Intergenic	IRb
297	TA	4	151202	151209	ycf2	150960-157862	8	coding	IRb
248	TTC	3	152038	152046	ycf2	150960-157862	9	coding	IRb
249	ACC	3	153540	153548	ycf2	150960-157862	9	coding	IRb
250	AAG	3	153804	153812	ycf2	150960-157862	9	coding	IRb
251	AGA	3	153910	153918	ycf2	150960-157862	9	coding	IRb
298	TC	4	154594	154601	ycf2	150960-157862	8	coding	IRb
176	T	9	154614	154622	ycf2	150960-157862	9	coding	IRb
252	AAT	3	155029	155037	ycf2	150960-157862	9	coding	IRb
253	TTC	3	155482	155490	ycf2	150960-157862	9	coding	IRb
299	TC	4	156812	156819	ycf2	150960-157862	8	coding	IRb
300	TC	4	157805	157812	ycf2	150960-157862	8	coding	IRb
301	TC	4	157817	157824	ycf2	150960-157862	8	coding	IRb
254	GAA	3	159250	159258	rpl2	158490-159314	9	coding	IRb
87	A	9	159348	159356	rpl2-trnH-GUG	159314-1	9	Intergenic	IRb

[truncated: 13 more sheets: R. rotundifolia, L.siamica, L.tomentosa, L.venusta, L.calyculata, L.fauriei, L.floribunda, L.guilinensis, L.indica, L.speciosa, L.subcostata, L.intermedia, H.myrtifolia]
