# Supplementary material for: Comparative analyses of chloroplast genomes from 22 Lythraceae species: inferences for phylogenetic relationships and genome evolution within Myrtales
Source: BMC Plant Biol. 2019 Jun 26;19:281. doi: 10.1186/s12870-019-1870-3 (PMC6595698; doi:10.1186/s12870-019-1870-3)
Supplement: Supplementary file 6 — Table S6. The nucleotide variability (Pi) value of Protein-coding genes and Intergenic regions. (XLSX 23 kb) [file 12870_2019_1870_MOESM6_ESM.xlsx]

## Sheet: 原始 图A
Gene	Nucleotide diversity（Pi）	Region
accD	0.08801	LSC
atpA	0.14116	LSC
atpB	0.0242	LSC
atpE	0.0245	LSC
atpF	0.0386	LSC
atpH	0.01718	LSC
atpI	0.02548	LSC
cemA	0.035	LSC
clpP	0.0662	LSC
matK	0.06782	LSC
ndhC	0.02304	LSC
ndhJ	0.02814	LSC
ndhK	0.02686	LSC
petA	0.03358	LSC
petB	0.02041	LSC
petD	0.02058	LSC
petG	0.01302	LSC
petL	0.01941	LSC
petN	0.01835	LSC
psaA	0.01718	LSC
psaB	0.0191	LSC
psaI	0.03773	LSC
psaJ	0.03007	LSC
psbA	0.01729	LSC
psbB	0.02594	LSC
psbC	0.01887	LSC
psbD	0.01447	LSC
psbE	0.01172	LSC
psbF	0.01023	LSC
psbH	0.03979	LSC
psbI	0.01884	LSC
psbJ	0.02193	LSC
psbK	0.0298	LSC
psbL	0.00971	LSC
psbM	0.01544	LSC
psbN	0.00918	LSC
psbT	0.01992	LSC
psbZ	0.019	LSC
rbcL	0.02402	LSC
rpl14	0.03806	LSC
rpl16	0.03528	LSC
rpl20	0.04216	LSC
rpl22	0.07243	LSC
rpl33	0.04659	LSC
rpl36	0.03668	LSC
rpoA	0.03256	LSC
rpoB	0.02435	LSC
rpoC1	0.02483	LSC
rpoC2	0.04132	LSC
rps2	0.02807	LSC
rps3	0.05123	LSC
rps4	0.02748	LSC
rps8	0.03891	LSC
rps11	0.03304	LSC
rps12	0.11946	LSC
rps14	0.0239	LSC
rps16	0.04339	LSC
rps18	0.02461	LSC
rps19	0.04529	LSC
ycf3	0.01748	LSC
ycf4	0.03636	LSC
ndhB	0.00728	IR
rpl2	0.10587	IR
rpl23	0.01107	IR
rps7	0.00586	IR
ycf1	0.11396	IR
ycf2	0.02965	IR
ccsA	0.13737	SSC
ndhA	0.03658	SSC
ndhD	0.04542	SSC
ndhE	0.0302	SSC
ndhF	0.05316	SSC
ndhG	0.03961	SSC
ndhH	0.0321	SSC
ndhI	0.02971	SSC
psaC	0.02765	SSC
rpl32	0.06579	SSC
rps15	0.06142	SSC

## Sheet: 原始 图B
	Nucleotide diversity（Pi）	Region
trnH-GUG-psbA	0.14472	LSC
psbA-trnK-UUU	0.03417	LSC
trnK-UUU-matK	0.08539	LSC
matK-trnK-UUU	0.06492	LSC
trnK-UUU-rps16	0.21341	LSC
rps16 intron	0.06749	LSC
trnQ-UUG-psbK	0.08561	LSC
psbK-psbI	0.06325	LSC
trnS-GCU-trnG-UCC	0.13469	LSC
trnG-UCC intron	0.06278	LSC
trnG-UCC-trnR-UCU	0.2126	LSC
trnR-UCU-atpA	0.17483	LSC
atpF intron	0.04986	LSC
atpF-atpH	0.0895	LSC
atpH-atpI	0.09796	LSC
atpI-rps2	0.13088	LSC
rps2-rpoC2	0.09335	LSC
rpoC1 intron	0.04082	LSC
rpoB-trnC-GCA	0.08854	LSC
trnC-GCA-petN	0.17318	LSC
psbM-trnD-GUC	0.08884	LSC
trnD-GUC-trnY-GUA	0.10004	LSC
trnE-UUC-trnT-GGU	0.1425	LSC
trnT-GGU-psbD	0.07704	LSC
psbC-trnS-UGA	0.10045	LSC
trnS-UGA-psbZ	0.06984	LSC
psbZ-trnG-UCC	0.16282	LSC
trnG-UCC-trnfM-CAU	0.14582	LSC
trnfM-CAU-rps14	0.08503	LSC
rps14-psaB	0.02755	LSC
psaB-psaA	0.11091	LSC
psaA-ycf3	0.07175	LSC
ycf3 intron1	0.03821	LSC
ycf3 intron2	0.04574	LSC
ycf3-trnS-GGA	0.08025	LSC
trnS-GGA-rps4	0.07214	LSC
rps4-trnT-UGU	0.214	LSC
trnT-UGU-trnL-UAA	0.13295	LSC
trnL-UAA intron	0.05204	LSC
trnL-UAA-trnF-GAA	0.14799	LSC
trnF-GAA-ndhJ	0.1019	LSC
ndhJ-ndhK	0.16686	LSC
ndhC-trnV-UAC	0.11711	LSC
trnV-UAC intron	0.0371	LSC
trnV-UAC-trnM-CAU	0.04387	LSC
trnM-CAU-atpE	0.1001	LSC
atpB-rbcL	0.13123	LSC
accD-psaI	0.09826	LSC
psaI-ycf4	0.07449	LSC
ycf4-cemA	0.14264	LSC
cemA-petA	0.05964	LSC
petA-psbJ	0.14381	LSC
psbJ-psbL	0.05642	LSC
psbE-petL	0.04604	LSC
petL-petG	0.07243	LSC
petG-trnW-CCA	0.09799	LSC
trnW-CCA-trnP-UGG	0.12798	LSC
trnP-UGG-psaJ	0.08925	LSC
psaJ-rpl33	0.09874	LSC
rpl33-rps18	0.16958	LSC
rps18-rpl20	0.09789	LSC
rpl20-rps12	0.07532	LSC
rps12-clpP	0.09307	LSC
clpP intron1	0.03453	LSC
clpP-psbB	0.05602	LSC
psbB-psbT	0.11894	LSC
psbN-psbH	0.02339	LSC
petB intron	0.05257	LSC
petD intron	0.04939	LSC
petD-rpoA	0.07589	LSC
rpl36-rps8	0.08955	LSC
rps8-rpl14	0.15514	LSC
rpl16 intron	0.0589	LSC
trnI-CAU-ycf2	0.03633	IR
ycf2-trnL-CAA	0.04066	IR
trnL-CAA-ndhB	0.01814	IR
ndhB intron	0.00499	IR
ndhB-rps7	0.01152	IR
rps12 intron	0.00879	IR
rps12-trnV-GAC	0.02337	IR
trnV-GAC-rrn16	0.01654	IR
rrn16-trnI-GAU	0.03025	IR
trnI-GAU intron	0.011	IR
trnI-GAU-trnA-UGC	0.00265	IR
trnA-UGC intron	0.00961	IR
trnA-UGC-rrn23	0.01475	IR
rrn23-rrn4.5	0.01702	IR
rrn4.5-rrn5	0.01349	IR
rrn5-trnR-ACG	0.01668	IR
trnR-ACG-trnN-GUU	0.0429	IR
trnN-GUU-ndhF	0.01142	IR
ndhF-rpl32	0.16151	SSC
rpl32-trnL-UAG	0.18891	SSC
trnL-UAG-ccsA	0.13058	SSC
ccsA-ndhD	0.16515	SSC
psaC-ndhE	0.10043	SSC
ndhE-ndhG	0.12404	SSC
ndhG-ndhI	0.12833	SSC
ndhA intron	0.06494	SSC
rps15-ycf1	0.61939	SSC

## Sheet: 22 Lythraceae species
				Additional file 6 The nucleotide variability (Pi) value of Protein-coding genes and Intergenic regions
		图A		Figure A				Figure B
		Gene	Nucleotide diversity（Pi）	Genes	Nucleotide diversity（Pi）	Region		Intergenic regions	Nucleotide diversity（Pi）	Region
		psbE	0.00261	psbA	0.0149	LCS		trnH-GUG-psbA	0.2021	LSC
		psbN	0.00289	matK	0.03791	LCS		psbA-trnK-UUU	0.05885	LSC
		ndhB	0.0029	rps16	0.02917	LCS		trnK-UUU-matK	0.06665	LSC
		psbL	0.00317	psbK	0.02418	LCS		matK-trnK-UUU	0.04272	LSC
		rps7	0.0045	psbI	0.01604	LCS		trnK-UUU-rps16	0.16455	LSC
		psbF	0.00532	atpA	0.02083	LCS		rps16 intron	0.03961	LSC
		rps12	0.00584	atpF	0.02179	LCS		trnQ-UUG-psbK	0.05729	LSC
		rpl2	0.00631	atpH	0.00923	LCS		psbK-psbI	0	LSC
		psaJ	0.00664	atpI	0.01317	LCS		trnS-GCU-trnG-UCC	0.1252	LSC
		ycf2	0.00811	rps2	0.01624	LCS		trnG-UCC intron	0.05158	LSC
		psbZ	0.00831	rpoC2	0.02506	LCS		trnG-UCC-trnR-UCU	0.22362	LSC
		petD	0.00889	rpoC1	0.01312	LCS		trnR-UCU-atpA	0.17223	LSC
		atpH	0.00923	rpoB	0.02836	LCS		atpF intron	0.03017	LSC
		ycf3	0.0099	petN	0.01016	LCS		atpF-atpH	0.04961	LSC
		petB	0.01007	psbM	0.01655	LCS		atpH-atpI	0.0978	LSC
		psbT	0.01013	psbD	0.01081	LCS		atpI-rps2	0.03297	LSC
		petN	0.01016	psbC	0.01437	LCS		rps2-rpoC2	0.04939	LSC
		petG	0.01036	psbZ	0.00831	LCS		rpoC1 intron	0.02895	LSC
		rps18	0.01049	rps14	0.01964	LCS		rpoB-trnC-GCA	0.04966	LSC
		psbH	0.0106	psaB	0.01423	LCS		trnC-GCA-petN	0.13857	LSC
		clpP	0.01066	psaA	0.01082	LCS		psbM-trnD-GUC	0.13742	LSC
		psbD	0.01081	ycf3	0.0099	LCS		trnD-GUC-trnY-GUA	0.08473	LSC
		psaA	0.01082	rps4	0.01484	LCS		trnE-UUC-trnT-GGU	0.09513	LSC
		rpl36	0.01111	ndhJ	0.01501	LCS		trnT-GGU-psbD	0.04357	LSC
		atpB	0.01244	ndhK	0.01427	LCS		psbC-trnS-UGA	0.0475	LSC
		ndhC	0.01249	ndhC	0.01249	LCS		trnS-UGA-psbZ	0.04099	LSC
		psaC	0.01254	atpE	0.01751	LCS		psbZ-trnG-UCC	0.08449	LSC
		rpoC1	0.01312	atpB	0.01244	LCS		trnG-UCC-trnfM-CAU	0.08505	LSC
		atpI	0.01317	rbcL	0.0164	LCS		trnfM-CAU-rps14	0.0583	LSC
		psbB	0.01366	accD	0.01972	LCS		rps14-psaB	0.06448	LSC
		psaB	0.01423	psaI	0.02483	LCS		psaB-psaA	0.00762	LSC
		ndhK	0.01427	ycf4	0.02148	LCS		psaA-ycf3	0.03031	LSC
		petL	0.01429	cemA	0.01446	LCS		ycf3 intron1	0.02476	LSC
		petA	0.01435	petA	0.01435	LCS		ycf3 intron2	0.02533	LSC
		psbC	0.01437	psbJ	0.01943	LCS		ycf3-trnS-GGA	0.09484	LSC
		rpl23	0.0144	psbL	0.00317	LCS		trnS-GGA-rps4	0.05587	LSC
		cemA	0.01446	psbF	0.00532	LCS		rps4-trnT-UGU	0.05763	LSC
		rps4	0.01484	psbE	0.00261	LCS		trnT-UGU-trnL-UAA	0.13999	LSC
		psbA	0.0149	petL	0.01429	LCS		trnL-UAA intron	0.02395	LSC
		ndhJ	0.01501	petG	0.01036	LCS		trnL-UAA-trnF-GAA	0.04488	LSC
		psbI	0.01604	psaJ	0.00664	LCS		trnF-GAA-ndhJ	0.05711	LSC
		rps2	0.01624	rpl33	0.02544	LCS		ndhJ-ndhK	0.02614	LSC
		rbcL	0.0164	rps18	0.01049	LCS		ndhC-trnV-UAC	0.06355	LSC
		psbM	0.01655	rpl20	0.01947	LCS		trnV-UAC intron	0.02289	LSC
		ndhA	0.0169	clpP	0.01066	LCS		trnV-UAC-trnM-CAU	0.02752	LSC
		rpl16	0.01704	psbB	0.01366	LCS		trnM-CAU-atpE	0.04824	LSC
		rpoA	0.0172	psbT	0.01013	LCS		atpB-rbcL	0.03067	LSC
		atpE	0.01751	psbN	0.00289	LCS		accD-psaI	0.04429	LSC
		ndhE	0.01794	psbH	0.0106	LCS		psaI-ycf4	0.05028	LSC
		ndhG	0.01855	petB	0.01007	LCS		ycf4-cemA	0.09773	LSC
		psbJ	0.01943	petD	0.00889	LCS		cemA-petA	0.02513	LSC
		rpl20	0.01947	rpoA	0.0172	LCS		petA-psbJ	0.07941	LSC
		rps14	0.01964	rps11	0.02366	LCS		psbJ-psbL	0.01467	LSC
		accD	0.01972	rpl36	0.01111	LCS		psbE-petL	0.04276	LSC
		ndhI	0.02006	rps8	0.02301	LCS		petL-petG	0.04118	LSC
		ndhH	0.02019	rpl14	0.02377	LCS		petG-trnW-CCA	0.05364	LSC
		rps15	0.02022	rpl16	0.01704	LCS		trnW-CCA-trnP-UGG	0.07696	LSC
		atpA	0.02083	rps3	0.02709	LCS		trnP-UGG-psaJ	0.04155	LSC
		ndhD	0.021	rpl22	0.04547	LCS		psaJ-rpl33	0.03596	LSC
		ycf4	0.02148	rps19	0.02697	LCS		rpl33-rps18	0.09069	LSC
		atpF	0.02179	rpl2	0.00631	IR		rps18-rpl20	0.05831	LSC
		rps8	0.02301	rpl23	0.0144	IR		rpl20-rps12	0.02189	LSC
		rps11	0.02366	ycf2	0.00811	IR		rps12-clpP	0.03848	LSC
		rpl14	0.02377	ndhB	0.0029	IR		clpP intron1	0.03899	LSC
		psbK	0.02418	rps7	0.0045	IR		clpP-psbB	0.03744	LSC
		psaI	0.02483	rps12	0.00584	IR		psbB-psbT	0.05025	LSC
		rpoC2	0.02506	ndhF	0.03652	SSC		psbN-psbH	0.01909	LSC
		rpl33	0.02544	rpl32	0.03081	SSC		petB intron	0.0587	LSC
		ccsA	0.02685	ccsA	0.02685	SSC		petD intron	0.03396	LSC
		rps19	0.02697	ndhD	0.021	SSC		petD-rpoA	0.0408	LSC
		rps3	0.02709	psaC	0.01254	SSC		rpl36-rps8	0.04163	LSC
		rpoB	0.02836	ndhE	0.01794	SSC		rps8-rpl14	0.08494	LSC
		rps16	0.02917	ndhG	0.01855	SSC		rpl16 intron	0.04009	LSC
		rpl32	0.03081	ndhI	0.02006	SSC		trnI-CAU-ycf2	0.02907	IR
		ndhF	0.03652	ndhA	0.0169	SSC		ycf2-trnL-CAA	0.06639	IR
		matK	0.03791	ndhH	0.02019	SSC		trnL-CAA-ndhB	0.05699	IR
		ycf1	0.04532	rps15	0.02022	SSC		ndhB intron	0.00433	IR
		rpl22	0.04547	ycf1	0.04532	SSC		ndhB-rps7	0.01361	IR
								rps12 intron	0.0036	IR
								rps12-trnV-GAC	0.12319	IR
								trnV-GAC-rrn16	0.02102	IR
								rrn16-trnI-GAU	0.09647	IR
								trnI-GAU intron	0.15964	IR
								trnI-GAU-trnA-UGC	0.01801	IR
								trnA-UGC intron	0.01332	IR
								trnA-UGC-rrn23	0.00232	IR
								rrn23-rrn4.5	0.01414	IR
								rrn4.5-rrn5	0.00987	IR
								rrn5-trnR-ACG	0.01443	IR
								trnR-ACG-trnN-GUU	0.08152	IR
								trnN-GUU-ndhF	0.05654	IR
								ndhF-rpl32	0.14378	SSC
								rpl32-trnL-UAG	0.17653	SSC
								trnL-UAG-ccsA	0.10726	SSC
								ccsA-ndhD	0.12503	SSC
								psaC-ndhE	0.04769	SSC
								ndhE-ndhG	0.05802	SSC
								ndhG-ndhI	0.073	SSC
								ndhA intron	0.03567	SSC
								rps15-ycf1	0.11296	SSC
